# Supplementary material for: Integrated physiological, transcriptomic, and metabolomic analyses of drought stress alleviation in Ehretia macrophylla Wall. seedlings by SiO2 NPs (silica nanoparticles)
Source: Front Plant Sci. 2024 Feb 2;15:1260140. doi: 10.3389/fpls.2024.1260140 (PMC10869631; doi:10.3389/fpls.2024.1260140)
Supplement: Supplementary file 10 [file Table_1.xlsx]

## Sheet: Table S1
Table S1 Primers used for qRT-PCR analysis
Gene_ID	Gene annotation	FORWARD PRIMER1 (5'-3')	REVERSE PRIMER1 (5'-3')
TRINITY_DN22251_c0_g1	Catalase isozyme 2	GTGTGTGTAGAGCGTGGTTGAT	TGGAGGTGTAACCAGATGCTAT
TRINITY_DN81230_c0_g1	PREDICTED: superoxide dismutase [Cu-Zn] [Megachile rotundata]	GTATACGAAGGGGAGCGAGC	CTCCTGCGGTTTTGTCCTCT
TRINITY_DN20003_c1_g2	Superoxide dismutase [Mn], mitochondrial	AATCATGCCCCGACGTATCC	GAAACAACACCGGGACAAGC
TRINITY_DN636_c5_g1	auxin-responsive protein IAA26-like [Coffea eugenioides]	AGGCAGGGCTCTTTGACATTAC	TCTGACCACTCCAGCCATAGCC
TRINITY_DN52178_c0_g1	PREDICTED: auxin-induced protein 15A-like [Populus euphratica]	ACCACCTCCCTCTCCATACC	ACCACCTCCCTCTCCATACC
TRINITY_DN585_c1_g1	ethylene receptor 2-like [Olea europaea var. sylvestris]	GTGTGTGTAGAGCGTGGTTGAT	TGGAGGTGTAACCAGATGCTAT
TRINITY_DN28466_c0_g1	abscisic acid receptor PYL11-like [Coffea eugenioides]	CTGCTGTTTATTGGCAGGGC	CGAGAGGCACCAAGTGGATT
TRINITY_DN6267_c0_g1	acyl-coenzyme A oxidase 2, peroxisomal [Sesamum indicum]	GAGGAGTGCCAATCGGAAATGT	CTCCAAAACCACCACTTGATTCT
TRINITY_DN14556_c0_g1	Salicylate carboxymethyltransferase [Actinidia chinensis var. chinensis]	TTGTCCCAGGCTATCCCCAGTC	GGCTGATAAGAGAAAGCAACGC
actin	Reference gene	TTACGGAAACATCGTCCTCAG	GAATAGACCCTCCAATCCAAAC
