# Supplementary material for: Integrated physiological, transcriptomic, and metabolomic analyses of drought stress alleviation in Ehretia macrophylla Wall. seedlings by SiO2 NPs (silica nanoparticles)
Source: Front Plant Sci. 2024 Feb 2;15:1260140. doi: 10.3389/fpls.2024.1260140 (PMC10869631; doi:10.3389/fpls.2024.1260140)
Supplement: Supplementary file 11 [file Table_2.xlsx]

## Sheet: Table S2
Table S2 Transcriptome sequencing statistics
Sample	Raw reads	Raw bases	Clean reads	Clean bases	Q20(%)	Q30(%)	GC content(%)
CK-1	55892940	8383941000	54506938	7960312349	98.85	95.65	44.05
CK-2	82576382	12386457300	80318698	11686503472	98.75	95.13	44.07
CK-3	75905888	11385883200	74195546	10836870853	98.8	95.43	44.00
NPs-1	81422226	12213333900	79647880	11676779554	98.4	94.85	44.15
NPs-2	48067624	7210143600	47038330	6904813637	99.08	96.38	43.96
NPs-3	90551496	13582724400	88656034	12010508466	99.04	96.25	44.13
NPs-SD-1	75621580	11343237000	73700446	10683911103	98.54	94.72	43.69
NPs-SD-2	92505206	13875780900	90105808	13058602197	98.46	94.57	44.13
NPs-SD-3	64949274	9742391100	63601812	9361118714	99.25	96.92	43.49
SD-1	58387788	8758168200	57005684	8331959449	98.89	95.66	43.36
SD-2	72872324	10930848600	71566016	10532109575	99.19	96.83	43.13
SD-3	48727502	7309125300	47803836	7026298928	99.11	96.51	43.38
