# Supplementary material for: Integrated physiological, transcriptomic, and metabolomic analyses of drought stress alleviation in Ehretia macrophylla Wall. seedlings by SiO2 NPs (silica nanoparticles)
Source: Front Plant Sci. 2024 Feb 2;15:1260140. doi: 10.3389/fpls.2024.1260140 (PMC10869631; doi:10.3389/fpls.2024.1260140)
Supplement: Supplementary file 12 [file Table_3.xls]

## Sheet: NPs_vs_CK.DEG
gene_id	NPs_readcount	CK_readcount	log2FoldChange	pvalue	padj	NR_annotation	Swissprot_annotation	Pfam_annotation	BP_annotation	MF_annotation	CC_annotation	KO_annotation	Pathway_annotation
TRINITY_DN19220_c2_g1	3630.71	34.07	6.7278	2.781e-122	3.2745e-117	polyubiquitin [Cryptococcus amylolentus CBS 6039]|ODN81590.1 polyubiquitin [Cryptococcus amylolentus CBS 6039]	Polyubiquitin 10 OS=Arabidopsis thaliana OX=3702 GN=UBQ10 PE=2 SV=2	-	-	-	-	K08770|UBC; ubiquitin C	ko03320(Organismal Systems);ko04120(Genetic Information Processing);ko04137(Cellular Processes)
TRINITY_DN1048_c0_g1	141.22	1154.54	-3.0288	5.9228e-55	3.487e-50	-	-	-	-	-	-	-	-
TRINITY_DN19997_c0_g1	262.39	11989.5	-5.5152	1.4076e-53	5.5246e-49	hypothetical protein CDL15_Pgr027445 [Punica granatum]|PKI69927.1 hypothetical protein CRG98_009802 [Punica granatum]	Ribulose bisphosphate carboxylase small chain 1, chloroplastic OS=Mesembryanthemum crystallinum OX=3544 GN=RBCS-1 PE=2 SV=2	Ribulose-1,5-bisphosphate carboxylase small subunit;Ribulose bisphosphate carboxylase, small chain	metabolic process;biological_process;organic substance metabolic process;cellular process;cellular metabolic process;biosynthetic process;carbon fixation;photosynthesis	molecular_function;catalytic activity;oxidoreductase activity;lyase activity	intracellular;cellular_component;cell;cytoplasm;intracellular membrane-bounded organelle;organelle;membrane-bounded organelle;intracellular organelle;intracellular part;cytoplasmic part;cell part;plastid	K01602|rbcS, cbbS; ribulose	ko00630(Metabolism);ko00710(Metabolism);ko01100(Metabolism);ko01110(Metabolism);ko01120(Metabolism);ko01200(Metabolism)
TRINITY_DN3605_c1_g2	35.9	844.92	-4.5531	1.9448e-50	5.7249e-46	T4.5 [Malus x robusta]	Retrovirus-related Pol polyprotein from transposon RE1 OS=Arabidopsis thaliana OX=3702 GN=RE1 PE=2 SV=1	gag-polypeptide of LTR copia-type;gag-polypeptide of LTR copia-type;Integrase core domain;Reverse transcriptase (RNA-dependent DNA polymerase)	-	-	-	-	-
TRINITY_DN1212_c1_g1	6698.42	88.64	6.2363	9.3807e-49	2.2091e-44	-	-	-	-	-	-	-	-
TRINITY_DN4390_c0_g1	37.88	816.87	-4.4247	1.0228e-46	2.0072e-42	gag-pol polyprotein [Glycine max]	Retrovirus-related Pol polyprotein from transposon TNT 1-94 OS=Nicotiana tabacum OX=4097 PE=2 SV=1	GAG-pre-integrase domain;Reverse transcriptase (RNA-dependent DNA polymerase)	-	-	-	-	-
TRINITY_DN1892_c0_g1	871.93	3.27	8.0097	2.3955e-44	4.0294e-40	ribulose bisphosphate carboxylase/oxygenase activase, chloroplastic isoform X1 [Sesamum indicum]	Ribulose bisphosphate carboxylase/oxygenase activase, chloroplastic OS=Cucumis sativus OX=3659 PE=2 SV=1	ATPase family associated with various cellular activities (AAA);Protein kinase domain;Protein tyrosine kinase	-	-	-	-	-
TRINITY_DN70000_c0_g1	7.75	459.09	-5.8121	1.4202e-43	2.0904e-39	U-box domain-containing protein 52 [Sesamum indicum]	U-box domain-containing protein 52 OS=Arabidopsis thaliana OX=3702 GN=PUB52 PE=2 SV=1	Protein kinase domain;Protein tyrosine kinase;Universal stress protein family	-	-	-	-	-
TRINITY_DN4160_c3_g1	10.4	521.47	-5.6677	1.055e-42	1.3803e-38	long chain acyl-CoA synthetase 9, chloroplastic-like isoform X2 [Olea europaea var. sylvestris]	Long chain acyl-CoA synthetase 9, chloroplastic OS=Arabidopsis thaliana OX=3702 GN=LACS9 PE=1 SV=1	-	-	-	-	K01897|ACSL, fadD; long-chain acyl	ko00061(Metabolism);ko00071(Metabolism);ko01100(Metabolism);ko01212(Metabolism);ko02024(Cellular Processes);ko03320(Organismal Systems);ko04146(Cellular Processes);ko04216(Cellular Processes);ko04714(Organismal Systems);ko04920(Organismal Systems)
TRINITY_DN7700_c0_g1	124.69	1572.28	-3.6498	2.9676e-42	3.4943e-38	PREDICTED: uncharacterized protein LOC109150807 [Ipomoea nil]	Uncharacterized mitochondrial protein AtMg01250 OS=Arabidopsis thaliana OX=3702 GN=AtMg01250 PE=4 SV=1	Domain of unknown function (DUF4283);Reverse transcriptase (RNA-dependent DNA polymerase);Reverse transcriptase-like;zinc-binding in reverse transcriptase	-	-	-	-	-
TRINITY_DN1572_c2_g1	647.41	3.16	7.5879	1.5166e-40	1.6234e-36	-	-	-	-	-	-	-	-
TRINITY_DN4764_c1_g1	1246.93	8825.26	-2.8224	4.3925e-39	4.31e-35	glucose-6-phosphate/phosphate translocator 2, chloroplastic-like [Coffea eugenioides]	Glucose-6-phosphate/phosphate translocator 2, chloroplastic OS=Arabidopsis thaliana OX=3702 GN=GPT2 PE=2 SV=2	EamA-like transporter family;Triose-phosphate Transporter family	-	-	-	-	-
TRINITY_DN3095_c0_g1	17.5	399.73	-4.5354	2.2553e-38	2.0427e-34	-	-	-	-	-	-	-	-
TRINITY_DN10118_c0_g2	825.84	1.96	8.903	1.2804e-37	1.0769e-33	putative RNA-directed DNA polymerase [Rosa chinensis]	Putative ribonuclease H protein At1g65750 OS=Arabidopsis thaliana OX=3702 GN=At1g65750 PE=3 SV=1	Domain of unknown function (DUF4283);RNase H;Reverse transcriptase (RNA-dependent DNA polymerase);Reverse transcriptase-like;Zinc knuckle	-	-	-	-	-
TRINITY_DN8224_c0_g2	510.36	25.01	4.3424	2.1256e-36	1.6686e-32	PREDICTED: pentatricopeptide repeat-containing protein At2g17525, mitochondrial [Vitis vinifera]	Pentatricopeptide repeat-containing protein At2g17525, mitochondrial OS=Arabidopsis thaliana OX=3702 GN=At2g17525 PE=2 SV=2	Mitochondrial ATPase expression;PPR repeat;PPR repeat;PPR repeat family;Pentatricopeptide repeat domain;Pentacotripeptide-repeat region of PRORP	-	-	-	-	-
TRINITY_DN16648_c1_g1	654.18	3.83	7.3492	2.5087e-36	1.8462e-32	ribulose bisphosphate carboxylase/oxygenase activase, chloroplastic isoform X1 [Sesamum indicum]	Ribulose bisphosphate carboxylase/oxygenase activase, chloroplastic OS=Malus domestica OX=3750 GN=RCA PE=2 SV=1	-	-	-	-	-	-
TRINITY_DN10045_c0_g1	412.82	1588.72	-1.944	1.6989e-35	1.1767e-31	haloacid dehalogenase-like hydrolase domain-containing protein Sgpp [Morus notabilis]|EXC26727.1 Phosphorylated carbohydrates phosphatase [Morus notabilis]	Haloacid dehalogenase-like hydrolase domain-containing protein Sgpp OS=Arabidopsis thaliana OX=3702 GN=SGPP PE=1 SV=2	Haloacid dehalogenase-like hydrolase;haloacid dehalogenase-like hydrolase	-	-	-	-	-
TRINITY_DN2412_c0_g1	262.41	1301.02	-2.3083	6.4443e-35	4.2155e-31	PREDICTED: probable LRR receptor-like serine/threonine-protein kinase At3g47570 [Pyrus x bretschneideri]	Probable LRR receptor-like serine/threonine-protein kinase At3g47570 OS=Arabidopsis thaliana OX=3702 GN=At3g47570 PE=2 SV=1	Leucine rich repeat N-terminal domain;Leucine Rich repeats (2 copies);Leucine rich repeat	-	-	-	-	-
TRINITY_DN6886_c2_g1	350.41	30.41	3.5191	4.4931e-34	2.7845e-30	PREDICTED: serine/threonine-protein kinase PBS1-like [Nicotiana tomentosiformis]	Proline-rich receptor-like protein kinase PERK13 OS=Arabidopsis thaliana OX=3702 GN=PERK13 PE=1 SV=1	Protein kinase domain	-	-	-	K04730|IRAK1; interleukin-1 receptor	ko04010(Environmental Information Processing);ko04064(Environmental Information Processing);ko04620(Organismal Systems);ko04624(Organismal Systems);ko04722(Organismal Systems)
TRINITY_DN11554_c0_g1	306.65	1698.66	-2.4672	5.9863e-34	3.5243e-30	beta-glucosidase 12-like [Coffea arabica]	Beta-glucosidase 12 OS=Oryza sativa subsp. indica OX=39946 GN=BGLU12 PE=3 SV=1	Glycosyl hydrolase family 1	-	-	-	-	-
TRINITY_DN10272_c0_g1	7.72	295.69	-5.1811	1.8946e-33	1.0244e-29	Internal alternative NAD(P)H-ubiquinone oxidoreductase [Actinidia chinensis var. chinensis]	Internal alternative NAD(P)H-ubiquinone oxidoreductase A1, mitochondrial OS=Arabidopsis thaliana OX=3702 GN=NDA1 PE=2 SV=1	Pyridine nucleotide-disulphide oxidoreductase;Pyridine nucleotide-disulphide oxidoreductase	-	-	-	-	-
TRINITY_DN3949_c0_g1	558.6	2752.61	-2.2988	1.9141e-33	1.0244e-29	subtilisin-like protease SBT1.9 [Coffea arabica]	Subtilisin-like protease SBT1.9 OS=Arabidopsis thaliana OX=3702 GN=SBT1.9 PE=2 SV=1	Peptidase inhibitor I9;Subtilase family	-	-	-	-	-
TRINITY_DN28082_c0_g1	5.17	485.98	-6.5191	2.8061e-33	1.4366e-29	polyprotein [Glycine max]	-	gag-polyprotein putative aspartyl protease;Integrase core domain;Retroviral aspartyl protease;Reverse transcriptase (RNA-dependent DNA polymerase)	-	-	-	-	-
TRINITY_DN9869_c0_g1	115.58	567.83	-2.297	5.3688e-33	2.634e-29	protein DETOXIFICATION 21-like [Solanum pennellii]|XP_027771693.1 protein DETOXIFICATION 21-like [Solanum pennellii]	Protein DETOXIFICATION 20 OS=Arabidopsis thaliana OX=3702 GN=DTX20 PE=3 SV=1	-	-	-	-	-	-
TRINITY_DN2067_c4_g1	186.28	1032.5	-2.4745	3.9013e-32	1.8375e-28	uncharacterized protein LOC110906345 [Helianthus annuus]	Uncharacterized mitochondrial protein AtMg00860 OS=Arabidopsis thaliana OX=3702 GN=AtMg00860 PE=4 SV=1	Aspartyl protease;gag-polyprotein putative aspartyl protease;Retrotransposon gag protein;Retroviral aspartyl protease;Reverse transcriptase (RNA-dependent DNA polymerase);Reverse transcriptase (RNA-dependent DNA polymerase)	-	-	-	-	-
TRINITY_DN14391_c0_g1	86.02	528.8	-2.6199	7.895e-32	3.5754e-28	uncharacterized protein LOC114310030 [Camellia sinensis]	-	Domain of unknown function (DUF4283);Reverse transcriptase (RNA-dependent DNA polymerase);zinc-binding in reverse transcriptase	-	-	-	-	-
TRINITY_DN2647_c5_g1	18.36	346.88	-4.2213	1.6916e-30	7.3771e-27	-	-	-	-	-	-	-	-
TRINITY_DN3404_c0_g1	1924.12	8489.11	-2.1407	2.4426e-30	1.0272e-26	early light-induced protein 1, chloroplastic isoform X1 [Sesamum indicum]	Early light-induced protein 1, chloroplastic OS=Arabidopsis thaliana OX=3702 GN=ELIP1 PE=1 SV=1	Chlorophyll A-B binding protein	-	-	-	-	-
TRINITY_DN38245_c0_g1	992.83	95.99	3.3651	7.3564e-30	2.9869e-26	hypothetical protein CDL12_18669 [Handroanthus impetiginosus]	PI-PLC X domain-containing protein At5g67130 OS=Arabidopsis thaliana OX=3702 GN=At5g67130 PE=1 SV=1	-	-	-	-	-	-
TRINITY_DN7262_c0_g1	719.79	116.43	2.6276	2.4088e-29	9.4543e-26	uncharacterized protein LOC114310030 [Camellia sinensis]	Uncharacterized mitochondrial protein AtMg01250 OS=Arabidopsis thaliana OX=3702 GN=AtMg01250 PE=4 SV=1	Domain of unknown function (DUF4283);Reverse transcriptase (RNA-dependent DNA polymerase);zinc-binding in reverse transcriptase	-	-	-	-	-
TRINITY_DN2151_c1_g1	0	2001.68	-13.506	2.5647e-29	9.7415e-26	Ty3/gypsy retrotransposon protein [Trifolium pratense]	RNA-directed DNA polymerase homolog OS=Oenothera berteroana OX=3950 PE=4 SV=1	gag-polyprotein putative aspartyl protease;Integrase core domain;Retroviral aspartyl protease	-	-	-	-	-
TRINITY_DN2374_c0_g1	275.49	5.12	5.6861	1.5785e-28	5.8084e-25	-	-	-	-	-	-	-	-
TRINITY_DN85995_c1_g1	7.34	463.83	-6.0983	3.8363e-28	1.3688e-24	-	-	-	-	-	-	-	-
TRINITY_DN9992_c0_g2	266.01	10.68	4.6741	4.3491e-28	1.5062e-24	Retrovirus-related Pol polyprotein from transposon TNT 1-94 [Dendrobium catenatum]	Retrovirus-related Pol polyprotein from transposon RE1 OS=Arabidopsis thaliana OX=3702 GN=RE1 PE=2 SV=1	GAG-pre-integrase domain;Integrase core domain;Reverse transcriptase (RNA-dependent DNA polymerase)	-	-	-	-	-
TRINITY_DN11868_c0_g1	422.54	57.07	2.8888	9.2805e-28	3.1222e-24	serine/threonine-protein phosphatase PP1 isozyme 9 [Coffea arabica]|XP_027114731.1 serine/threonine-protein phosphatase PP1 isozyme 9 [Coffea arabica]	Serine/threonine-protein phosphatase PP1 OS=Phaseolus vulgaris OX=3885 PE=2 SV=1	-	-	-	-	-	-
TRINITY_DN103725_c0_g1	5633.18	1274.58	2.1433	8.0542e-27	2.6343e-23	PREDICTED: pathogenesis-related protein PR-4-like isoform X1 [Elaeis guineensis]|XP_019704626.1 PREDICTED: pathogenesis-related protein PR-4-like isoform X2 [Elaeis guineensis]	Pathogenesis-related protein PR-4B OS=Nicotiana tabacum OX=4097 PE=2 SV=1	Barwin family	-	-	-	-	-
TRINITY_DN984_c1_g1	3.78	205.27	-5.5719	1.5457e-26	4.9189e-23	-	-	-	-	-	-	-	-
TRINITY_DN61308_c0_g1	1352.72	0	12.8026	2.4683e-26	7.6484e-23	hypothetical protein POPTR_015G062200 [Populus trichocarpa]	Chlorophyll a-b binding protein 4, chloroplastic OS=Arabidopsis thaliana OX=3702 GN=LHCA4 PE=1 SV=1	Chlorophyll A-B binding protein	-	-	-	K08910|LHCA4; light	ko00196(Metabolism);ko01100(Metabolism)
TRINITY_DN21632_c0_g1	3277.59	12887.2	-1.9752	6.6072e-26	1.9948e-22	inorganic phosphate transporter 1-4-like isoform X1 [Olea europaea var. sylvestris]|XP_022882963.1 inorganic phosphate transporter 1-4-like isoform X2 [Olea europaea var. sylvestris]|XP_022882964.1 inorganic phosphate transporter 1-4-like isoform X3 [Olea europaea var. sylvestris]	Inorganic phosphate transporter 1-4 OS=Arabidopsis thaliana OX=3702 GN=PHT1-4 PE=1 SV=1	Major Facilitator Superfamily;Sugar (and other) transporter	-	-	-	-	-
TRINITY_DN2214_c0_g3	264.18	3.77	6.0441	2.3803e-25	7.0069e-22	protein SPIRAL1-like 2 [Camellia sinensis]|XP_028059175.1 protein SPIRAL1-like 2 [Camellia sinensis]	Protein SPIRAL1-like 1 OS=Arabidopsis thaliana OX=3702 GN=SP1L1 PE=2 SV=1	-	-	-	-	-	-
TRINITY_DN2643_c1_g1	703.48	78.68	3.1678	2.9104e-25	8.3584e-22	unnamed protein product [Coffea canephora]	Annexin D3 OS=Arabidopsis thaliana OX=3702 GN=ANN3 PE=2 SV=2	Annexin	-	-	-	-	-
TRINITY_DN3591_c1_g2	39.09	322.7	-3.0441	4.6058e-25	1.2912e-21	(-)-germacrene D synthase-like [Camellia sinensis]	(-)-germacrene D synthase OS=Vitis vinifera OX=29760 GN=VIT_19s0014g04930 PE=1 SV=1	Terpene synthase, N-terminal domain;Terpene synthase family, metal binding domain	-	-	-	K15803|GERD; (-)	ko00909(Metabolism)
TRINITY_DN1238_c1_g1	1543.35	340.61	2.1777	9.2653e-25	2.5371e-21	putative RNA-directed DNA polymerase [Rosa chinensis]	Retrovirus-related Pol polyprotein from transposon TNT 1-94 OS=Nicotiana tabacum OX=4097 PE=2 SV=1	GAG-pre-integrase domain;Retrotransposon gag protein;gag-polypeptide of LTR copia-type;gag-polypeptide of LTR copia-type;Integrase core domain;Reverse transcriptase (RNA-dependent DNA polymerase)	-	-	-	-	-
TRINITY_DN2706_c1_g1	238.98	1.93	6.8738	9.5071e-25	2.5442e-21	-	-	-	-	-	-	-	-
TRINITY_DN2845_c4_g1	4258.09	314.58	3.7575	1.2238e-24	3.2022e-21	proline-rich receptor-like protein kinase PERK2 [Olea europaea var. sylvestris]	-	-	-	-	-	-	-
TRINITY_DN6612_c1_g1	575.82	1985.77	-1.7884	2.2357e-24	5.7229e-21	putative universal stress protein [Catharanthus roseus]	Universal stress protein PHOS34 OS=Arabidopsis thaliana OX=3702 GN=PHOS34 PE=1 SV=1	Universal stress protein family	-	-	-	-	-
TRINITY_DN4321_c0_g1	368.43	52.6	2.799	2.5078e-24	6.2828e-21	uncharacterized protein LOC103715912, partial [Phoenix dactylifera]	-	-	-	-	-	-	-
TRINITY_DN1950_c4_g1	906.51	0	12.2246	3.3587e-24	8.2392e-21	hypothetical protein TSUD_161390 [Trifolium subterraneum]	-	Integrase core domain;Reverse transcriptase (RNA-dependent DNA polymerase);Reverse transcriptase (RNA-dependent DNA polymerase)	-	-	-	-	-
TRINITY_DN1657_c3_g1	109.81	542.09	-2.3035	3.9185e-24	9.4162e-21	uncharacterized protein LOC110767855 [Prunus avium]	-	Retrotransposon gag protein;Integrase core domain;Reverse transcriptase (RNA-dependent DNA polymerase);Reverse transcriptase-like	-	-	-	-	-
TRINITY_DN44521_c0_g1	8.39	644.03	-6.3042	4.6809e-24	1.1023e-20	isoprene synthase, chloroplastic [Sesamum indicum]	Isoprene synthase, chloroplastic OS=Populus canescens OX=80863 GN=ISPS PE=1 SV=1	Terpene synthase, N-terminal domain	-	-	-	-	-
TRINITY_DN7676_c0_g1	97.36	590.44	-2.5941	6.5941e-24	1.5224e-20	hypothetical protein Saspl_033218 [Salvia splendens]	Laccase-7 OS=Arabidopsis thaliana OX=3702 GN=LAC7 PE=2 SV=1	-	-	-	-	-	-
TRINITY_DN672_c0_g1	1687.95	481.05	1.8107	1.5615e-23	3.5357e-20	18.1 kDa class I heat shock protein [Populus trichocarpa]|PNT17523.1 hypothetical protein POPTR_010G195700 [Populus trichocarpa]	18.2 kDa class I heat shock protein OS=Medicago sativa OX=3879 GN=HSP18.2 PE=2 SV=1	Hsp20/alpha crystallin family	-	-	-	K13993|HSP20; HSP20 family protein	ko04141(Genetic Information Processing)
TRINITY_DN5730_c0_g2	27.26	487.33	-4.1608	1.8049e-23	4.0099e-20	Uncharacterized protein TCM_011923 [Theobroma cacao]	-	Domain of unknown function (DUF4283);Reverse transcriptase (RNA-dependent DNA polymerase);Reverse transcriptase (RNA-dependent DNA polymerase);zinc-binding in reverse transcriptase	-	-	-	-	-
TRINITY_DN44185_c0_g1	521.4	32.62	3.9872	3.4808e-23	7.5898e-20	zinc transporter 1 [Coffea eugenioides]	Zinc transporter 1 OS=Oryza sativa subsp. japonica OX=39947 GN=ZIP1 PE=1 SV=1	ZIP Zinc transporter;ZIP Zinc transporter	-	-	-	-	-
TRINITY_DN30045_c0_g1	759.16	0	11.9683	4.8542e-23	1.0392e-19	Uncharacterized protein TCM_011923 [Theobroma cacao]	-	-	-	-	-	-	-
TRINITY_DN16276_c1_g1	38.51	711.93	-4.2226	5.4423e-23	1.1443e-19	uncharacterized protein LOC114283079 [Camellia sinensis]	-	zinc-binding in reverse transcriptase	-	-	-	-	-
TRINITY_DN2851_c0_g1	17.62	217.87	-3.5928	5.7908e-23	1.1557e-19	-	-	-	-	-	-	-	-
TRINITY_DN3489_c0_g1	7.72	377.34	-5.5804	5.7167e-23	1.1557e-19	-	-	-	-	-	-	-	-
TRINITY_DN7866_c0_g1	66.52	1884.97	-4.8155	5.7886e-23	1.1557e-19	-	-	-	-	-	-	-	-
TRINITY_DN4472_c0_g1	1948.79	5032.9	-1.3684	6.4332e-23	1.2625e-19	4-coumarate--CoA ligase 2 [Sesamum indicum]	4-coumarate--CoA ligase 2 OS=Glycine max OX=3847 PE=2 SV=2	AMP-binding enzyme;AMP-binding enzyme;AMP-binding enzyme C-terminal domain;AMP-binding enzyme C-terminal domain	-	-	-	K01904|4CL; 4-coumarate-	ko00130(Metabolism);ko00940(Metabolism);ko01100(Metabolism);ko01110(Metabolism)
TRINITY_DN7227_c0_g1	361.97	34.07	3.4066	9.8487e-23	1.9011e-19	polyubiquitin-A isoform X3 [Vigna radiata var. radiata]	Polyubiquitin (Fragment) OS=Acetabularia peniculus OX=35862 PE=3 SV=2	-	-	-	-	K02927|RP-L40e, RPL40, UBA52; ubiquitin	ko03010(Genetic Information Processing);ko04120(Genetic Information Processing);ko04137(Cellular Processes)
TRINITY_DN11298_c2_g1	22.13	335.91	-3.9084	1.0272e-22	1.9329e-19	Retrovirus-related Pol polyprotein from transposon TNT 1-94 [Glycine soja]	-	-	-	-	-	-	-
TRINITY_DN4744_c0_g1	2.7	174.48	-6.1586	1.0342e-22	1.9329e-19	uncharacterized protein LOC114310030 [Camellia sinensis]	-	Domain of unknown function (DUF4283);Reverse transcriptase (RNA-dependent DNA polymerase);Reverse transcriptase (RNA-dependent DNA polymerase)	-	-	-	-	-
TRINITY_DN3437_c1_g1	1.74	176.27	-6.6233	1.9325e-22	3.5554e-19	protein ECERIFERUM 1-like [Sesamum indicum]	Protein ECERIFERUM 1 OS=Arabidopsis thaliana OX=3702 GN=CER1 PE=1 SV=1	Fatty acid hydroxylase superfamily;WAX2 C-terminal domain	-	-	-	K15404|K15404, CER1; aldehyde decarbonylase [EC:4.1.99.5]	ko00073(Metabolism);ko01110(Metabolism)
TRINITY_DN8230_c0_g1	646.43	0	11.7387	2.0901e-22	3.7863e-19	Geminivirus AR1/BR1 coat protein [Corchorus capsularis]	-	zinc-binding in reverse transcriptase	-	-	-	-	-
TRINITY_DN4368_c0_g1	4391.81	16395.7	-1.9002	2.8494e-22	5.0834e-19	vacuolar cation/proton exchanger 3 [Camellia sinensis]|XP_028072142.1 vacuolar cation/proton exchanger 3 [Camellia sinensis]	Vacuolar cation/proton exchanger 3 OS=Arabidopsis thaliana OX=3702 GN=CAX3 PE=1 SV=1	Sodium/calcium exchanger protein	-	-	-	-	-
TRINITY_DN10984_c1_g3	201.32	1.9	6.6318	4.6435e-22	8.1606e-19	PREDICTED: uncharacterized protein LOC107062964 [Solanum tuberosum]	-	gag-polyprotein putative aspartyl protease;Retroviral aspartyl protease	-	-	-	-	-
TRINITY_DN5675_c0_g1	63.32	461.78	-2.8452	4.7495e-22	8.224e-19	cysteine-rich repeat secretory protein 55-like [Coffea eugenioides]	Cysteine-rich repeat secretory protein 55 OS=Arabidopsis thaliana OX=3702 GN=CRRSP55 PE=2 SV=1	Salt stress response/antifungal	-	-	-	-	-
TRINITY_DN10314_c0_g1	146.9	2419.28	-4.0437	8.4817e-22	1.4474e-18	PREDICTED: glycerophosphodiester phosphodiesterase GDPD6 isoform X1 [Daucus carota subsp. sativus]	Glycerophosphodiester phosphodiesterase GDPD6 OS=Arabidopsis thaliana OX=3702 GN=GDPD6 PE=2 SV=1	Glycerophosphoryl diester phosphodiesterase family	-	-	-	-	-
TRINITY_DN654_c0_g3	34.52	377.11	-3.4662	1.0302e-21	1.7329e-18	LOW QUALITY PROTEIN: protein NUCLEAR FUSION DEFECTIVE 4 [Coffea eugenioides]	-	Nodulin-like	-	-	-	-	-
TRINITY_DN117_c4_g1	1170.69	0.31	11.6317	1.7677e-21	2.9218e-18	-	-	-	-	-	-	-	-
TRINITY_DN16433_c0_g1	13.69	193.79	-3.7878	1.7866e-21	2.9218e-18	putative receptor-like protein kinase At3g47110 [Camellia sinensis]	Receptor kinase-like protein Xa21 OS=Oryza sativa subsp. japonica OX=39947 GN=XA21 PE=1 SV=1	Protein kinase domain;Protein tyrosine kinase	-	-	-	-	-
TRINITY_DN1648_c0_g1	234.05	2.32	6.6197	3.1977e-21	5.1579e-18	-	-	-	-	-	-	-	-
TRINITY_DN18287_c0_g1	482.14	0	11.3139	6.7398e-21	1.0724e-17	probable disease resistance protein RF45 [Sesamum indicum]	Probable disease resistance protein At1g58602 OS=Arabidopsis thaliana OX=3702 GN=At1g58602 PE=2 SV=1	Leucine Rich repeats (2 copies);Leucine rich repeat;NB-ARC domain	-	-	-	-	-
TRINITY_DN44165_c0_g1	68.58	498.56	-2.8542	8.1367e-21	1.2774e-17	Retrovirus-related Pol polyprotein from transposon TNT 1-94 [Dendrobium catenatum]	-	gag-polypeptide of LTR copia-type;gag-polypeptide of LTR copia-type	-	-	-	-	-
TRINITY_DN26826_c0_g1	3.17	232.62	-6.3624	9.7611e-21	1.5123e-17	-	-	-	-	-	-	-	-
TRINITY_DN11093_c0_g1	0	412.82	-11.2281	1.2322e-20	1.8842e-17	-	-	-	-	-	-	-	-
TRINITY_DN3027_c2_g1	408.34	1513.91	-1.8934	1.4607e-20	2.2051e-17	protein BIC1-like [Olea europaea var. sylvestris]	Protein BIC1 OS=Arabidopsis thaliana OX=3702 GN=BIC1 PE=1 SV=1	-	-	-	-	-	-
TRINITY_DN5353_c0_g3	1537.29	364.8	2.0742	3.4424e-20	5.1308e-17	PREDICTED: heat shock protein 90-6, mitochondrial [Nicotiana tomentosiformis]|XP_016444557.1 PREDICTED: heat shock protein 90-6, mitochondrial-like [Nicotiana tabacum]	Heat shock protein 90-6, mitochondrial OS=Arabidopsis thaliana OX=3702 GN=HSP90-6 PE=2 SV=1	Histidine kinase-, DNA gyrase B-, and HSP90-like ATPase;Histidine kinase-, DNA gyrase B-, and HSP90-like ATPase;Hsp90 protein;Hsp90 protein	-	-	-	-	-
TRINITY_DN1493_c0_g1	205.21	1060.78	-2.3707	4.6051e-20	6.7779e-17	unnamed protein product [Coffea canephora]	Wall-associated receptor kinase 5 OS=Arabidopsis thaliana OX=3702 GN=WAK5 PE=2 SV=1	Wall-associated receptor kinase galacturonan-binding;Protein kinase domain;Protein tyrosine kinase	-	-	-	-	-
TRINITY_DN1902_c0_g1	2.73	386.99	-7.1587	4.8652e-20	7.0723e-17	PREDICTED: uncharacterized protein LOC103995568 isoform X1 [Musa acuminata subsp. malaccensis]|XP_018685044.1 PREDICTED: uncharacterized protein LOC103995568 isoform X1 [Musa acuminata subsp. malaccensis]	-	-	-	-	-	-	-
TRINITY_DN5960_c0_g1	632.58	101.85	2.6332	5.9508e-20	8.5449e-17	predicted protein, partial [Hordeum vulgare subsp. vulgare]	-	-	-	-	-	-	-
TRINITY_DN4512_c0_g2	0	381.7	-11.1158	6.225e-20	8.831e-17	Ty3/gypsy retrotransposon protein [Trifolium pratense]	Uncharacterized mitochondrial protein AtMg00860 OS=Arabidopsis thaliana OX=3702 GN=AtMg00860 PE=4 SV=1	Chromo (CHRromatin Organisation MOdifier) domain;gag-polyprotein putative aspartyl protease;Retrotransposon gag protein;Integrase core domain;Retroviral aspartyl protease;Reverse transcriptase (RNA-dependent DNA polymerase)	-	-	-	-	-
TRINITY_DN7537_c0_g1	574.85	1883.78	-1.7135	8.2056e-20	1.1502e-16	PREDICTED: uncharacterized protein LOC107765704 [Nicotiana tabacum]	-	-	-	-	-	-	-
TRINITY_DN15424_c0_g1	105.06	561.77	-2.4266	8.4822e-20	1.175e-16	PREDICTED: cytochrome P450 CYP72A219-like [Nicotiana attenuata]|OIT36302.1 cytochrome p450 cyp72a219 [Nicotiana attenuata]	Cytochrome P450 CYP72A219 OS=Panax ginseng OX=4054 PE=2 SV=1	-	-	-	-	-	-
TRINITY_DN9606_c0_g1	216.13	34.32	2.6599	9.2848e-20	1.2608e-16	replication factor C subunit 5-like [Sesamum indicum]	-	-	-	-	-	-	-
TRINITY_DN978_c0_g1	490.17	2644.04	-2.4328	9.3157e-20	1.2608e-16	inorganic pyrophosphatase 1-like [Camellia sinensis]	Inorganic pyrophosphatase 1 OS=Arabidopsis thaliana OX=3702 GN=PS2 PE=1 SV=1	Putative Phosphatase	-	-	-	K13248|PHOSPHO2; pyridoxal phosphate phosphatase PHOSPHO2 [EC:3.1.3.74]	ko00750(Metabolism);ko01100(Metabolism)
TRINITY_DN25383_c0_g1	25.17	250.56	-3.3435	9.7099e-20	1.2992e-16	-	Long chain acyl-CoA synthetase 4 OS=Arabidopsis thaliana OX=3702 GN=LACS4 PE=2 SV=1	-	-	-	-	K01897|ACSL, fadD; long-chain acyl	ko00061(Metabolism);ko00071(Metabolism);ko01100(Metabolism);ko01212(Metabolism);ko02024(Cellular Processes);ko03320(Organismal Systems);ko04146(Cellular Processes);ko04216(Cellular Processes);ko04714(Organismal Systems);ko04920(Organismal Systems)
TRINITY_DN89347_c0_g1	393.59	0	11.02	9.9589e-20	1.3176e-16	transmembrane 9 superfamily member 4-like [Papaver somniferum]	-	Endomembrane protein 70	-	-	-	-	-
TRINITY_DN1649_c4_g1	307.97	33.71	3.2016	1.2392e-19	1.6213e-16	hypothetical protein TSUD_179750 [Trifolium subterraneum]	-	-	-	-	-	-	-
TRINITY_DN4535_c0_g1	0	368.83	-11.0663	1.4743e-19	1.9077e-16	-	-	-	-	-	-	-	-
TRINITY_DN5192_c0_g1	0	786.93	-12.1593	2.1832e-19	2.7942e-16	-	-	-	-	-	-	-	-
TRINITY_DN1178_c1_g1	1137.34	4435.25	-1.9644	2.7584e-19	3.4924e-16	fatty acid desaturase 4, chloroplastic [Morus notabilis]|EXB50281.1 hypothetical protein L484_017818 [Morus notabilis]	Fatty acid desaturase 4, chloroplastic OS=Arabidopsis thaliana OX=3702 GN=FAD4 PE=1 SV=1	B domain of TMEM189, localisation domain	-	-	-	-	-
TRINITY_DN3053_c0_g1	239.78	40.08	2.5786	2.8051e-19	3.5138e-16	PREDICTED: uncharacterized protein LOC103957781 [Pyrus x bretschneideri]	Retrovirus-related Pol polyprotein from transposon TNT 1-94 OS=Nicotiana tabacum OX=4097 PE=2 SV=1	gag-polypeptide of LTR copia-type;Integrase core domain	-	-	-	-	-
TRINITY_DN52073_c0_g1	34.89	289.59	-3.0773	3.3865e-19	4.1973e-16	PREDICTED: 3-epi-6-deoxocathasterone 23-monooxygenase [Juglans regia]	Cytochrome P450 90D2 OS=Oryza sativa subsp. japonica OX=39947 GN=CYP90D2 PE=1 SV=1	Cytochrome P450	-	-	-	K12638|CYP90D1; 3-epi-6-deoxocathasterone 23	ko00905(Metabolism);ko01100(Metabolism);ko01110(Metabolism)
TRINITY_DN597_c1_g3	361.21	0	10.8957	3.6579e-19	4.4865e-16	-	-	-	-	-	-	-	-
TRINITY_DN320_c8_g1	352.84	0	10.8619	4.7006e-19	5.706e-16	-	-	-	-	-	-	-	-
TRINITY_DN3105_c0_g6	0	562.84	-11.6749	4.8995e-19	5.8867e-16	putative nucleotidyltransferase, Ribonuclease H [Rosa chinensis]	-	-	-	-	-	-	-
TRINITY_DN23890_c0_g1	779.38	238.19	1.7094	6.8447e-19	8.1409e-16	hypothetical protein CQW23_05192 [Capsicum baccatum]	Uncharacterized protein At4g37920 OS=Arabidopsis thaliana OX=3702 GN=At4g37920 PE=2 SV=2	-	-	-	-	-	-
TRINITY_DN38463_c0_g1	6.93	125.08	-4.1828	1.0583e-18	1.2461e-15	-	-	-	-	-	-	-	-
TRINITY_DN16880_c1_g1	0.75	260.89	-8.2034	1.2586e-18	1.4673e-15	-	-	-	-	-	-	-	-
TRINITY_DN14526_c0_g1	316.4	0	10.7057	1.33e-18	1.5354e-15	hypothetical protein VITISV_042091 [Vitis vinifera]	Retrovirus-related Pol polyprotein from transposon RE1 OS=Arabidopsis thaliana OX=3702 GN=RE1 PE=2 SV=1	GAG-pre-integrase domain;gag-polypeptide of LTR copia-type;Integrase core domain;Reverse transcriptase (RNA-dependent DNA polymerase)	-	-	-	-	-
TRINITY_DN10532_c0_g1	545.32	11.32	5.5677	1.4305e-18	1.6353e-15	glutathione S-transferase U14 [Populus euphratica]	Probable glutathione S-transferase OS=Glycine max OX=3847 GN=HSP26-A PE=2 SV=1	Glutathione S-transferase, N-terminal domain;Glutathione S-transferase, N-terminal domain;Glutathione S-transferase, N-terminal domain	-	-	-	K00799|GST, gst; glutathione S	ko00480(Metabolism);ko00980(Metabolism);ko00982(Metabolism);ko00983(Metabolism);ko01100(Metabolism);ko04212(Organismal Systems)
TRINITY_DN9827_c0_g1	159.26	982.46	-2.6332	2.1214e-18	2.4018e-15	PREDICTED: cytochrome P450 CYP72A219-like [Nicotiana attenuata]|OIT22172.1 cytochrome p450 cyp72a219 [Nicotiana attenuata]	Cytochrome P450 CYP72A219 OS=Panax ginseng OX=4054 PE=2 SV=1	Cytochrome P450	-	-	-	-	-
TRINITY_DN11002_c0_g1	178.95	21.61	3.0485	2.2602e-18	2.5346e-15	Integrase, catalytic core [Corchorus capsularis]	Retrovirus-related Pol polyprotein from transposon RE2 OS=Arabidopsis thaliana OX=3702 GN=RE2 PE=4 SV=1	GAG-pre-integrase domain;Retrotransposon gag protein;gag-polypeptide of LTR copia-type;Integrase core domain;Reverse transcriptase (RNA-dependent DNA polymerase)	-	-	-	-	-
TRINITY_DN14374_c0_g1	780.2	2818.94	-1.855	3.5932e-18	3.9914e-15	probable calcium-binding protein CML44 [Sesamum indicum]	Probable calcium-binding protein CML44 OS=Arabidopsis thaliana OX=3702 GN=CML44 PE=2 SV=2	EF hand;EF hand;EF-hand domain;EF-hand domain pair;EF-hand domain pair	-	-	-	K13448|CML; calcium	ko04626(Organismal Systems)
TRINITY_DN7799_c6_g1	202.89	5.42	5.1693	3.8916e-18	4.2824e-15	-	-	-	-	-	-	-	-
TRINITY_DN5476_c0_g1	441.23	2311.67	-2.3878	4.4304e-18	4.8303e-15	disease resistance protein RGA2-like [Coffea arabica]|XP_027065368.1 disease resistance protein RGA2-like [Coffea arabica]|XP_027065369.1 disease resistance protein RGA2-like [Coffea arabica]|XP_027065370.1 disease resistance protein RGA2-like [Coffea arabica]|XP_027065371.1 disease resistance protein RGA2-like [Coffea arabica]|XP_027065372.1 disease resistance protein RGA2-like [Coffea arabica]	Putative disease resistance protein RGA3 OS=Solanum bulbocastanum OX=147425 GN=RGA3 PE=2 SV=2	Leucine Rich repeats (2 copies);Leucine rich repeat;NB-ARC domain	-	-	-	-	-
TRINITY_DN5600_c0_g1	309.55	76.81	2.0135	5.2678e-18	5.6905e-15	probable disease resistance protein At1g12280 [Olea europaea var. sylvestris]	Probable disease resistance protein At5g43730 OS=Arabidopsis thaliana OX=3702 GN=At5g43730 PE=2 SV=1	NACHT domain;NB-ARC domain	-	-	-	-	-
TRINITY_DN63588_c0_g1	0	281.25	-10.6741	6.7164e-18	7.1499e-15	hypothetical protein DM860_012726 [Cuscuta australis]	Probable serine/threonine-protein kinase PBL28 OS=Arabidopsis thaliana OX=3702 GN=PBL28 PE=2 SV=1	Protein kinase domain;Protein tyrosine kinase	-	-	-	-	-
TRINITY_DN6530_c0_g1	520.79	0.31	10.4624	6.7402e-18	7.1499e-15	-	-	-	-	-	-	-	-
TRINITY_DN12344_c4_g2	0	267.12	-10.6001	6.8514e-18	7.2029e-15	-	-	-	-	-	-	-	-
TRINITY_DN5617_c0_g1	453.85	132.17	1.782	7.23e-18	7.5337e-15	hypothetical protein DM860_006882 [Cuscuta australis]	-	-	-	-	-	-	-
TRINITY_DN17868_c0_g1	27.01	326.33	-3.5868	8.1051e-18	8.3715e-15	uncharacterized protein LOC113695205 [Coffea arabica]	-	Helitron helicase-like domain at N-terminus;Helitron helicase-like domain at N-terminus	-	-	-	-	-
TRINITY_DN2130_c2_g1	8.99	217.31	-4.5329	9.5968e-18	9.826e-15	uncharacterized protein LOC110779652, partial [Spinacia oleracea]	-	-	-	-	-	-	-
TRINITY_DN52546_c0_g1	255.89	0	10.3997	1.1509e-17	1.1682e-14	hypothetical protein TSUD_346120 [Trifolium subterraneum]	-	-	-	-	-	-	-
TRINITY_DN13523_c1_g1	1.01	222.1	-7.5689	1.421e-17	1.4179e-14	-	-	-	-	-	-	-	-
TRINITY_DN5982_c3_g1	147.5	1.65	6.4376	1.4204e-17	1.4179e-14	-	-	-	-	-	-	-	-
TRINITY_DN72789_c0_g1	120.19	4.61	4.664	1.561e-17	1.5445e-14	isoflavone reductase homolog PCBER-like [Coffea arabica]	Isoflavone reductase homolog IRL1 OS=Ginkgo biloba OX=3311 GN=IRL1 PE=1 SV=1	-	-	-	-	-	-
TRINITY_DN347_c2_g1	23.1	280.41	-3.6214	1.7054e-17	1.6734e-14	PREDICTED: ninja-family protein AFP3-like [Nicotiana sylvestris]	Ninja-family protein AFP3 OS=Arabidopsis thaliana OX=3702 GN=AFP3 PE=1 SV=1	Ethylene-responsive binding factor-associated repression;Putative nuclear localisation signal	-	-	-	-	-
TRINITY_DN1248_c1_g1	1.94	236.79	-7.2111	1.9232e-17	1.8715e-14	-	-	-	-	-	-	-	-
TRINITY_DN12592_c1_g1	254.25	0	10.3891	1.9696e-17	1.9009e-14	-	-	-	-	-	-	-	-
TRINITY_DN11729_c0_g2	4.41	111.58	-4.7919	2.066e-17	1.9673e-14	cytochrome P450 CYP72A219-like [Coffea arabica]	Cytochrome P450 CYP72A219 OS=Panax ginseng OX=4054 PE=2 SV=1	Cytochrome P450	-	-	-	-	-
TRINITY_DN17773_c0_g1	170.43	13.89	3.6247	2.0718e-17	1.9673e-14	uncharacterized protein LOC114310030 [Camellia sinensis]	-	-	-	-	-	-	-
TRINITY_DN7288_c0_g1	187.13	731.69	-1.9669	2.2048e-17	2.0769e-14	spermidine coumaroyl-CoA acyltransferase [Olea europaea var. sylvestris]	10-deacetylbaccatin III 10-O-acetyltransferase OS=Taxus cuspidata OX=99806 PE=1 SV=1	Transferase family;Transferase family	-	-	-	-	-
TRINITY_DN6181_c0_g1	246.91	0	10.3514	2.4679e-17	2.3062e-14	uncharacterized protein LOC110906718 [Helianthus annuus]	-	Domain of unknown function (DUF4283);Reverse transcriptase (RNA-dependent DNA polymerase)	-	-	-	-	-
TRINITY_DN2127_c3_g1	256.21	0	10.4	2.6554e-17	2.4619e-14	-	-	Reverse transcriptase-like	-	-	-	-	-
TRINITY_DN1123_c0_g1	4173.01	12547.4	-1.5879	3.2919e-17	3.0282e-14	chalcone synthase [Sesamum indicum]	Chalcone synthase A OS=Petunia hybrida OX=4102 GN=CHSA PE=2 SV=1	3-Oxoacyl-[acyl-carrier-protein (ACP)] synthase III C terminal;Chalcone and stilbene synthases, C-terminal domain;Chalcone and stilbene synthases, N-terminal domain	-	-	-	K00660|CHS; chalcone synthase [EC:2.3.1.74]	ko00941(Metabolism);ko01100(Metabolism);ko01110(Metabolism);ko04712(Organismal Systems)
TRINITY_DN2106_c1_g1	213.74	902.73	-2.0781	3.509e-17	3.1903e-14	PREDICTED: disease resistance protein RPM1-like [Ipomoea nil]|XP_019153230.1 PREDICTED: disease resistance protein RPM1-like [Ipomoea nil]	Disease resistance protein RPM1 OS=Arabidopsis thaliana OX=3702 GN=RPM1 PE=1 SV=1	NB-ARC domain	-	-	-	K13457|RPM1, RPS3; disease resistance protein RPM1	ko04626(Organismal Systems)
TRINITY_DN3067_c2_g1	137.71	4.28	5.0458	3.5223e-17	3.1903e-14	hypothetical protein MANES_18G118500 [Manihot esculenta]	-	-	-	-	-	-	-
TRINITY_DN7715_c0_g1	2826.01	7327.19	-1.3741	3.6899e-17	3.3166e-14	flavonol synthase [Eustoma exaltatum subsp. russellianum]	Flavonol synthase/flavanone 3-hydroxylase OS=Eustoma exaltatum subsp. russellianum OX=52518 GN=FLS PE=2 SV=1	2OG-Fe(II) oxygenase superfamily;non-haem dioxygenase in morphine synthesis N-terminal	-	-	-	K05278|FLS; flavonol synthase [EC:1.14.20.6]	ko00941(Metabolism);ko01100(Metabolism);ko01110(Metabolism)
TRINITY_DN13019_c0_g1	11.74	608.74	-5.6616	3.7228e-17	3.3209e-14	uncharacterized protein LOC112095782 [Citrus clementina]	-	Retrotransposon gag protein;gag-polypeptide of LTR copia-type;gag-polypeptide of LTR copia-type	-	-	-	-	-
TRINITY_DN16568_c1_g1	155.77	1.31	6.8358	6.9693e-17	6.1701e-14	PREDICTED: uncharacterized protein LOC104903161 [Beta vulgaris subsp. vulgaris]	-	Domain of unknown function (DUF4283);Zinc knuckle	-	-	-	-	-
TRINITY_DN4005_c2_g1	359.82	1855.81	-2.3669	7.1847e-17	6.2769e-14	-	-	-	-	-	-	-	-
TRINITY_DN6737_c0_g1	49.5	712.47	-3.8685	7.2897e-17	6.2769e-14	hypothetical protein Ahy_B02g057597 isoform B [Arachis hypogaea]	F-box/FBD/LRR-repeat protein At2g04230 OS=Arabidopsis thaliana OX=3702 GN=At2g04230 PE=2 SV=1	Domain of unknown function (DUF4283);FBD;Reverse transcriptase (RNA-dependent DNA polymerase);Reverse transcriptase (RNA-dependent DNA polymerase);Zinc knuckle	-	-	-	-	-
TRINITY_DN69193_c1_g1	228.43	0	10.2394	7.3033e-17	6.2769e-14	PREDICTED: acylsugar acyltransferase 3-like [Solanum tuberosum]	Acylsugar acyltransferase 3 OS=Solanum lycopersicum OX=4081 GN=ASAT3 PE=2 SV=1	Transferase family	-	-	-	-	-
TRINITY_DN8233_c0_g1	207.43	654.24	-1.6587	7.2593e-17	6.2769e-14	-	-	Phosphotyrosyl phosphate activator (PTPA) protein	-	-	-	-	-
TRINITY_DN101071_c0_g1	160.38	1.9	6.3156	8.6226e-17	7.3572e-14	PREDICTED: annexin D4 [Ipomoea nil]	Annexin D4 OS=Arabidopsis thaliana OX=3702 GN=ANN4 PE=1 SV=1	Annexin	-	-	-	-	-
TRINITY_DN19244_c0_g1	0	283.59	-10.6876	1.0913e-16	9.2445e-14	Carotenoid 9,10(9&apos	Carotenoid 9,10(9&apos	-	-	-	-	-	-
TRINITY_DN164_c0_g1	56.04	3093.57	-5.7832	1.1274e-16	9.482e-14	putative disease resistance protein RGA3 [Coffea eugenioides]	Putative disease resistance protein RGA3 OS=Solanum bulbocastanum OX=147425 GN=RGA3 PE=2 SV=2	NB-ARC domain	-	-	-	-	-
TRINITY_DN294_c3_g1	13.11	247.94	-4.2145	1.8481e-16	1.5433e-13	E3 ubiquitin-protein ligase EL5-like [Olea europaea var. sylvestris]	RING-H2 finger protein ATL3 OS=Arabidopsis thaliana OX=3702 GN=ATL3 PE=2 SV=1	Zinc finger, C3HC4 type (RING finger);Zinc finger, C3HC4 type (RING finger);RING-H2 zinc finger domain;RING-like zinc finger;Ring finger domain	-	-	-	-	-
TRINITY_DN3287_c1_g1	61.1	308.56	-2.3404	1.9095e-16	1.5723e-13	WAT1-related protein At3g28050-like [Olea europaea var. sylvestris]	WAT1-related protein At5g40240 OS=Arabidopsis thaliana OX=3702 GN=At5g40240 PE=2 SV=1	EamA-like transporter family	-	-	-	-	-
TRINITY_DN6008_c0_g1	0	188.22	-10.095	1.906e-16	1.5723e-13	receptor kinase-like protein Xa21 isoform X1 [Camellia sinensis]	Receptor kinase-like protein Xa21 OS=Oryza sativa subsp. indica OX=39946 GN=XA21 PE=1 SV=1	Leucine rich repeat N-terminal domain;Leucine Rich Repeat;Leucine Rich repeats (2 copies);Leucine rich repeat;Protein kinase domain;Protein tyrosine kinase	-	-	-	-	-
TRINITY_DN10560_c0_g1	0	205.11	-10.2198	2.3413e-16	1.9145e-13	uncharacterized protein LOC114283079 [Camellia sinensis]	-	Reverse transcriptase (RNA-dependent DNA polymerase);zinc-binding in reverse transcriptase	-	-	-	-	-
TRINITY_DN62120_c0_g1	5.95	205.48	-5.1075	2.3806e-16	1.9331e-13	GDSL esterase/lipase EXL3 [Sesamum indicum]	GDSL esterase/lipase EXL3 OS=Arabidopsis thaliana OX=3702 GN=EXL3 PE=2 SV=1	GDSL-like Lipase/Acylhydrolase	-	-	-	-	-
TRINITY_DN132_c2_g2	40.35	323.46	-3.0241	3.1671e-16	2.5542e-13	ninja-family protein AFP3-like [Coffea arabica]	Ninja-family protein AFP3 OS=Arabidopsis thaliana OX=3702 GN=AFP3 PE=1 SV=1	TPL-binding domain in jasmonate signalling;Putative nuclear localisation signal	-	-	-	-	-
TRINITY_DN19509_c0_g2	208.6	17.41	3.577	3.5347e-16	2.8313e-13	-	-	-	-	-	-	-	-
TRINITY_DN6327_c0_g1	100.27	486.63	-2.2773	3.6174e-16	2.878e-13	hypothetical protein MIMGU_mgv1a019578mg [Erythranthe guttata]	-	-	-	-	-	-	-
TRINITY_DN2498_c0_g3	14.07	223.9	-4.0183	4.1761e-16	3.3002e-13	-	-	-	-	-	-	-	-
TRINITY_DN9015_c0_g2	126.03	7.74	4.0084	4.5072e-16	3.5381e-13	-	-	-	-	-	-	-	-
TRINITY_DN1837_c1_g1	12.37	159.43	-3.6759	5.04e-16	3.9301e-13	Retrovirus-related Pol polyprotein from transposon RE1 [Vitis vinifera]	Retrovirus-related Pol polyprotein from transposon RE1 OS=Arabidopsis thaliana OX=3702 GN=RE1 PE=2 SV=1	Reverse transcriptase (RNA-dependent DNA polymerase);Ubiquitin carboxyl-terminal hydrolase;Ubiquitin carboxyl-terminal hydrolase	-	-	-	-	-
TRINITY_DN1336_c0_g2	477.12	135.58	1.8106	6.9323e-16	5.3701e-13	UDP-glycosyltransferase [Actinidia chinensis var. chinensis]	UDP-glycosyltransferase 89A2 OS=Arabidopsis thaliana OX=3702 GN=UGT89A2 PE=2 SV=1	UDP-glucoronosyl and UDP-glucosyl transferase	-	-	-	-	-
TRINITY_DN3911_c2_g1	3.19	117.63	-5.2723	8.5551e-16	6.5839e-13	PREDICTED: uncharacterized protein LOC107783644 isoform X2 [Nicotiana tabacum]	-	-	-	-	-	-	-
TRINITY_DN5511_c0_g2	178.9	0	9.8847	1.0019e-15	7.6607e-13	unnamed protein product [Coffea canephora]	-	-	-	-	-	-	-
TRINITY_DN101266_c0_g1	1431.87	4213.01	-1.5573	1.247e-15	9.473e-13	PREDICTED: fructose-bisphosphate aldolase 1, chloroplastic [Eucalyptus grandis]|KCW64061.1 hypothetical protein EUGRSUZ_G01726 [Eucalyptus grandis]	Fructose-bisphosphate aldolase, chloroplastic OS=Oryza sativa subsp. japonica OX=39947 GN=ALDP PE=1 SV=2	Fructose-bisphosphate aldolase class-I	-	-	-	K01623|ALDO; fructose	ko00010(Metabolism);ko00030(Metabolism);ko00051(Metabolism);ko00680(Metabolism);ko00710(Metabolism);ko01100(Metabolism);ko01110(Metabolism);ko01120(Metabolism);ko01200(Metabolism);ko01230(Metabolism);ko04066(Environmental Information Processing)
TRINITY_DN12592_c0_g1	442.55	75.41	2.548	1.4836e-15	1.1198e-12	-	-	-	-	-	-	-	-
TRINITY_DN16160_c1_g1	250.81	0.64	8.522	1.6864e-15	1.2648e-12	PREDICTED: uncharacterized protein LOC105972122 [Erythranthe guttata]	-	MuDR family transposase;MULE transposase domain;Transposase, Mutator family	-	-	-	-	-
TRINITY_DN2529_c0_g2	170.48	0	9.8185	2.1647e-15	1.6132e-12	uncharacterized protein LOC113773058 [Coffea eugenioides]	-	-	-	-	-	-	-
TRINITY_DN76263_c0_g2	56.36	479.33	-3.0844	2.243e-15	1.661e-12	PREDICTED: cytochrome P450 CYP72A219-like [Nicotiana tomentosiformis]|XP_016476160.1 PREDICTED: cytochrome P450 CYP72A219-like [Nicotiana tabacum]	Cytochrome P450 CYP72A219 OS=Panax ginseng OX=4054 PE=2 SV=1	-	-	-	-	-	-
TRINITY_DN35240_c0_g1	0	207.76	-10.2388	2.499e-15	1.8391e-12	-	-	-	-	-	-	-	-
TRINITY_DN9691_c1_g1	0	250.37	-10.5075	2.5234e-15	1.8455e-12	PREDICTED: uncharacterized protein LOC108999052 [Juglans regia]	Retrovirus-related Pol polyprotein from transposon RE1 OS=Arabidopsis thaliana OX=3702 GN=RE1 PE=2 SV=1	Reverse transcriptase (RNA-dependent DNA polymerase)	-	-	-	-	-
TRINITY_DN18720_c1_g1	161.45	0	9.7343	2.5985e-15	1.8887e-12	-	-	-	-	-	-	-	-
TRINITY_DN4214_c3_g1	114.09	6.76	4.0725	3.4613e-15	2.5004e-12	-	-	-	-	-	-	-	-
TRINITY_DN1122_c3_g2	36.36	482.29	-3.7306	3.7621e-15	2.7011e-12	-	-	-	-	-	-	-	-
TRINITY_DN6356_c0_g1	11.84	130.78	-3.515	4.0763e-15	2.909e-12	PREDICTED: expansin-like B1 [Nicotiana sylvestris]	Expansin-like B1 OS=Oryza sativa subsp. japonica OX=39947 GN=EXLB1 PE=2 SV=2	Lytic transglycolase;Pollen allergen	-	-	-	-	-
TRINITY_DN4535_c0_g2	166.23	0	9.7789	4.1162e-15	2.9197e-12	-	-	-	-	-	-	-	-
TRINITY_DN2508_c12_g1	38.96	190.34	-2.2724	4.1411e-15	2.9198e-12	unnamed protein product, partial [Vitis vinifera]	Cytochrome P450 CYP72A219 OS=Panax ginseng OX=4054 PE=2 SV=1	-	-	-	-	-	-
TRINITY_DN2546_c3_g2	153.21	0	9.6623	4.5269e-15	3.1728e-12	-	-	-	-	-	-	-	-
TRINITY_DN11619_c1_g1	150.78	0	9.6367	4.5879e-15	3.1965e-12	putative late blight resistance protein homolog R1A-3 [Coffea arabica]	Putative late blight resistance protein homolog R1A-10 OS=Solanum demissum OX=50514 GN=R1A-10 PE=3 SV=1	NB-ARC domain	-	-	-	-	-
TRINITY_DN7932_c0_g1	155.18	0	9.6768	4.6784e-15	3.2404e-12	Polyprotein, putative [Solanum demissum]	Transcription factor PERIANTHIA OS=Arabidopsis thaliana OX=3702 GN=PAN PE=1 SV=1	-	-	-	-	-	-
TRINITY_DN3278_c0_g2	0.26	275	-9.6794	5.0621e-15	3.4856e-12	-	-	-	-	-	-	-	-
TRINITY_DN2734_c0_g1	241.3	30.35	3.0049	5.3862e-15	3.6873e-12	hypothetical protein VITISV_042091 [Vitis vinifera]	Retrovirus-related Pol polyprotein from transposon RE1 OS=Arabidopsis thaliana OX=3702 GN=RE1 PE=2 SV=1	GAG-pre-integrase domain;Integrase core domain	-	-	-	-	-
TRINITY_DN34621_c0_g2	287.26	0.31	9.6088	5.9345e-15	4.0391e-12	probable disease resistance protein At1g58602 [Coffea arabica]	Putative disease resistance RPP13-like protein 3 OS=Arabidopsis thaliana OX=3702 GN=RPP13L3 PE=3 SV=1	NB-ARC domain	-	-	-	K01061|E3.1.1.45; carboxymethylenebutenolidase [EC:3.1.1.45]	ko00361(Metabolism);ko00364(Metabolism);ko00623(Metabolism);ko01100(Metabolism);ko01120(Metabolism)
TRINITY_DN2627_c3_g1	1103.42	376.46	1.5497	6.4814e-15	4.386e-12	alpha/beta hydrolase domain-containing protein 17C-like isoform X2 [Coffea arabica]|XP_027179491.1 alpha/beta hydrolase domain-containing protein 17C isoform X2 [Coffea eugenioides]	-	-	-	-	-	-	-
TRINITY_DN11303_c5_g1	56.93	411.76	-2.865	6.618e-15	4.4276e-12	-	-	-	-	-	-	-	-
TRINITY_DN25097_c1_g1	3.2	152.17	-5.6315	6.5934e-15	4.4276e-12	Retrovirus-related Pol polyprotein from transposon TNT 1-94 [Vitis vinifera]	-	-	-	-	-	-	-
TRINITY_DN37369_c0_g1	78.44	433.81	-2.4807	6.905e-15	4.5934e-12	PREDICTED: peptidyl-prolyl cis-trans isomerase FKBP16-2, chloroplastic [Nicotiana sylvestris]|XP_009800396.1 PREDICTED: peptidyl-prolyl cis-trans isomerase FKBP16-2, chloroplastic [Nicotiana sylvestris]|XP_016446374.1 PREDICTED: photosynthetic NDH subunit of lumenal location 4, chloroplastic-like [Nicotiana tabacum]	Photosynthetic NDH subunit of lumenal location 4, chloroplastic OS=Arabidopsis thaliana OX=3702 GN=PNSL4 PE=1 SV=1	FKBP-type peptidyl-prolyl cis-trans isomerase	-	-	-	-	-
TRINITY_DN975_c1_g1	759.98	201.17	1.9156	7.2062e-15	4.7669e-12	caffeoylshikimate esterase isoform X2 [Coffea eugenioides]	Caffeoylshikimate esterase OS=Arabidopsis thaliana OX=3702 GN=CSE PE=1 SV=1	alpha/beta hydrolase fold;Alpha/beta hydrolase family;Serine aminopeptidase, S33	-	-	-	K01054|MGLL; acylglycerol lipase [EC:3.1.1.23]	ko00561(Metabolism);ko01100(Metabolism);ko04714(Organismal Systems);ko04723(Organismal Systems);ko04923(Organismal Systems)
TRINITY_DN16605_c0_g2	39.65	309.87	-2.9808	7.7244e-15	5.0812e-12	-	Protein BIC1 OS=Arabidopsis thaliana OX=3702 GN=BIC1 PE=1 SV=1	-	-	-	-	-	-
TRINITY_DN6509_c0_g1	126.72	407.56	-1.6911	8.2285e-15	5.3827e-12	N-hydroxycinnamoyl/benzoyltransferase [Ipomoea batatas]|BAJ14795.1 hydroxycinnamoyl-CoA quinate hydroxycinnamoyltransferase [Ipomoea batatas]	Shikimate O-hydroxycinnamoyltransferase OS=Nicotiana tabacum OX=4097 GN=HST PE=1 SV=1	Transferase family	-	-	-	K13065|E2.3.1.133, HCT; shikimate O	ko00940(Metabolism);ko00941(Metabolism);ko00945(Metabolism);ko01100(Metabolism);ko01110(Metabolism)
TRINITY_DN1361_c0_g1	1464.93	434.81	1.7503	8.3492e-15	5.4314e-12	FCS-Like Zinc finger 8-like [Coffea eugenioides]	Protein MARD1 OS=Arabidopsis thaliana OX=3702 GN=MARD1 PE=2 SV=2	zinc-finger of the FCS-type, C2-C2	-	-	-	-	-
TRINITY_DN6130_c0_g1	250.86	0.34	9.4104	8.7321e-15	5.6493e-12	uncharacterized protein LOC114310030 [Camellia sinensis]	-	Reverse transcriptase (RNA-dependent DNA polymerase);zinc-binding in reverse transcriptase	-	-	-	-	-
TRINITY_DN12068_c0_g1	15.59	205.75	-3.712	8.8217e-15	5.6761e-12	Alpha-L-fucosidase [Handroanthus impetiginosus]	GDSL esterase/lipase LIP-4 OS=Arabidopsis thaliana OX=3702 GN=LIP4 PE=2 SV=1	-	-	-	-	-	-
TRINITY_DN2172_c0_g1	5878.54	20864.6	-1.8276	8.9062e-15	5.6993e-12	early light-induced protein 1, chloroplastic isoform X1 [Sesamum indicum]	Early light-induced protein 1, chloroplastic OS=Arabidopsis thaliana OX=3702 GN=ELIP1 PE=1 SV=1	Chlorophyll A-B binding protein	-	-	-	-	-
TRINITY_DN2269_c2_g1	217.9	0.67	8.3162	9.6969e-15	6.1718e-12	Phospholipid--sterol O-acyltransferase [Actinidia chinensis var. chinensis]	Phospholipid--sterol O-acyltransferase OS=Arabidopsis thaliana OX=3702 GN=PSAT PE=2 SV=2	-	-	-	-	-	-
TRINITY_DN11594_c0_g1	144.72	18.06	3.0093	1.0571e-14	6.6561e-12	PREDICTED: disease resistance protein RPM1-like [Ipomoea nil]	Probable disease resistance RPP8-like protein 2 OS=Arabidopsis thaliana OX=3702 GN=RPP8L2 PE=3 SV=1	-	-	-	-	K13457|RPM1, RPS3; disease resistance protein RPM1	ko04626(Organismal Systems)
TRINITY_DN11672_c0_g1	155.07	0	9.6748	1.0525e-14	6.6561e-12	Serine/threonine-protein kinase BRI1-like [Actinidia chinensis var. chinensis]	Receptor-like protein EIX1 OS=Solanum lycopersicum OX=4081 GN=EIX1 PE=2 SV=2	Leucine rich repeat N-terminal domain;Leucine Rich Repeat;Leucine Rich repeats (2 copies);Leucine rich repeat;Leucine rich repeat	-	-	-	-	-
TRINITY_DN4908_c0_g2	1.94	334.53	-7.6567	1.0792e-14	6.759e-12	PREDICTED: probable leucine-rich repeat receptor-like protein kinase At5g49770 isoform X1 [Nicotiana sylvestris]	-	-	-	-	-	-	-
TRINITY_DN1497_c0_g1	6437.63	21739	-1.7556	1.3406e-14	8.3518e-12	RNA helicase [Platysternon megacephalum]	S-adenosylmethionine decarboxylase proenzyme OS=Ipomoea nil OX=35883 GN=SAMDC PE=3 SV=1	Ribosomal RNA-processing protein 7 (RRP7);Adenosylmethionine decarboxylase	-	-	-	K01611|speD, AMD1; S	ko00270(Metabolism);ko00330(Metabolism);ko01100(Metabolism)
TRINITY_DN15572_c0_g1	148.38	0	9.6154	1.3929e-14	8.6323e-12	uncharacterized protein LOC114283079 [Camellia sinensis]	Uncharacterized mitochondrial protein AtMg00310 OS=Arabidopsis thaliana OX=3702 GN=AtMg00310 PE=4 SV=1	Reverse transcriptase (RNA-dependent DNA polymerase);zinc-binding in reverse transcriptase	-	-	-	-	-
TRINITY_DN9026_c0_g1	1176.28	4607.54	-1.9697	1.4405e-14	8.8654e-12	PREDICTED: probable alpha-amylase 2 [Ipomoea nil]	Probable alpha-amylase 2 OS=Arabidopsis thaliana OX=3702 GN=AMY2 PE=2 SV=1	-	-	-	-	-	-
TRINITY_DN91202_c0_g1	142.73	0	9.5569	1.4456e-14	8.8654e-12	-	-	-	-	-	-	-	-
TRINITY_DN6822_c1_g5	1152.68	3335.02	-1.532	1.4866e-14	9.0693e-12	hypothetical protein CDL12_25538 [Handroanthus impetiginosus]	-	-	-	-	-	-	-
TRINITY_DN1954_c1_g2	283.82	7.55	5.1921	1.6362e-14	9.8889e-12	-	-	-	-	-	-	-	-
TRINITY_DN7699_c0_g1	0	127.15	-9.5302	1.6377e-14	9.8889e-12	PREDICTED: uncharacterized protein LOC107856497 [Capsicum annuum]	-	EF hand;EF hand;EF-hand domain;EF-hand domain pair;Secreted protein acidic and rich in cysteine Ca binding region	-	-	-	-	-
TRINITY_DN4533_c1_g1	503.02	1150.67	-1.1948	1.6694e-14	1.0029e-11	PREDICTED: uncharacterized protein LOC102582362 [Solanum tuberosum]	-	-	-	-	-	-	-
TRINITY_DN4643_c1_g1	4055.25	10376.1	-1.355	1.8106e-14	1.0822e-11	NADPH--cytochrome P450 reductase-like [Olea europaea var. sylvestris]	NADPH--cytochrome P450 reductase OS=Catharanthus roseus OX=4058 GN=CPR PE=2 SV=1	FAD binding domain;Flavodoxin;Oxidoreductase NAD-binding domain	-	-	-	-	-
TRINITY_DN9994_c0_g1	3.19	91.48	-4.9094	1.8504e-14	1.1004e-11	-	-	-	-	-	-	-	-
TRINITY_DN7534_c0_g1	0	160.42	-9.8634	1.9629e-14	1.1614e-11	-	-	-	-	-	-	-	-
TRINITY_DN2845_c44_g1	0	150.18	-9.771	2.2787e-14	1.3416e-11	-	-	-	-	-	-	-	-
TRINITY_DN5056_c1_g1	109.12	5.53	4.2576	2.3255e-14	1.3623e-11	putative receptor-like protein kinase [Vitis vinifera]	-	-	-	-	-	-	-
TRINITY_DN7227_c0_g2	275.75	17.47	4.0047	2.5525e-14	1.4879e-11	UBI4-Ubiquitin [Fusarium fujikuroi IMI 58289]|CCT70325.1 UBI4-Ubiquitin [Fusarium fujikuroi IMI 58289]	Polyubiquitin (Fragment) OS=Acetabularia peniculus OX=35862 PE=3 SV=2	-	-	-	-	K08770|UBC; ubiquitin C	ko03320(Organismal Systems);ko04120(Genetic Information Processing);ko04137(Cellular Processes)
TRINITY_DN2608_c0_g1	129.34	0	9.4152	2.6958e-14	1.5636e-11	-	-	-	-	-	-	-	-
TRINITY_DN8441_c0_g1	1233.5	3734.56	-1.598	3.0587e-14	1.7654e-11	flavanone 3-hydroxylase [Camptotheca acuminata]	Naringenin,2-oxoglutarate 3-dioxygenase OS=Malus domestica OX=3750 PE=2 SV=1	2OG-Fe(II) oxygenase superfamily;non-haem dioxygenase in morphine synthesis N-terminal	-	-	-	K00475|F3H; naringenin 3	ko00941(Metabolism);ko01100(Metabolism);ko01110(Metabolism)
TRINITY_DN3067_c7_g1	24.22	187.99	-2.9183	3.1158e-14	1.7897e-11	-	-	-	-	-	-	-	-
TRINITY_DN4718_c1_g1	146.21	0	9.5979	3.1997e-14	1.8289e-11	putative late blight resistance protein homolog R1B-14 [Olea europaea var. sylvestris]	Putative late blight resistance protein homolog R1B-17 OS=Solanum demissum OX=50514 GN=R1B-17 PE=3 SV=1	NB-ARC domain	-	-	-	-	-
TRINITY_DN2525_c0_g1	129.03	0	9.4102	3.4928e-14	1.986e-11	putative late blight resistance protein homolog R1A-4 [Coffea arabica]	Putative late blight resistance protein homolog R1B-16 OS=Solanum demissum OX=50514 GN=R1B-16 PE=3 SV=1	-	-	-	-	-	-
TRINITY_DN29729_c0_g1	33.56	208.85	-2.6614	3.5082e-14	1.986e-11	Vacuolar amino acid transporter YPQ1 [Actinidia chinensis var. chinensis]	-	PQ loop repeat	-	-	-	-	-
TRINITY_DN3091_c0_g1	24.95	189.96	-2.9398	3.5297e-14	1.9886e-11	uncharacterized protein LOC114267809 isoform X1 [Camellia sinensis]	-	-	-	-	-	-	-
TRINITY_DN3160_c0_g1	350.84	1305.17	-1.8949	3.5825e-14	2.0087e-11	PREDICTED: uncharacterized protein LOC104230515, partial [Nicotiana sylvestris]	Membrane protein of ER body-like protein OS=Arabidopsis thaliana OX=3702 GN=MEBL PE=2 SV=1	-	-	-	-	-	-
TRINITY_DN2734_c0_g3	154.79	24.04	2.6764	3.6554e-14	2.0399e-11	Retrovirus-related Pol polyprotein from transposon TNT 1-94 [Vitis vinifera]	Retrovirus-related Pol polyprotein from transposon RE1 OS=Arabidopsis thaliana OX=3702 GN=RE1 PE=2 SV=1	Integrase core domain;Reverse transcriptase (RNA-dependent DNA polymerase)	-	-	-	-	-
TRINITY_DN10577_c0_g2	126.37	0	9.3853	3.7382e-14	2.0698e-11	Calcium-dependent protein kinase [Actinidia chinensis var. chinensis]	Sodium/calcium exchanger NCL OS=Arabidopsis thaliana OX=3702 GN=NCL PE=2 SV=1	-	-	-	-	-	-
TRINITY_DN768_c2_g1	1789.3	182.28	3.294	3.7442e-14	2.0698e-11	hypothetical protein AQUCO_00900807v1, partial [Aquilegia coerulea]	Laccase-10 OS=Arabidopsis thaliana OX=3702 GN=LAC10 PE=2 SV=1	-	-	-	-	-	-
TRINITY_DN25633_c0_g1	25.54	478.51	-4.2342	4.028e-14	2.2163e-11	-	-	-	-	-	-	-	-
TRINITY_DN13143_c3_g1	5.42	117.89	-4.494	4.2367e-14	2.3203e-11	-	-	-	-	-	-	-	-
TRINITY_DN10735_c0_g1	0	125.2	-9.5078	4.2784e-14	2.3323e-11	-	-	-	-	-	-	-	-
TRINITY_DN8226_c0_g1	125.58	0	9.374	4.3227e-14	2.3455e-11	Retrovirus-related Pol polyprotein from transposon RE1 [Vitis vinifera]	Retrovirus-related Pol polyprotein from transposon RE2 OS=Arabidopsis thaliana OX=3702 GN=RE2 PE=4 SV=1	Reverse transcriptase (RNA-dependent DNA polymerase)	-	-	-	-	-
TRINITY_DN3124_c1_g2	0	1295.89	-12.8786	5.0354e-14	2.7197e-11	-	-	-	-	-	-	-	-
TRINITY_DN3290_c1_g1	2293.69	4946.02	-1.1093	5.457e-14	2.9075e-11	glucosyltransferase 24 [Nemophila menziesii]	Kaempferol 3-O-beta-D-galactosyltransferase OS=Petunia hybrida OX=4102 PE=1 SV=1	UDP-glucoronosyl and UDP-glucosyl transferase	-	-	-	-	-
TRINITY_DN3481_c4_g1	185.01	18.31	3.3188	5.4478e-14	2.9075e-11	uncharacterized protein LOC110264586 [Arachis ipaensis]	Uncharacterized mitochondrial protein AtMg00310 OS=Arabidopsis thaliana OX=3702 GN=AtMg00310 PE=4 SV=1	Reverse transcriptase-like	-	-	-	-	-
TRINITY_DN78201_c0_g1	0	130.34	-9.5653	5.4482e-14	2.9075e-11	hypothetical protein PRUPE_2G315300 [Prunus persica]	MAG2-interacting protein 2 OS=Arabidopsis thaliana OX=3702 GN=MIP2 PE=1 SV=1	-	-	-	-	-	-
TRINITY_DN22884_c0_g1	126.91	0	9.385	5.5665e-14	2.9392e-11	uncharacterized protein LOC109792664 [Cajanus cajan]	-	Plant transposase (Ptta/En/Spm family)	-	-	-	-	-
TRINITY_DN66242_c0_g3	130.81	0	9.4278	5.5462e-14	2.9392e-11	putative late blight resistance protein homolog R1A-4 [Olea europaea var. sylvestris]|XP_022878417.1 putative late blight resistance protein homolog R1A-4 [Olea europaea var. sylvestris]	-	-	-	-	-	-	-
TRINITY_DN1315_c5_g1	119.17	0	9.2972	6.2772e-14	3.2996e-11	-	-	-	-	-	-	-	-
TRINITY_DN3417_c0_g1	429.34	64.12	2.7345	6.5034e-14	3.4034e-11	probable helicase CHR10 [Camellia sinensis]	Probable helicase CHR10 OS=Arabidopsis thaliana OX=3702 GN=CHR10 PE=3 SV=1	SNF2 family N-terminal domain	-	-	-	-	-
TRINITY_DN10704_c2_g1	0	127.21	-9.5316	6.9181e-14	3.6043e-11	retrotransposon protein, putative, Ty1-copia subclass [Oryza sativa Japonica Group]	Retrovirus-related Pol polyprotein from transposon TNT 1-94 OS=Nicotiana tabacum OX=4097 PE=2 SV=1	gag-polypeptide of LTR copia-type	-	-	-	-	-
TRINITY_DN1122_c4_g1	12.29	303.69	-4.6488	7.3865e-14	3.8314e-11	-	-	-	-	-	-	-	-
TRINITY_DN3275_c5_g1	6.94	101.83	-3.8835	7.5085e-14	3.8607e-11	-	-	-	-	-	-	-	-
TRINITY_DN7182_c0_g1	211.28	38.41	2.4568	7.4774e-14	3.8607e-11	PREDICTED: putative F-box protein At1g49610 isoform X1 [Beta vulgaris subsp. vulgaris]	-	-	-	-	-	-	-
TRINITY_DN5896_c1_g1	1231.05	209.82	2.5504	8.2804e-14	4.2391e-11	-	-	-	-	-	-	-	-
TRINITY_DN33461_c0_g1	469.24	166.78	1.4912	8.3514e-14	4.2569e-11	probable disease resistance protein At1g12280 [Olea europaea var. sylvestris]	-	-	-	-	-	-	-
TRINITY_DN16136_c0_g2	121.09	0.98	6.8874	8.6761e-14	4.4034e-11	-	-	-	-	-	-	-	-
TRINITY_DN15282_c0_g1	0	120.78	-9.4566	9.1295e-14	4.6136e-11	-	-	-	-	-	-	-	-
TRINITY_DN22856_c0_g1	116.62	0	9.2669	9.3315e-14	4.6956e-11	Subtilisin-like protease SBT3.5 [Capsicum chinense]	Subtilisin-like protease SBT3.9 OS=Arabidopsis thaliana OX=3702 GN=SBT3.9 PE=3 SV=1	Peptidase inhibitor I9;Subtilase family	-	-	-	-	-
TRINITY_DN1653_c0_g1	920.65	3191.29	-1.7932	9.5556e-14	4.7878e-11	vacuolar cation/proton exchanger 3-like [Sesamum indicum]	Vacuolar cation/proton exchanger 1a OS=Oryza sativa subsp. japonica OX=39947 GN=CAX1a PE=1 SV=1	-	-	-	-	-	-
TRINITY_DN11667_c0_g1	192.01	589.27	-1.6105	1.0191e-13	5.0848e-11	ABC transporter I family member 21 like [Actinidia chinensis var. chinensis]	ABC transporter I family member 21 OS=Arabidopsis thaliana OX=3702 GN=ABCI21 PE=2 SV=1	ABC transporter	-	-	-	-	-
TRINITY_DN11489_c0_g1	11.27	299.52	-4.7054	1.0378e-13	5.1559e-11	monothiol glutaredoxin-S2-like [Sesamum indicum]	Monothiol glutaredoxin-S2 OS=Arabidopsis thaliana OX=3702 GN=GRXS2 PE=3 SV=1	Glutaredoxin	-	-	-	-	-
TRINITY_DN6299_c0_g1	949.04	127.51	2.8932	1.0423e-13	5.1564e-11	-	-	-	-	-	-	-	-
TRINITY_DN734_c0_g1	6144.41	13592.2	-1.1451	1.0467e-13	5.1566e-11	PREDICTED: glutamate synthase 1 [NADH], chloroplastic isoform X1 [Nicotiana attenuata]|OIT27441.1 glutamate synthase 1 [nadh], chloroplastic [Nicotiana attenuata]	Glutamate synthase [NADH], amyloplastic OS=Medicago sativa OX=3879 PE=1 SV=1	FAD dependent oxidoreductase;Dihydroprymidine dehydrogenase domain II, 4Fe-4S cluster;Glutamine amidotransferases class-II;Glutamine amidotransferases class-II;Conserved region in glutamate synthase;Conserved region in glutamate synthase;Glutamate synthase central domain;GXGXG motif;NAD(P)-binding Rossmann-like domain;Pyridine nucleotide-disulphide oxidoreductase;Pyridine nucleotide-disulphide ox…	-	-	-	-	-
TRINITY_DN12900_c0_g1	100.53	1.31	6.2084	1.2366e-13	6.0671e-11	-	-	-	-	-	-	-	-
TRINITY_DN3120_c4_g1	114.33	0	9.2353	1.3299e-13	6.4975e-11	-	-	-	-	-	-	-	-
TRINITY_DN2835_c0_g1	125.06	0.98	6.9342	1.478e-13	7.1914e-11	Integrase, catalytic core [Corchorus capsularis]	-	GAG-pre-integrase domain	-	-	-	-	-
TRINITY_DN7623_c0_g1	118.9	0	9.2908	1.6007e-13	7.7562e-11	TFIIF-interacting CTD phosphatase, including NLI-interacting factor [Handroanthus impetiginosus]|PIN14000.1 TFIIF-interacting CTD phosphatase, including NLI-interacting factor [Handroanthus impetiginosus]	-	-	-	-	-	-	-
TRINITY_DN796_c1_g1	2921.3	1098.13	1.4109	1.6417e-13	7.9224e-11	BTB/POZ domain-containing protein At2g30600 [Olea europaea var. sylvestris]|XP_022850652.1 BTB/POZ domain-containing protein At2g30600 [Olea europaea var. sylvestris]	BTB/POZ domain-containing protein At2g30600 OS=Arabidopsis thaliana OX=3702 GN=At2g30600/At2g30610 PE=2 SV=1	BTB/POZ domain;F5/8 type C domain;Farnesoic acid 0-methyl transferase	-	-	-	-	-
TRINITY_DN10261_c0_g1	67.81	266.69	-1.9639	1.6546e-13	7.9518e-11	PREDICTED: alpha-glucan water dikinase, chloroplastic-like isoform X1 [Lupinus angustifolius]|XP_019423165.1 PREDICTED: alpha-glucan water dikinase, chloroplastic-like isoform X1 [Lupinus angustifolius]|OIV93721.1 hypothetical protein TanjilG_16572 [Lupinus angustifolius]	Alpha-glucan water dikinase, chloroplastic OS=Solanum tuberosum OX=4113 GN=R1 PE=1 SV=2	-	-	-	-	-	-
TRINITY_DN47823_c0_g1	8.63	120.4	-3.8267	1.8248e-13	8.7345e-11	-	-	-	-	-	-	-	-
TRINITY_DN10935_c0_g1	1246.8	3295.67	-1.4024	1.8469e-13	8.8045e-11	bifunctional 3-dehydroquinate dehydratase/shikimate dehydrogenase, chloroplastic isoform X1 [Coffea eugenioides]	Bifunctional 3-dehydroquinate dehydratase/shikimate dehydrogenase, chloroplastic OS=Arabidopsis thaliana OX=3702 GN=EMB3004 PE=1 SV=1	Type I 3-dehydroquinase;Type I 3-dehydroquinase;Shikimate / quinate 5-dehydrogenase;Shikimate dehydrogenase substrate binding domain	-	-	-	K13832|aroDE, DHQ-SDH; 3	ko00400(Metabolism);ko01100(Metabolism);ko01110(Metabolism);ko01230(Metabolism)
TRINITY_DN5045_c0_g1	178.71	6.43	4.7616	1.8838e-13	8.9438e-11	-	-	-	-	-	-	-	-
TRINITY_DN47390_c0_g1	1.01	100.12	-6.4177	1.9271e-13	9.1128e-11	Xan [Nicotiana tabacum]	-	Phloem protein 2	-	-	-	-	-
TRINITY_DN8697_c1_g1	45.13	201.79	-2.1761	2.0909e-13	9.8477e-11	-	-	-	-	-	-	-	-
TRINITY_DN6017_c0_g1	0.26	187.53	-9.1288	2.1392e-13	1.0035e-10	-	-	-	-	-	-	-	-
TRINITY_DN2146_c3_g1	116.23	2.96	5.255	2.2392e-13	1.0463e-10	-	-	-	-	-	-	-	-
TRINITY_DN6635_c1_g1	141.74	1.26	6.7182	2.4707e-13	1.1499e-10	UDP-glucose glucosyltransferase [Catharanthus roseus]	UDP-glucose iridoid glucosyltransferase OS=Catharanthus roseus OX=4058 GN=UGT76A2 PE=1 SV=1	UDP-glucoronosyl and UDP-glucosyl transferase	-	-	-	-	-
TRINITY_DN12187_c0_g1	120.36	0.98	6.8875	2.5559e-13	1.1848e-10	-	-	-	-	-	-	-	-
TRINITY_DN4414_c0_g2	137.18	2647.74	-4.2683	2.8907e-13	1.3348e-10	PREDICTED: callose synthase 7-like isoform X1 [Nicotiana tomentosiformis]	Callose synthase 7 OS=Arabidopsis thaliana OX=3702 GN=CALS7 PE=3 SV=3	1,3-beta-glucan synthase component;SRF-type transcription factor (DNA-binding and dimerisation domain)	-	-	-	-	-
TRINITY_DN20361_c0_g1	0	103.91	-9.238	2.904e-13	1.3357e-10	-	-	-	-	-	-	-	-
TRINITY_DN745_c0_g2	93.21	1.4	6.0907	3.304e-13	1.5138e-10	-	-	-	-	-	-	-	-
TRINITY_DN10825_c0_g1	25.45	339.09	-3.7406	3.4421e-13	1.5618e-10	Retrovirus-related Pol polyprotein from transposon TNT 1-94 [Vitis vinifera]	Retrovirus-related Pol polyprotein from transposon TNT 1-94 OS=Nicotiana tabacum OX=4097 PE=2 SV=1	gag-polypeptide of LTR copia-type;Integrase core domain;Reverse transcriptase (RNA-dependent DNA polymerase)	-	-	-	K03006|RPB1, POLR2A; DNA	ko03020(Genetic Information Processing)
TRINITY_DN10831_c0_g1	0	145.13	-9.7185	3.4467e-13	1.5618e-10	PREDICTED: uncharacterized protein LOC107960755 [Gossypium hirsutum]	-	-	-	-	-	-	-
TRINITY_DN12205_c2_g1	0	107.11	-9.2805	3.4487e-13	1.5618e-10	-	-	-	-	-	-	-	-
TRINITY_DN1705_c0_g1	760.69	2166.96	-1.5108	4.0987e-13	1.8491e-10	potassium channel SKOR-like [Olea europaea var. sylvestris]	Potassium channel SKOR OS=Arabidopsis thaliana OX=3702 GN=SKOR PE=1 SV=1	Ankyrin repeat;Ankyrin repeats (3 copies);Ankyrin repeat;Ankyrin repeats (many copies);Ankyrin repeats (many copies);Cyclic nucleotide-binding domain;Ion transport protein;Ion channel;KHA, dimerisation domain of potassium ion channel	-	-	-	-	-
TRINITY_DN41693_c0_g1	101.63	0	9.0668	4.1773e-13	1.8773e-10	uncharacterized protein LOC110914085 [Helianthus annuus]	Retrovirus-related Pol polyprotein from transposon RE2 OS=Arabidopsis thaliana OX=3702 GN=RE2 PE=4 SV=1	Reverse transcriptase (RNA-dependent DNA polymerase)	-	-	-	-	-
TRINITY_DN3540_c0_g1	393.88	95.61	2.0367	4.2145e-13	1.8869e-10	15.7 kDa heat shock protein, peroxisomal [Sesamum indicum]	15.7 kDa heat shock protein, peroxisomal OS=Arabidopsis thaliana OX=3702 GN=HSP15.7 PE=2 SV=1	Hsp20/alpha crystallin family	-	-	-	K13993|HSP20; HSP20 family protein	ko04141(Genetic Information Processing)
TRINITY_DN62909_c0_g2	109.22	0	9.1771	4.4076e-13	1.9658e-10	PREDICTED: putative disease resistance protein At1g50180 [Gossypium arboreum]	Putative disease resistance protein At1g58400 OS=Arabidopsis thaliana OX=3702 GN=At1g58400 PE=3 SV=1	NB-ARC domain	-	-	-	-	-
TRINITY_DN8229_c0_g1	246.67	37.59	2.7251	4.4928e-13	1.9963e-10	-	-	-	-	-	-	-	-
TRINITY_DN3270_c0_g2	104.48	0	9.1039	4.6648e-13	2.0649e-10	-	-	-	-	-	-	-	-
TRINITY_DN2603_c0_g3	0	136.96	-9.6376	4.6892e-13	2.0679e-10	-	-	Phloem protein 2	-	-	-	-	-
TRINITY_DN4390_c0_g3	3.95	83.2	-4.4143	4.7306e-13	2.0784e-10	PREDICTED: uncharacterized protein LOC109180785 [Ipomoea nil]	-	-	-	-	-	-	-
TRINITY_DN13995_c0_g1	206.22	26.44	2.9693	4.8002e-13	2.1012e-10	uncharacterized protein LOC111372331 [Olea europaea var. sylvestris]	-	-	-	-	-	-	-
TRINITY_DN543_c0_g1	2182.99	6364.14	-1.5441	4.9235e-13	2.1471e-10	unnamed protein product [Coffea canephora]	-	-	-	-	-	-	-
TRINITY_DN18134_c0_g2	80.83	1.93	5.3178	5.2583e-13	2.2847e-10	-	-	-	-	-	-	-	-
TRINITY_DN680_c0_g1	9431.59	33897.7	-1.8456	5.5322e-13	2.3949e-10	probable aminotransferase TAT2 [Coffea eugenioides]	Probable aminotransferase TAT2 OS=Arabidopsis thaliana OX=3702 GN=At5g53970 PE=2 SV=1	Aminotransferase class I and II;Ubiquitin-2 like Rad60 SUMO-like;Ubiquitin family;Ubiquitin-like domain	-	-	-	K00815|TAT; tyrosine aminotransferase [EC:2.6.1.5]	ko00130(Metabolism);ko00270(Metabolism);ko00350(Metabolism);ko00360(Metabolism);ko00400(Metabolism);ko00401(Metabolism);ko00950(Metabolism);ko00960(Metabolism);ko01100(Metabolism);ko01110(Metabolism)
TRINITY_DN21058_c0_g1	195.39	0.31	9.048	5.9442e-13	2.5638e-10	ethylene-responsive transcription factor 1-like [Camellia sinensis]	Ethylene-responsive transcription factor 13 OS=Arabidopsis thaliana OX=3702 GN=ERF13 PE=2 SV=2	AP2 domain	-	-	-	-	-
TRINITY_DN73262_c0_g1	0.73	197.73	-8.3332	6.665e-13	2.8642e-10	uncharacterized protein LOC113760043 [Coffea eugenioides]	RNA-directed DNA polymerase homolog OS=Oenothera berteroana OX=3950 PE=4 SV=1	-	-	-	-	-	-
TRINITY_DN5785_c3_g1	221.78	62.02	1.8422	6.8698e-13	2.9414e-10	PREDICTED: protein GIGANTEA-like isoform X1 [Ipomoea nil]	Protein GIGANTEA OS=Arabidopsis thaliana OX=3702 GN=GI PE=1 SV=2	-	-	-	-	-	-
TRINITY_DN18922_c0_g1	441.93	167.83	1.3989	7.2383e-13	3.088e-10	transcription factor bHLH51-like [Camellia sinensis]	Transcription factor bHLH51 OS=Arabidopsis thaliana OX=3702 GN=BHLH51 PE=2 SV=1	Helix-loop-helix DNA-binding domain	-	-	-	-	-
TRINITY_DN29613_c0_g3	81.02	2.26	5.0991	7.2806e-13	3.0948e-10	putative late blight resistance protein homolog R1A-3 [Coffea arabica]	Putative late blight resistance protein homolog R1B-13 OS=Solanum demissum OX=50514 GN=R1B-13 PE=3 SV=1	-	-	-	-	-	-
TRINITY_DN35911_c0_g1	143.66	588.14	-2.0435	7.6549e-13	3.2422e-10	protein BIC1-like, partial [Olea europaea var. sylvestris]	-	-	-	-	-	-	-
TRINITY_DN7790_c0_g1	95.99	0	8.9887	8.1206e-13	3.4271e-10	-	-	-	-	-	-	-	-
TRINITY_DN9700_c0_g1	227.37	675.45	-1.5701	8.5949e-13	3.6144e-10	-	-	-	-	-	-	-	-
TRINITY_DN33989_c0_g2	176.63	0.34	8.9002	9.2701e-13	3.8844e-10	-	-	-	-	-	-	-	-
TRINITY_DN17159_c0_g1	14.04	118.84	-3.1078	9.6861e-13	4.0444e-10	uncharacterized protein LOC109950300 [Prunus persica]	Uncharacterized mitochondrial protein AtMg00860 OS=Arabidopsis thaliana OX=3702 GN=AtMg00860 PE=4 SV=1	Retrotransposon gag protein;Reverse transcriptase (RNA-dependent DNA polymerase)	-	-	-	-	-
TRINITY_DN6089_c0_g1	204.47	502.46	-1.2962	9.7644e-13	4.0626e-10	purple acid phosphatase 23 [Coffea eugenioides]	Purple acid phosphatase 23 OS=Arabidopsis thaliana OX=3702 GN=PAP23 PE=1 SV=2	Calcineurin-like phosphoesterase;Iron/zinc purple acid phosphatase-like protein C;Purple acid Phosphatase, N-terminal domain	-	-	-	-	-
TRINITY_DN3337_c1_g1	208.77	1.01	7.6787	1.0146e-12	4.2065e-10	reverse transcriptase [Corchorus capsularis]	-	Reverse transcriptase-like	-	-	-	-	-
TRINITY_DN30287_c0_g1	1.26	84.15	-5.8534	1.0725e-12	4.431e-10	hypothetical protein DVH24_034995 [Malus domestica]	Fructose-bisphosphate aldolase 4, cytosolic OS=Arabidopsis thaliana OX=3702 GN=FBA4 PE=2 SV=1	Fructose-bisphosphate aldolase class-I	-	-	-	K01623|ALDO; fructose	ko00010(Metabolism);ko00030(Metabolism);ko00051(Metabolism);ko00680(Metabolism);ko00710(Metabolism);ko01100(Metabolism);ko01110(Metabolism);ko01120(Metabolism);ko01200(Metabolism);ko01230(Metabolism);ko04066(Environmental Information Processing)
TRINITY_DN24486_c0_g1	98.04	0	9.0131	1.0846e-12	4.4496e-10	-	-	-	-	-	-	-	-
TRINITY_DN36345_c0_g1	0	97.03	-9.1386	1.083e-12	4.4496e-10	uncharacterized protein LOC112093781 [Morus notabilis]	-	-	-	-	-	-	-
TRINITY_DN4791_c0_g1	19.94	157.43	-2.947	1.1406e-12	4.6632e-10	PREDICTED: uncharacterized protein LOC107062964 [Solanum tuberosum]	RNA-directed DNA polymerase homolog OS=Oenothera berteroana OX=3950 PE=4 SV=1	gag-polyprotein putative aspartyl protease;Integrase core domain;Retroviral aspartyl protease;Reverse transcriptase (RNA-dependent DNA polymerase)	-	-	-	-	-
TRINITY_DN71412_c0_g1	0	120.34	-9.4484	1.1621e-12	4.7349e-10	LOW QUALITY PROTEIN: cytochrome b6-f complex iron-sulfur subunit, chloroplastic [Sesamum indicum]	Cytochrome b6-f complex iron-sulfur subunit 1, chloroplastic OS=Nicotiana tabacum OX=4097 GN=petC1 PE=2 SV=2	-	-	-	-	K02636|petC; cytochrome b6-f complex iron	ko00195(Metabolism);ko01100(Metabolism)
TRINITY_DN4279_c0_g1	3121.16	1019.23	1.6143	1.2295e-12	4.9921e-10	PREDICTED: peptidyl-prolyl cis-trans isomerase FKBP62-like [Solanum tuberosum]	Peptidyl-prolyl cis-trans isomerase FKBP65 OS=Arabidopsis thaliana OX=3702 GN=FKBP65 PE=1 SV=1	FKBP-type peptidyl-prolyl cis-trans isomerase;Tetratricopeptide repeat;TPR repeat;Tetratricopeptide repeat;Tetratricopeptide repeat;Tetratricopeptide repeat;Tetratricopeptide repeat;Tetratricopeptide repeat	-	-	-	-	-
TRINITY_DN19770_c2_g1	73.45	263.32	-1.8275	1.2431e-12	5.0298e-10	unnamed protein product [Coffea canephora]	Putative E3 ubiquitin-protein ligase LIN OS=Medicago truncatula OX=3880 GN=LIN PE=2 SV=1	U-box domain	-	-	-	-	-
TRINITY_DN10645_c0_g1	19.6	249.1	-3.6719	1.3209e-12	5.3265e-10	-	-	-	-	-	-	-	-
TRINITY_DN714_c0_g1	84.41	3050.83	-5.1748	1.3485e-12	5.4193e-10	PREDICTED: uncharacterized protein LOC109233081 [Nicotiana attenuata]|OIS97696.1 hypothetical protein A4A49_07663 [Nicotiana attenuata]	-	Protein of unknown function (DUF1005);Protein of unknown function (DUF1005)	-	-	-	-	-
TRINITY_DN79391_c0_g1	119.72	4.19	4.7862	1.3539e-12	5.4222e-10	Laccase-4 like [Actinidia chinensis var. chinensis]	Laccase-16 OS=Arabidopsis thaliana OX=3702 GN=LAC16 PE=2 SV=2	Multicopper oxidase;Multicopper oxidase;Multicopper oxidase	-	-	-	-	-
TRINITY_DN10194_c0_g2	4.17	82.64	-4.3748	1.3633e-12	5.4413e-10	-	-	-	-	-	-	-	-
TRINITY_DN3738_c0_g1	950.94	179.15	2.4046	1.3763e-12	5.475e-10	Retrovirus-related Pol polyprotein from transposon RE1 [Vitis vinifera]	Retrovirus-related Pol polyprotein from transposon RE2 OS=Arabidopsis thaliana OX=3702 GN=RE2 PE=4 SV=1	Reverse transcriptase (RNA-dependent DNA polymerase)	-	-	-	-	-
TRINITY_DN922_c2_g1	116.65	3.47	5.0009	1.3941e-12	5.5271e-10	-	-	-	-	-	-	-	-
TRINITY_DN1357_c0_g1	1909.95	4956.64	-1.3762	1.4468e-12	5.6975e-10	probable disease resistance protein At4g33300 [Olea europaea var. sylvestris]	Probable disease resistance protein At4g33300 OS=Arabidopsis thaliana OX=3702 GN=At4g33300 PE=2 SV=3	Leucine Rich repeats (2 copies);NB-ARC domain;NB-ARC domain;Arabidopsis broad-spectrum mildew resistance protein RPW8	-	-	-	-	-
TRINITY_DN5937_c1_g1	89.6	0	8.8884	1.5044e-12	5.9047e-10	-	-	-	-	-	-	-	-
TRINITY_DN793_c0_g1	2301.29	4863.69	-1.0795	1.5898e-12	6.2189e-10	putative phospholipid hydroperoxide glutathione peroxidase 6, mitochondrial [Vitis vinifera]	Probable phospholipid hydroperoxide glutathione peroxidase 6, mitochondrial OS=Arabidopsis thaliana OX=3702 GN=GPX6 PE=2 SV=2	AhpC/TSA family;AhpC/TSA family;Domain of unknown function (DUF296);Glutathione peroxidase;Glutathione peroxidase;Redoxin;Redoxin	-	-	-	K00432|gpx, btuE, bsaA; glutathione peroxidase [EC:1.11.1.9]	ko00480(Metabolism);ko00590(Metabolism);ko01100(Metabolism);ko04918(Organismal Systems)
TRINITY_DN14658_c0_g1	1265.2	140.15	3.1712	1.7125e-12	6.677e-10	chlorophyll a-b binding protein 6A, chloroplastic [Camellia sinensis]	Chlorophyll a-b binding protein 1B-21, chloroplastic OS=Hordeum vulgare OX=4513 GN=LHC Ib-21 PE=1 SV=1	-	-	-	-	-	-
TRINITY_DN5171_c1_g1	0	161.23	-9.8707	1.9171e-12	7.4498e-10	PREDICTED: uncharacterized protein LOC107797702 [Nicotiana tabacum]	-	gag-polypeptide of LTR copia-type	-	-	-	-	-
TRINITY_DN18049_c0_g1	0.99	113.63	-6.963	1.9499e-12	7.5525e-10	Retrovirus-related Pol polyprotein from transposon TNT 1-94 [Vitis vinifera]	Retrovirus-related Pol polyprotein from transposon RE1 OS=Arabidopsis thaliana OX=3702 GN=RE1 PE=2 SV=1	gag-polypeptide of LTR copia-type;Reverse transcriptase (RNA-dependent DNA polymerase)	-	-	-	-	-
TRINITY_DN112108_c0_g1	0	142.22	-9.6922	1.9781e-12	7.6364e-10	uncharacterized protein LOC112203717 [Rosa chinensis]	-	-	-	-	-	-	-
TRINITY_DN9919_c0_g2	9.97	117.05	-3.5391	2.0724e-12	7.9744e-10	non-functional pseudokinase ZED1-like [Coffea arabica]	Non-functional pseudokinase ZED1 OS=Arabidopsis thaliana OX=3702 GN=ZED1 PE=1 SV=1	Protein kinase domain;Protein tyrosine kinase	-	-	-	-	-
TRINITY_DN10909_c0_g2	332.97	879.14	-1.4027	2.1779e-12	8.3533e-10	uncharacterized protein LOC114289229 [Camellia sinensis]	Homeobox protein ATH1 OS=Arabidopsis thaliana OX=3702 GN=ATH1 PE=1 SV=1	Associated with HOX	-	-	-	-	-
TRINITY_DN5896_c1_g2	267.62	32.42	3.0512	2.3246e-12	8.8869e-10	-	-	-	-	-	-	-	-
TRINITY_DN41693_c0_g3	94.08	0	8.9627	2.4762e-12	9.4359e-10	Retrovirus-related Pol polyprotein from transposon TNT 1-94 [Vitis vinifera]	Retrovirus-related Pol polyprotein from transposon RE1 OS=Arabidopsis thaliana OX=3702 GN=RE1 PE=2 SV=1	GAG-pre-integrase domain;gag-polypeptide of LTR copia-type;gag-polypeptide of LTR copia-type;Integrase core domain;Reverse transcriptase (RNA-dependent DNA polymerase)	-	-	-	-	-
TRINITY_DN28546_c0_g1	148.6	0.62	7.7723	2.5067e-12	9.5212e-10	-	-	-	-	-	-	-	-
TRINITY_DN9305_c0_g2	0	84.34	-8.9371	2.6087e-12	9.8767e-10	putative late blight resistance protein homolog R1A-3 isoform X2 [Coffea arabica]	-	-	-	-	-	-	-
TRINITY_DN18477_c0_g1	0	136.49	-9.6299	2.7762e-12	1.0477e-09	-	-	-	-	-	-	-	-
TRINITY_DN970_c2_g2	86.78	3.21	4.6923	2.8926e-12	1.0882e-09	-	-	-	-	-	-	-	-
TRINITY_DN6620_c0_g1	176.95	6.32	4.7613	2.9421e-12	1.1033e-09	-	-	-	-	-	-	-	-
TRINITY_DN31677_c0_g2	0	87.1	-8.9843	3.1344e-12	1.1679e-09	putative disease resistance protein RGA3 [Coffea eugenioides]	Putative disease resistance protein RGA1 OS=Solanum bulbocastanum OX=147425 GN=RGA1 PE=2 SV=2	Leucine Rich repeats (2 copies);Leucine rich repeat	-	-	-	-	-
TRINITY_DN4997_c2_g1	210.66	5.81	5.1512	3.1284e-12	1.1679e-09	hypothetical protein CUMW_171890, partial [Citrus unshiu]	Inositol oxygenase 1 OS=Arabidopsis thaliana OX=3702 GN=MIOX1 PE=2 SV=1	RNA recognition motif. (a.k.a. RRM, RBD, or RNP domain)	-	-	-	K00469|MIOX; inositol oxygenase [EC:1.13.99.1]	ko00053(Metabolism);ko00562(Metabolism);ko01100(Metabolism)
TRINITY_DN8385_c0_g1	20.58	286.15	-3.8379	3.2909e-12	1.2224e-09	-	Chalcone synthase 2 OS=Citrus sinensis OX=2711 GN=CHS2 PE=2 SV=1	-	-	-	-	-	-
TRINITY_DN18774_c0_g1	124.53	429.53	-1.7812	3.4108e-12	1.2629e-09	Beta-glucosidase, lactase phlorizinhydrolase [Handroanthus impetiginosus]	Beta-glucosidase 44 OS=Arabidopsis thaliana OX=3702 GN=BGLU44 PE=2 SV=1	Glycosyl hydrolase family 1	-	-	-	K05350|bglB; beta	ko00460(Metabolism);ko00500(Metabolism);ko00940(Metabolism);ko01100(Metabolism);ko01110(Metabolism)
TRINITY_DN3750_c0_g1	3048.43	808.92	1.9131	3.6889e-12	1.3616e-09	hypothetical protein PRUPE_4G078800 [Prunus persica]	RNA-dependent RNA polymerase 1 OS=Arabidopsis thaliana OX=3702 GN=RDR1 PE=2 SV=1	RNA dependent RNA polymerase;RNA dependent RNA polymerase;RNA dependent RNA polymerase;RNA dependent RNA polymerase	-	-	-	-	-
TRINITY_DN444_c1_g1	0	91.35	-9.0516	3.7489e-12	1.3795e-09	-	-	-	-	-	-	-	-
TRINITY_DN16706_c1_g1	163.63	459.79	-1.4836	3.8469e-12	1.4038e-09	E3 ubiquitin-protein ligase EL5-like [Olea europaea var. sylvestris]	Putative RING-H2 finger protein ATL61 OS=Arabidopsis thaliana OX=3702 GN=ATL61 PE=3 SV=1	Zinc finger, C3HC4 type (RING finger);RING-H2 zinc finger domain;RING-like zinc finger;Ring finger domain	-	-	-	-	-
TRINITY_DN57637_c0_g2	94.39	0	8.9628	3.8414e-12	1.4038e-09	uncharacterized protein LOC113760338 [Coffea eugenioides]	-	Protein of unknown function (DUF295)	-	-	-	-	-
TRINITY_DN84542_c0_g1	0	101.82	-9.2064	3.8507e-12	1.4038e-09	putative late blight resistance protein homolog R1B-17 [Coffea arabica]	Putative late blight resistance protein homolog R1B-16 OS=Solanum demissum OX=50514 GN=R1B-16 PE=3 SV=1	NB-ARC domain;NB-ARC domain;Late blight resistance protein R1	-	-	-	-	-
TRINITY_DN15539_c0_g1	0.75	142.53	-7.3543	3.9386e-12	1.4314e-09	-	-	-	-	-	-	-	-
TRINITY_DN14296_c2_g1	75.27	1.59	5.4806	4.1795e-12	1.5142e-09	cytochrome P450 81E8-like [Olea europaea var. sylvestris]	Isoflavone 3&apos	Cytochrome P450	-	-	-	-	-
TRINITY_DN3864_c0_g1	34.42	150.06	-2.1138	4.5282e-12	1.6355e-09	PREDICTED: beta-galactosidase 16-like isoform X1 [Nicotiana sylvestris]	Beta-galactosidase 16 OS=Arabidopsis thaliana OX=3702 GN=BGAL16 PE=2 SV=2	Galactose binding lectin domain;Glycosyl hydrolases family 35;Glycosyl hydrolases family 35;Beta-galactosidase	-	-	-	-	-
TRINITY_DN21701_c0_g1	146.95	0.31	8.6348	4.564e-12	1.6434e-09	-	-	-	-	-	-	-	-
TRINITY_DN17652_c0_g1	100.9	14.17	2.8232	4.9239e-12	1.7676e-09	hypothetical protein MIMGU_mgv1a026849mg [Erythranthe guttata]	-	-	-	-	-	-	-
TRINITY_DN13143_c0_g1	449.38	169.49	1.4069	5.0047e-12	1.7912e-09	hypothetical protein CDL12_16451 [Handroanthus impetiginosus]	-	-	-	-	-	-	-
TRINITY_DN14931_c0_g2	77.29	2.54	4.8484	5.0532e-12	1.803e-09	PREDICTED: uncharacterized protein LOC108991191 [Juglans regia]	Uncharacterized mitochondrial protein AtMg00810 OS=Arabidopsis thaliana OX=3702 GN=AtMg00810 PE=4 SV=1	Reverse transcriptase (RNA-dependent DNA polymerase)	-	-	-	-	-
TRINITY_DN4778_c0_g1	673.3	287.43	1.2294	5.1947e-12	1.8479e-09	PREDICTED: uncharacterized protein LOC105961778 [Erythranthe guttata]	-	Domain of unknown function (DUF4216);Domain of unknown function (DUF4218);Transposase family tnp2;Transposase-associated domain	-	-	-	-	-
TRINITY_DN896_c0_g2	869.03	240.29	1.8534	5.2883e-12	1.8756e-09	-	-	-	-	-	-	-	-
TRINITY_DN197_c3_g1	522.32	199.67	1.3879	5.3057e-12	1.8761e-09	uncharacterized protein LOC113712661 [Coffea arabica]|CDP07497.1 unnamed protein product [Coffea canephora]	-	-	-	-	-	-	-
TRINITY_DN12962_c0_g2	11.42	88.66	-2.9385	5.3694e-12	1.8784e-09	Zinc finger, CCCH-type [Cinnamomum micranthum f. kanehirae]	Retrovirus-related Pol polyprotein from transposon RE1 OS=Arabidopsis thaliana OX=3702 GN=RE1 PE=2 SV=1	-	-	-	-	-	-
TRINITY_DN16979_c0_g1	1158.62	3029.12	-1.3855	5.3762e-12	1.8784e-09	chorismate mutase 1, chloroplastic isoform X1 [Olea europaea var. sylvestris]	Chorismate mutase 1, chloroplastic OS=Arabidopsis thaliana OX=3702 GN=CM1 PE=1 SV=3	-	-	-	-	K01850|E5.4.99.5; chorismate mutase [EC:5.4.99.5]	ko00400(Metabolism);ko01100(Metabolism);ko01110(Metabolism);ko01230(Metabolism)
TRINITY_DN22078_c0_g2	12.79	141.69	-3.4797	5.3653e-12	1.8784e-09	uncharacterized protein LOC112095782 [Citrus clementina]	-	-	-	-	-	-	-
TRINITY_DN2712_c0_g1	10.89	279.24	-4.6746	5.3368e-12	1.8784e-09	TIR-NBS-LRR [Arabidopsis thaliana]	-	-	-	-	-	-	-
TRINITY_DN8401_c0_g1	84.15	0	8.7917	5.5284e-12	1.9259e-09	uncharacterized protein LOC111380617 [Olea europaea var. sylvestris]	-	-	-	-	-	-	-
TRINITY_DN16251_c0_g1	0.73	174.89	-8.1525	5.6211e-12	1.9524e-09	disease resistance RPP13-like protein 4 [Prunus persica]|ONI10196.1 hypothetical protein PRUPE_4G034300 [Prunus persica]	-	-	-	-	-	-	-
TRINITY_DN9941_c0_g1	77.26	277.25	-1.8516	5.9329e-12	2.0546e-09	hypothetical protein VITISV_042091 [Vitis vinifera]	Retrovirus-related Pol polyprotein from transposon RE1 OS=Arabidopsis thaliana OX=3702 GN=RE1 PE=2 SV=1	gag-polypeptide of LTR copia-type;Reverse transcriptase (RNA-dependent DNA polymerase)	-	-	-	-	-
TRINITY_DN5506_c0_g1	124.54	0.67	7.514	5.9671e-12	2.0604e-09	uncharacterized protein LOC113695515 [Coffea arabica]	-	-	-	-	-	K19613|SHOC2, SUR8; leucine	ko04014(Environmental Information Processing)
TRINITY_DN3373_c1_g1	574.05	153.11	1.9082	6.6751e-12	2.2982e-09	PREDICTED: apoptosis-inducing factor homolog A-like [Erythranthe guttata]|EYU19844.1 hypothetical protein MIMGU_mgv1a008837mg [Erythranthe guttata]	External alternative NAD(P)H-ubiquinone oxidoreductase B2, mitochondrial OS=Arabidopsis thaliana OX=3702 GN=NDB2 PE=1 SV=1	FAD dependent oxidoreductase;L-lysine 6-monooxygenase (NADPH-requiring);FAD-NAD(P)-binding;Pyridine nucleotide-disulphide oxidoreductase;Pyridine nucleotide-disulphide oxidoreductase;Pyridine nucleotide-disulphide oxidoreductase	-	-	-	-	-
TRINITY_DN23664_c0_g1	83.45	0	8.7783	6.9023e-12	2.3695e-09	-	-	-	-	-	-	-	-
TRINITY_DN20543_c0_g1	5.97	124.93	-4.3526	6.9398e-12	2.3754e-09	ankyrin repeat-containing protein At5g02620-like [Camellia sinensis]	Protein ACCELERATED CELL DEATH 6 OS=Arabidopsis thaliana OX=3702 GN=ACD6 PE=1 SV=1	Domain of unknown function	-	-	-	-	-
TRINITY_DN22335_c1_g1	1.01	125.07	-6.7587	7.0517e-12	2.4048e-09	PREDICTED: glutamate receptor 2.8-like [Nicotiana tomentosiformis]	Glutamate receptor 2.5 OS=Arabidopsis thaliana OX=3702 GN=GLR2.5 PE=2 SV=2	Receptor family ligand binding region;Ligand-gated ion channel;Ligated ion channel L-glutamate- and glycine-binding site;Periplasmic binding protein;Bacterial extracellular solute-binding proteins, family 3	-	-	-	-	-
TRINITY_DN56938_c2_g1	0	173.91	-9.982	7.0666e-12	2.4048e-09	-	-	-	-	-	-	-	-
TRINITY_DN67099_c0_g1	4.2	92.25	-4.4629	7.1382e-12	2.4222e-09	flavanone 3-hydroxylase [Camptotheca acuminata]	Naringenin,2-oxoglutarate 3-dioxygenase OS=Callistephus chinensis OX=13379 GN=FHT PE=2 SV=1	-	-	-	-	K00475|F3H; naringenin 3	ko00941(Metabolism);ko01100(Metabolism);ko01110(Metabolism)
TRINITY_DN12277_c0_g1	80.05	7.35	3.4255	7.2443e-12	2.4462e-09	-	-	-	-	-	-	-	-
TRINITY_DN5676_c0_g3	83.2	0	8.7739	7.2504e-12	2.4462e-09	reverse transcriptase [Corchorus capsularis]	-	-	-	-	-	-	-
TRINITY_DN15439_c0_g2	95.14	0	8.9673	7.3247e-12	2.4572e-09	-	-	-	-	-	-	-	-
TRINITY_DN21033_c0_g2	77.05	0	8.6709	7.3232e-12	2.4572e-09	protein of unknown function DUF4283 [Macleaya cordata]	-	-	-	-	-	-	-
TRINITY_DN2067_c6_g5	16.85	194.76	-3.5837	7.783e-12	2.6035e-09	-	-	Protein of unknown function (DUF1639)	-	-	-	-	-
TRINITY_DN19533_c1_g1	0	91.47	-9.0525	8.1696e-12	2.7251e-09	polyphenol oxidase I, chloroplastic-like [Coffea arabica]	Polyphenol oxidase I, chloroplastic OS=Ipomoea batatas OX=4120 GN=co-1 PE=1 SV=1	Polyphenol oxidase middle domain;Protein of unknown function (DUF_B2219);Common central domain of tyrosinase	-	-	-	-	-
TRINITY_DN3568_c0_g2	184.09	44.27	2.0554	8.4083e-12	2.7967e-09	cytochrome P450 76A2-like [Olea europaea var. sylvestris]	Cytochrome P450 76A2 OS=Solanum melongena OX=4111 GN=CYP76A2 PE=2 SV=1	Cytochrome P450	-	-	-	-	-
TRINITY_DN8026_c0_g1	307.78	753.93	-1.2963	8.6962e-12	2.8844e-09	psbP domain-containing protein 6, chloroplastic [Olea europaea var. sylvestris]	PsbP domain-containing protein 6, chloroplastic OS=Arabidopsis thaliana OX=3702 GN=PPD6 PE=1 SV=1	PsbP	-	-	-	-	-
TRINITY_DN23788_c1_g1	261.67	37.07	2.8198	8.7512e-12	2.8945e-09	-	-	-	-	-	-	-	-
TRINITY_DN13546_c1_g1	116.77	8.66	3.7846	8.9732e-12	2.9596e-09	-	Cystathionine gamma-synthase 1, chloroplastic OS=Arabidopsis thaliana OX=3702 GN=CGS1 PE=1 SV=3	-	-	-	-	-	-
TRINITY_DN4972_c0_g2	288.92	691.38	-1.2635	9.0894e-12	2.9895e-09	WD repeat-containing protein RUP2 [Durio zibethinus]	WD repeat-containing protein RUP2 OS=Arabidopsis thaliana OX=3702 GN=RUP2 PE=1 SV=1	WD domain, G-beta repeat	-	-	-	K10143|RFWD2, COP1; E3 ubiquitin	ko04115(Cellular Processes);ko04120(Genetic Information Processing);ko04712(Organismal Systems)
TRINITY_DN5367_c0_g1	6093.35	12840.4	-1.0756	9.1635e-12	3.0055e-09	putative elongation factor TypA-like SVR3, chloroplastic [Camellia sinensis]	Putative elongation factor TypA-like SVR3, chloroplastic OS=Arabidopsis thaliana OX=3702 GN=SVR3 PE=1 SV=1	Elongation factor G C-terminus;Elongation factor G C-terminus;Elongation Factor G, domain II;Elongation factor Tu GTP binding domain;50S ribosome-binding GTPase	-	-	-	-	-
TRINITY_DN5278_c0_g1	2778.85	5664.78	-1.0268	9.2933e-12	3.0396e-09	4-coumarate:CoA ligase [Arnebia euchroma]	4-coumarate--CoA ligase 2 OS=Nicotiana tabacum OX=4097 GN=4CL2 PE=1 SV=1	AMP-binding enzyme;AMP-binding enzyme C-terminal domain	biological_process;metabolic process	molecular_function;binding;small molecule binding;organic cyclic compound binding;nucleoside phosphate binding;heterocyclic compound binding;catalytic activity;ligase activity;nucleotide binding	-	-	-
TRINITY_DN2213_c0_g1	620.41	219.28	1.4974	9.5862e-12	3.1267e-09	Down syndrome critical region protein 3 homolog [Sesamum indicum]|XP_011084113.1 Down syndrome critical region protein 3 homolog [Sesamum indicum]	-	Vacuolar protein sorting-associated protein 26	-	-	-	-	-
TRINITY_DN2403_c0_g1	171.94	17.81	3.2801	9.6276e-12	3.1316e-09	Receptor-like protein kinase [Actinidia chinensis var. chinensis]|PSS30530.1 Receptor-like protein kinase [Actinidia chinensis var. chinensis]	Receptor-like protein kinase FERONIA OS=Arabidopsis thaliana OX=3702 GN=FER PE=1 SV=1	-	-	-	-	-	-
TRINITY_DN3483_c0_g1	222.28	1284.98	-2.5388	9.6546e-12	3.1317e-09	salicylate carboxymethyltransferase [Populus trichocarpa]|ABK95036.1 unknown [Populus trichocarpa]|AGR50490.1 S-adenosyl-L-methionine:salicylic acid carboxyl methyltransferase [Populus trichocarpa]|AOW44483.1 SABATH methyltransferase 4 [Populus trichocarpa]|PNT26656.1 hypothetical protein POPTR_007G021300 [Populus trichocarpa]	Salicylate carboxymethyltransferase OS=Clarkia breweri OX=36903 GN=SAMT PE=1 SV=1	SAM dependent carboxyl methyltransferase;SAM dependent carboxyl methyltransferase	-	-	-	-	-
TRINITY_DN6822_c1_g1	84.78	0	8.8014	9.8402e-12	3.1831e-09	-	-	-	-	-	-	-	-
TRINITY_DN9299_c1_g1	83.36	658.52	-3.0011	9.9683e-12	3.2157e-09	WAT1-related protein At3g18200-like [Coffea arabica]	WAT1-related protein At3g18200 OS=Arabidopsis thaliana OX=3702 GN=At3g18200 PE=2 SV=1	EamA-like transporter family	-	-	-	-	-
TRINITY_DN14352_c1_g1	146.25	0	9.5883	1.0292e-11	3.3111e-09	-	-	-	-	-	-	-	-
TRINITY_DN2621_c0_g2	2.23	87.8	-5.3661	1.0797e-11	3.4641e-09	-	-	-	-	-	-	-	-
TRINITY_DN5594_c0_g2	469.44	1041.09	-1.15	1.0941e-11	3.5007e-09	protein phosphatase 2C 50 [Coffea eugenioides]|XP_027173336.1 protein phosphatase 2C 50 [Coffea eugenioides]	Protein phosphatase 2C 7 OS=Arabidopsis thaliana OX=3702 GN=HAB2 PE=1 SV=2	Protein phosphatase 2C	-	-	-	K14497|PP2C; protein phosphatase 2C [EC:3.1.3.16]	ko04016(Environmental Information Processing);ko04075(Environmental Information Processing)
TRINITY_DN28707_c0_g1	2.72	61.68	-4.5152	1.1305e-11	3.6073e-09	-	-	-	-	-	-	-	-
TRINITY_DN14963_c0_g1	105.8	18.92	2.4917	1.1835e-11	3.7597e-09	PREDICTED: protein NRT1/ PTR FAMILY 1.2-like [Nicotiana attenuata]|OIT34484.1 protein nrt1 ptr family 1.2 [Nicotiana attenuata]	Protein NRT1/ PTR FAMILY 1.2 OS=Arabidopsis thaliana OX=3702 GN=NPF1.2 PE=1 SV=1	Major Facilitator Superfamily;POT family	-	-	-	-	-
TRINITY_DN28228_c0_g1	36.23	202.2	-2.4808	1.1846e-11	3.7597e-09	-	-	-	-	-	-	-	-
TRINITY_DN3041_c1_g1	5139.21	15149	-1.5599	1.2128e-11	3.839e-09	PAPS-reductase-like protein [Catharanthus roseus]	5&apos	Phosphoadenosine phosphosulfate reductase family	-	-	-	-	-
TRINITY_DN48398_c1_g1	77.03	0	8.6685	1.2397e-11	3.903e-09	-	-	-	-	-	-	-	-
TRINITY_DN7226_c0_g1	191.07	696.36	-1.8633	1.2377e-11	3.903e-09	Retrovirus-related Pol polyprotein from transposon TNT 1-94 [Vitis vinifera]	Retrovirus-related Pol polyprotein from transposon RE1 OS=Arabidopsis thaliana OX=3702 GN=RE1 PE=2 SV=1	GAG-pre-integrase domain;gag-polypeptide of LTR copia-type;gag-polypeptide of LTR copia-type;Integrase core domain;Integrase core domain;Reverse transcriptase (RNA-dependent DNA polymerase);Reverse transcriptase (RNA-dependent DNA polymerase)	-	-	-	-	-
TRINITY_DN39_c5_g1	2192.06	830.47	1.3991	1.3008e-11	4.0844e-09	PREDICTED: secoisolariciresinol dehydrogenase-like [Vitis vinifera]|RVX05990.1 Secoisolariciresinol dehydrogenase [Vitis vinifera]	Secoisolariciresinol dehydrogenase (Fragment) OS=Podophyllum peltatum OX=35933 PE=1 SV=1	short chain dehydrogenase;Enoyl-(Acyl carrier protein) reductase;KR domain	-	-	-	-	-
TRINITY_DN5665_c0_g2	413.87	155.57	1.4093	1.3663e-11	4.2786e-09	PREDICTED: uncharacterized protein LOC107912638 isoform X2 [Gossypium hirsutum]	-	-	-	-	-	-	-
TRINITY_DN9792_c0_g1	85.6	1.31	5.9745	1.3903e-11	4.3423e-09	PREDICTED: chromosome transmission fidelity protein 18 homolog [Nicotiana attenuata]	-	-	-	-	-	-	-
TRINITY_DN421_c0_g1	116.1	0.64	7.4113	1.5629e-11	4.8684e-09	-	-	-	-	-	-	-	-
TRINITY_DN9264_c0_g1	1977.04	4892.29	-1.3075	1.5862e-11	4.928e-09	PREDICTED: chlorophyll a-b binding protein 4, chloroplastic [Eucalyptus grandis]|KCW83631.1 hypothetical protein EUGRSUZ_B00523 [Eucalyptus grandis]	Chlorophyll a-b binding protein 4, chloroplastic OS=Arabidopsis thaliana OX=3702 GN=LHCA4 PE=1 SV=1	Chlorophyll A-B binding protein	-	-	-	K08910|LHCA4; light	ko00196(Metabolism);ko01100(Metabolism)
TRINITY_DN11429_c2_g1	74.41	0	8.614	1.6833e-11	5.216e-09	-	-	-	-	-	-	-	-
TRINITY_DN75315_c0_g1	715.2	2409.36	-1.7544	1.6927e-11	5.2313e-09	PREDICTED: uncharacterized protein LOC109241615 isoform X1 [Nicotiana attenuata]|OIT36793.1 hypothetical protein A4A49_04504 [Nicotiana attenuata]	-	-	-	-	-	-	-
TRINITY_DN17456_c0_g3	148.72	2.77	5.6684	1.7368e-11	5.3536e-09	-	-	-	-	-	-	-	-
TRINITY_DN267_c0_g1	526.73	194.81	1.4341	1.9255e-11	5.9196e-09	uncharacterized protein LOC112034030 [Quercus suber]	-	-	-	-	-	-	-
TRINITY_DN4485_c0_g1	123.67	0.31	8.385	2.008e-11	6.1412e-09	PREDICTED: uncharacterized protein LOC109168478 [Ipomoea nil]	-	-	-	-	-	-	-
TRINITY_DN4895_c1_g1	359.54	2540.33	-2.8221	2.0046e-11	6.1412e-09	cysteine protease [Artemisia annua]	Senescence-specific cysteine protease SAG39 OS=Oryza sativa subsp. indica OX=39946 GN=OsI_14861 PE=3 SV=1	Papain family cysteine protease	-	-	-	-	-
TRINITY_DN15848_c1_g1	119.78	0.34	8.3434	2.0633e-11	6.2941e-09	PREDICTED: uncharacterized protein LOC104088140 [Nicotiana tomentosiformis]	-	-	-	-	-	-	-
TRINITY_DN102666_c0_g1	615.5	136.17	2.1808	2.0732e-11	6.3079e-09	PREDICTED: chlorophyll a-b binding protein P4, chloroplastic [Ipomoea nil]	Chlorophyll a-b binding protein 4, chloroplastic OS=Arabidopsis thaliana OX=3702 GN=LHCA4 PE=1 SV=1	-	-	-	-	-	-
TRINITY_DN6195_c0_g2	1.01	127.62	-6.789	2.1579e-11	6.5487e-09	glutamate receptor 1.2-like [Olea europaea var. sylvestris]	Glutamate receptor 1.2 OS=Arabidopsis thaliana OX=3702 GN=GLR1.2 PE=2 SV=1	Receptor family ligand binding region;Periplasmic binding protein	-	-	-	-	-
TRINITY_DN15879_c0_g1	0	78.69	-8.8383	2.2336e-11	6.7609e-09	hypothetical protein TSUD_391930 [Trifolium subterraneum]	-	Integrase core domain	-	-	-	-	-
TRINITY_DN30758_c0_g1	78.1	1.65	5.5213	2.2631e-11	6.8327e-09	PREDICTED: O-acyltransferase WSD1-like [Nicotiana tabacum]	O-acyltransferase WSD1 OS=Arabidopsis thaliana OX=3702 GN=WSD1 PE=2 SV=1	Protein of unknown function (DUF1298);Wax ester synthase-like Acyl-CoA acyltransferase domain	-	-	-	-	-
TRINITY_DN9979_c0_g2	80.09	0.98	6.2944	2.2855e-11	6.8825e-09	-	-	-	-	-	-	-	-
TRINITY_DN12140_c0_g1	122.72	0.34	8.3762	2.3091e-11	6.9361e-09	-	-	-	-	-	-	-	-
TRINITY_DN4150_c0_g1	962.93	154.58	2.6364	2.3174e-11	6.9431e-09	uncharacterized protein LOC114310030 [Camellia sinensis]	Ubiquitin-conjugating enzyme E2 3 OS=Arabidopsis thaliana OX=3702 GN=UBC3 PE=2 SV=1	Reverse transcriptase (RNA-dependent DNA polymerase);zinc-binding in reverse transcriptase	-	-	-	-	-
TRINITY_DN1842_c0_g1	267.77	765.17	-1.5147	2.3435e-11	7.0034e-09	PREDICTED: triose phosphate/phosphate translocator, non-green plastid, chloroplastic-like [Daucus carota subsp. sativus]	Phosphoenolpyruvate/phosphate translocator 1, chloroplastic OS=Arabidopsis thaliana OX=3702 GN=PPT1 PE=1 SV=1	EamA-like transporter family;Triose-phosphate Transporter family	-	-	-	-	-
TRINITY_DN12715_c0_g1	1358.93	528.32	1.3648	2.4908e-11	7.425e-09	non-specific lipid transfer protein GPI-anchored 2-like [Camellia sinensis]	-	Probable lipid transfer	-	-	-	-	-
TRINITY_DN4553_c0_g2	280.12	55.48	2.3442	2.6438e-11	7.861e-09	LOW QUALITY PROTEIN: GDSL esterase/lipase At3g26430 [Sesamum indicum]	GDSL esterase/lipase At3g26430 OS=Arabidopsis thaliana OX=3702 GN=At3g26430 PE=2 SV=1	FAD binding domain;GDSL-like Lipase/Acylhydrolase	-	-	-	-	-
TRINITY_DN27499_c0_g1	0	67.78	-8.6229	2.7076e-11	8.0306e-09	PREDICTED: uncharacterized protein LOC104214578 [Nicotiana sylvestris]	-	-	-	-	-	-	-
TRINITY_DN6079_c2_g1	248.75	48.21	2.3577	2.7629e-11	8.1741e-09	uncharacterized protein LOC113698067 [Coffea arabica]|CDP02113.1 unnamed protein product [Coffea canephora]	-	-	-	-	-	-	-
TRINITY_DN888_c3_g1	0	71.22	-8.6949	2.7815e-11	8.2083e-09	-	-	-	-	-	-	-	-
TRINITY_DN5677_c0_g1	2673.79	5400.41	-1.0135	2.7937e-11	8.2238e-09	3-phosphoshikimate 1-carboxyvinyltransferase 2 [Sesamum indicum]	3-phosphoshikimate 1-carboxyvinyltransferase, chloroplastic OS=Petunia hybrida OX=4102 PE=1 SV=1	EPSP synthase (3-phosphoshikimate 1-carboxyvinyltransferase);EPSP synthase (3-phosphoshikimate 1-carboxyvinyltransferase)	-	-	-	K00800|aroA; 3-phosphoshikimate 1	ko00400(Metabolism);ko01100(Metabolism);ko01110(Metabolism);ko01230(Metabolism)
TRINITY_DN4518_c0_g1	472.21	1145.42	-1.2744	2.8162e-11	8.2692e-09	probable aquaporin PIP2-5 [Citrus clementina]|XP_006485687.1 probable aquaporin PIP2-5 [Citrus sinensis]|ESR49665.1 hypothetical protein CICLE_v10032302mg [Citrus clementina]|GAY46493.1 hypothetical protein CUMW_097490 [Citrus unshiu]	Aquaporin PIP2-1 OS=Zea mays OX=4577 GN=PIP2-1 PE=1 SV=2	Major intrinsic protein	-	-	-	-	-
TRINITY_DN3197_c1_g1	4353.16	9661.08	-1.1496	3.2653e-11	9.5643e-09	acetyl-CoA carboxylase 1-like [Olea europaea var. sylvestris]|XP_022894484.1 acetyl-CoA carboxylase 1-like [Olea europaea var. sylvestris]	Acetyl-CoA carboxylase 1 OS=Arabidopsis thaliana OX=3702 GN=ACC1 PE=1 SV=1	Acetyl-CoA carboxylase, central region;Acetyl-CoA carboxylase, central region;ATP-grasp domain;ATP-grasp domain;ATP-grasp in the biosynthetic pathway with Ter operon;Biotin carboxylase C-terminal domain;Biotin carboxylase, N-terminal domain;Biotin-requiring enzyme;Carboxyl transferase domain;Carbamoyl-phosphate synthase L chain, ATP binding domain;D-ala D-ala ligase C-terminus	-	-	-	K11262|ACACA; acetyl	ko00061(Metabolism);ko00254(Metabolism);ko00620(Metabolism);ko00640(Metabolism);ko01100(Metabolism);ko01110(Metabolism);ko01120(Metabolism);ko01212(Metabolism);ko04152(Environmental Information Processing);ko04910(Organismal Systems);ko04922(Organismal Systems)
TRINITY_DN87114_c0_g1	3.04	90.43	-4.7448	3.3184e-11	9.6956e-09	monothiol glutaredoxin-S6-like [Olea europaea var. sylvestris]	Monothiol glutaredoxin-S2 OS=Arabidopsis thaliana OX=3702 GN=GRXS2 PE=3 SV=1	Glutaredoxin	-	-	-	-	-
TRINITY_DN825_c3_g1	929.93	251.53	1.8847	3.4069e-11	9.9294e-09	PREDICTED: UDP-arabinose 4-epimerase 1 [Erythranthe guttata]|XP_012827592.1 PREDICTED: UDP-arabinose 4-epimerase 1 [Erythranthe guttata]|XP_012827593.1 PREDICTED: UDP-arabinose 4-epimerase 1 [Erythranthe guttata]|EYU19070.1 hypothetical protein MIMGU_mgv1a007125mg [Erythranthe guttata]	UDP-arabinose 4-epimerase 1 OS=Arabidopsis thaliana OX=3702 GN=MUR4 PE=1 SV=1	F/Y rich C-terminus;F/Y-rich N-terminus	-	-	-	K12448|UXE, uxe; UDP-arabinose 4	ko00520(Metabolism);ko01100(Metabolism)
TRINITY_DN18967_c0_g3	79.71	0.98	6.2871	3.4529e-11	1.0039e-08	-	-	-	-	-	-	-	-
TRINITY_DN22269_c2_g1	66.49	0	8.4557	3.4842e-11	1.0105e-08	-	-	-	-	-	-	-	-
TRINITY_DN2212_c1_g1	1059.92	364.02	1.5405	3.5412e-11	1.0245e-08	protein XRI1-like isoform X3 [Olea europaea var. sylvestris]	Protein XRI1 OS=Arabidopsis thaliana OX=3702 GN=XRI1 PE=1 SV=2	-	-	-	-	-	-
TRINITY_DN42539_c0_g1	83.51	0.92	6.3683	3.6418e-11	1.051e-08	uncharacterized protein LOC114310030 [Camellia sinensis]	-	Domain of unknown function (DUF4283);Reverse transcriptase (RNA-dependent DNA polymerase);Reverse transcriptase (RNA-dependent DNA polymerase);zinc-binding in reverse transcriptase	-	-	-	-	-
TRINITY_DN13999_c0_g1	1.24	156.34	-7.0139	4.0099e-11	1.1544e-08	-	-	-	-	-	-	-	-
TRINITY_DN11525_c1_g1	109.76	0.67	7.3282	4.1041e-11	1.1786e-08	-	-	-	-	-	-	-	-
TRINITY_DN5723_c0_g2	104.92	1.23	6.2969	4.1289e-11	1.1829e-08	-	-	-	-	-	-	-	-
TRINITY_DN4901_c0_g1	368.17	41.56	3.1427	4.2083e-11	1.2027e-08	root phototropism protein 2 isoform X1 [Olea europaea var. sylvestris]	Root phototropism protein 2 OS=Arabidopsis thaliana OX=3702 GN=RPT2 PE=1 SV=2	BTB/POZ domain;NPH3 family	-	-	-	-	-
TRINITY_DN2835_c1_g2	169.27	666.57	-1.9794	4.3253e-11	1.2331e-08	-	-	-	-	-	-	-	-
TRINITY_DN14753_c1_g1	1.45	128.37	-6.6609	4.5095e-11	1.2826e-08	reverse transcriptase [Corchorus capsularis]	-	Domain of unknown function (DUF4283)	-	-	-	-	-
TRINITY_DN47911_c0_g1	7377.15	2114.07	1.8029	4.5529e-11	1.2918e-08	PREDICTED: uncharacterized protein LOC109183739 isoform X1 [Ipomoea nil]	Light-regulated protein 1, chloroplastic OS=Arabidopsis thaliana OX=3702 GN=LIR1 PE=1 SV=1	Light regulated protein Lir1	-	-	-	-	-
TRINITY_DN5480_c7_g1	25.17	420.34	-4.0642	4.6011e-11	1.2992e-08	Retrovirus-related Pol polyprotein from transposon TNT 1-94 [Dendrobium catenatum]	Retrovirus-related Pol polyprotein from transposon RE1 OS=Arabidopsis thaliana OX=3702 GN=RE1 PE=2 SV=1	Integrase core domain;Reverse transcriptase (RNA-dependent DNA polymerase)	-	-	-	-	-
TRINITY_DN73_c3_g1	8.42	91.79	-3.4538	4.5977e-11	1.2992e-08	-	-	-	-	-	-	-	-
TRINITY_DN25908_c0_g1	0.26	108.35	-8.3354	4.6294e-11	1.3041e-08	putative late blight resistance protein homolog R1C-3 [Coffea arabica]	-	Late blight resistance protein R1	-	-	-	-	-
TRINITY_DN36109_c1_g1	100.44	0.64	7.2062	4.6667e-11	1.3114e-08	-	-	-	-	-	-	-	-
TRINITY_DN6073_c0_g1	77.92	2.85	4.697	4.7547e-11	1.333e-08	-	-	-	-	-	-	-	-
TRINITY_DN2549_c0_g1	366.6	1210.72	-1.7215	4.9248e-11	1.3774e-08	probable disease resistance protein At4g27220 [Olea europaea var. sylvestris]	Disease resistance protein At4g27190 OS=Arabidopsis thaliana OX=3702 GN=At4g27190 PE=2 SV=1	-	-	-	-	-	-
TRINITY_DN3791_c0_g3	1.23	78.05	-6.0238	5.1699e-11	1.4391e-08	putative dual specificity protein phosphatase DSP8 [Quercus suber]	Putative dual specificity protein phosphatase DSP8 OS=Arabidopsis thaliana OX=3702 GN=DSP8 PE=2 SV=2	-	-	-	-	-	-
TRINITY_DN9924_c0_g1	3104.84	1293.38	1.2631	5.2118e-11	1.4473e-08	VAN3-binding protein-like isoform X1 [Quercus suber]	VAN3-binding protein OS=Arabidopsis thaliana OX=3702 GN=VAB PE=1 SV=1	Auxin canalisation;Plant pleckstrin homology-like region	-	-	-	-	-
TRINITY_DN36599_c0_g1	89.21	0.95	6.4529	5.3005e-11	1.4685e-08	PREDICTED: non-symbiotic hemoglobin 2 [Nicotiana tabacum]	Non-symbiotic hemoglobin 2 OS=Solanum lycopersicum OX=4081 GN=HB2 PE=2 SV=1	Globin	-	-	-	-	-
TRINITY_DN7292_c0_g1	126.66	17.78	2.8265	5.405e-11	1.494e-08	PREDICTED: uncharacterized protein LOC102598038 [Solanum tuberosum]	-	Domain of unknown function	-	-	-	-	-
TRINITY_DN3520_c2_g1	49.21	324.03	-2.7172	5.5141e-11	1.5205e-08	Retrotransposon gag protein [Asparagus officinalis]	-	Reverse transcriptase (RNA-dependent DNA polymerase)	-	-	-	-	-
TRINITY_DN55427_c0_g1	83.48	0.92	6.3662	5.5429e-11	1.5249e-08	PREDICTED: uncharacterized protein LOC107062964 [Solanum tuberosum]	-	Aspartyl protease;gag-polyprotein putative aspartyl protease;Retrotransposon gag protein;Retroviral aspartyl protease;Reverse transcriptase (RNA-dependent DNA polymerase)	-	-	-	-	-
TRINITY_DN2327_c0_g1	156.04	418.89	-1.4178	5.9352e-11	1.6287e-08	putative disease resistance protein At1g50180 isoform X2 [Coffea arabica]	Putative disease resistance protein At1g50180 OS=Arabidopsis thaliana OX=3702 GN=At1g50180 PE=3 SV=2	AAA domain;AAA domain;Leucine Rich repeats (2 copies);Leucine rich repeat;NB-ARC domain	-	-	-	K01061|E3.1.1.45; carboxymethylenebutenolidase [EC:3.1.1.45]	ko00361(Metabolism);ko00364(Metabolism);ko00623(Metabolism);ko01100(Metabolism);ko01120(Metabolism)
TRINITY_DN51570_c0_g2	68.63	0	8.496	5.9477e-11	1.6287e-08	Polyprotein, putative [Solanum demissum]	Retrovirus-related Pol polyprotein from transposon RE2 OS=Arabidopsis thaliana OX=3702 GN=RE2 PE=4 SV=1	-	-	-	-	-	-
TRINITY_DN10620_c0_g1	108.03	0.34	8.1925	5.9719e-11	1.6315e-08	anthranilate N-benzoyltransferase protein 1-like [Coffea arabica]	Agmatine coumaroyltransferase-2 OS=Hordeum vulgare OX=4513 GN=ACT-2 PE=1 SV=1	Transferase family;Transferase family	-	-	-	-	-
TRINITY_DN4406_c0_g1	53.14	177.03	-1.7436	6.2444e-11	1.702e-08	Uncharacterized protein TCM_021522 [Theobroma cacao]	-	Domain of unknown function (DUF4283)	-	-	-	-	-
TRINITY_DN12158_c1_g1	107.04	2.15	5.5415	6.4419e-11	1.7518e-08	uncharacterized protein LOC114302406 [Camellia sinensis]	-	Reverse transcriptase (RNA-dependent DNA polymerase)	-	-	-	-	-
TRINITY_DN430_c1_g4	65.01	0	8.4209	6.5842e-11	1.7863e-08	-	-	-	-	-	-	-	-
TRINITY_DN5570_c3_g1	91.51	0.92	6.5009	6.665e-11	1.8041e-08	-	-	-	-	-	-	-	-
TRINITY_DN21464_c0_g1	62.37	0	8.3651	6.7695e-11	1.8282e-08	PREDICTED: importin subunit alpha-2 [Erythranthe guttata]|XP_012827711.1 PREDICTED: importin subunit alpha-2 [Erythranthe guttata]|XP_012827718.1 PREDICTED: importin subunit alpha-2 [Erythranthe guttata]|EYU44000.1 hypothetical protein MIMGU_mgv1a004419mg [Erythranthe guttata]	Importin subunit alpha OS=Solanum lycopersicum OX=4081 PE=2 SV=2	-	-	-	-	-	-
TRINITY_DN7737_c0_g1	264.15	736.82	-1.4836	6.9823e-11	1.8813e-08	PREDICTED: psbP domain-containing protein 5, chloroplastic-like isoform X2 [Juglans regia]	PsbP domain-containing protein 5, chloroplastic OS=Arabidopsis thaliana OX=3702 GN=PPD5 PE=1 SV=3	PsbP	-	-	-	-	-
TRINITY_DN4472_c0_g2	2248.25	6101.89	-1.4401	7.0272e-11	1.8891e-08	4-coumarate--CoA ligase 2 [Camellia sinensis]	4-coumarate--CoA ligase 2 OS=Glycine max OX=3847 PE=2 SV=2	AMP-binding enzyme	-	-	-	K01904|4CL; 4-coumarate-	ko00130(Metabolism);ko00940(Metabolism);ko01100(Metabolism);ko01110(Metabolism)
TRINITY_DN5345_c0_g1	64.66	729.88	-3.4865	7.1766e-11	1.9249e-08	acidic endochitinase SE2 [Sesamum indicum]	Acidic endochitinase OS=Nicotiana tabacum OX=4097 PE=1 SV=1	Glycosyl hydrolases family 18	-	-	-	K01183|E3.2.1.14; chitinase [EC:3.2.1.14]	ko00520(Metabolism);ko01100(Metabolism)
TRINITY_DN26209_c0_g2	66.48	0	8.4525	7.8005e-11	2.0875e-08	uncharacterized protein LOC114259584 [Camellia sinensis]	-	Reverse transcriptase (RNA-dependent DNA polymerase)	-	-	-	-	-
TRINITY_DN2868_c0_g1	332.94	58.53	2.516	9.0581e-11	2.4185e-08	putative disease resistance protein At1g50180 [Coffea arabica]	Putative disease resistance RPP13-like protein 3 OS=Arabidopsis thaliana OX=3702 GN=RPP13L3 PE=3 SV=1	NB-ARC domain	-	-	-	-	-
TRINITY_DN14642_c0_g1	27.64	217.05	-2.98	9.1404e-11	2.435e-08	putative clathrin assembly protein At1g03050 [Coffea eugenioides]	Putative clathrin assembly protein At1g03050 OS=Arabidopsis thaliana OX=3702 GN=At1g03050 PE=2 SV=1	ANTH domain;ANTH domain;ENTH domain	-	-	-	-	-
TRINITY_DN8676_c0_g2	0.26	96.61	-8.1713	9.3427e-11	2.4832e-08	hypothetical protein CISIN_1g048668mg, partial [Citrus sinensis]	Probable LRR receptor-like serine/threonine-protein kinase At3g47570 OS=Arabidopsis thaliana OX=3702 GN=At3g47570 PE=2 SV=1	Protein kinase domain;Protein tyrosine kinase	-	-	-	K04730|IRAK1; interleukin-1 receptor	ko04010(Environmental Information Processing);ko04064(Environmental Information Processing);ko04620(Organismal Systems);ko04624(Organismal Systems);ko04722(Organismal Systems)
TRINITY_DN11798_c0_g1	837.42	90.08	3.2136	9.3697e-11	2.4848e-08	unnamed protein product [Coffea canephora]	Vinorine synthase OS=Rauvolfia serpentina OX=4060 GN=ACT PE=1 SV=2	Transferase family	-	-	-	-	-
TRINITY_DN3113_c2_g1	239.55	57.92	2.044	9.747e-11	2.579e-08	uncharacterized protein LOC113696047 isoform X2 [Coffea arabica]|XP_027173415.1 uncharacterized protein LOC113773082 [Coffea eugenioides]|XP_027173416.1 uncharacterized protein LOC113773082 [Coffea eugenioides]	-	-	-	-	-	-	-
TRINITY_DN16792_c0_g1	0.48	98.89	-8.2028	9.8679e-11	2.6052e-08	-	-	-	-	-	-	-	-
TRINITY_DN687_c0_g3	62.26	4.42	3.8113	1.0164e-10	2.6773e-08	-	-	-	-	-	-	-	-
TRINITY_DN2256_c1_g1	230.99	607.77	-1.4007	1.1227e-10	2.9509e-08	unnamed protein product [Coffea canephora]	CRIB domain-containing protein RIC10 OS=Arabidopsis thaliana OX=3702 GN=RIC10 PE=2 SV=1	P21-Rho-binding domain	-	-	-	-	-
TRINITY_DN19296_c1_g1	0.75	73.86	-6.3927	1.1456e-10	3.0042e-08	dnaJ homolog subfamily B member 13 [Ricinus communis]|EEF50817.1 Protein SIS1, putative [Ricinus communis]	-	DnaJ C terminal domain	-	-	-	-	-
TRINITY_DN4261_c0_g1	707.32	174.54	2.0201	1.1523e-10	3.0151e-08	probable glycosyltransferase At5g03795 [Camellia sinensis]|XP_028115493.1 probable glycosyltransferase At5g03795 [Camellia sinensis]|XP_028115494.1 probable glycosyltransferase At5g03795 [Camellia sinensis]|XP_028115495.1 probable glycosyltransferase At5g03795 [Camellia sinensis]	Probable glycosyltransferase At5g03795 OS=Arabidopsis thaliana OX=3702 GN=At5g03795 PE=3 SV=2	Exostosin family	-	-	-	-	-
TRINITY_DN6150_c0_g1	0	109.05	-9.3089	1.2463e-10	3.2538e-08	-	-	-	-	-	-	-	-
TRINITY_DN2744_c0_g1	110.15	13.19	3.0373	1.2516e-10	3.2542e-08	uncharacterized protein LOC113691878 isoform X2 [Coffea arabica]	-	tRNA-splicing endonuclease subunit sen54 N-term	-	-	-	-	-
TRINITY_DN32792_c0_g1	3.49	75.16	-4.3339	1.252e-10	3.2542e-08	uncharacterized protein LOC114283079 [Camellia sinensis]	-	Reverse transcriptase (RNA-dependent DNA polymerase);Reverse transcriptase (RNA-dependent DNA polymerase)	-	-	-	-	-
TRINITY_DN6325_c0_g1	58.63	0	8.2749	1.2717e-10	3.2983e-08	-	-	PPR repeat;PPR repeat;PPR repeat family;Pentatricopeptide repeat domain	-	-	-	-	-
TRINITY_DN4164_c2_g1	0	82.6	-8.909	1.2772e-10	3.3053e-08	ATP synthase subunit gamma mitochondrial [Zea mays]	ATP synthase subunit gamma, mitochondrial OS=Ipomoea batatas OX=4120 GN=ATPC PE=1 SV=2	-	-	-	-	-	-
TRINITY_DN14769_c0_g2	59.73	0	8.2979	1.3107e-10	3.3845e-08	Ty3/gypsy retrotransposon protein [Trifolium pratense]	-	-	-	-	-	-	-
TRINITY_DN20611_c1_g1	49.43	420.89	-3.0824	1.3629e-10	3.5115e-08	uncharacterized protein LOC112031709 [Quercus suber]	-	Domain of unknown function (DUF4220);Domain of unknown function (DUF4220);Protein of unknown function, DUF594	-	-	-	-	-
TRINITY_DN26640_c0_g1	232.24	65.01	1.8351	1.3665e-10	3.5132e-08	hypothetical protein CQW23_10446 [Capsicum baccatum]	1-acylglycerol-3-phosphate O-acyltransferase OS=Arabidopsis thaliana OX=3702 GN=At4g24160 PE=1 SV=1	alpha/beta hydrolase fold;Alpha/beta hydrolase family;Serine aminopeptidase, S33	-	-	-	-	-
TRINITY_DN42331_c0_g1	9.14	116.6	-3.6867	1.4e-10	3.5914e-08	uncharacterized protein LOC114283079 [Camellia sinensis]	-	Domain of unknown function (DUF4283)	-	-	-	-	-
TRINITY_DN36628_c0_g1	292.54	1317.07	-2.1678	1.4699e-10	3.7626e-08	unnamed protein product [Coffea canephora]	Acyl-lipid (9-3)-desaturase OS=Borago officinalis OX=13363 PE=1 SV=1	Cytochrome b5-like Heme/Steroid binding domain;Fatty acid desaturase	-	-	-	-	-
TRINITY_DN2839_c0_g1	2168.58	11365.3	-2.3897	1.4991e-10	3.829e-08	PREDICTED: organic cation/carnitine transporter 3-like [Nicotiana attenuata]|OIT32935.1 organic cationcarnitine transporter 3 [Nicotiana attenuata]	Organic cation/carnitine transporter 2 OS=Arabidopsis thaliana OX=3702 GN=OCT2 PE=2 SV=1	Major Facilitator Superfamily;Sugar (and other) transporter	-	-	-	-	-
TRINITY_DN4406_c12_g1	0	54.14	-8.2969	1.5462e-10	3.9408e-08	-	-	-	-	-	-	-	-
TRINITY_DN18515_c0_g1	38.96	164.92	-2.071	1.5638e-10	3.9769e-08	-	-	-	-	-	-	-	-
TRINITY_DN7775_c0_g1	356.39	104.4	1.7759	1.5851e-10	4.0225e-08	chaperone protein dnaJ 10 [Carica papaya]|XP_021902660.1 chaperone protein dnaJ 10 [Carica papaya]	-	-	-	-	-	-	-
TRINITY_DN48748_c1_g1	0	54.59	-8.3101	1.6009e-10	4.0537e-08	Ty3/gypsy retrotransposon protein [Trifolium pratense]	Uncharacterized mitochondrial protein AtMg00860 OS=Arabidopsis thaliana OX=3702 GN=AtMg00860 PE=4 SV=1	-	-	-	-	-	-
TRINITY_DN5781_c0_g1	615.96	2929.44	-2.2493	1.6316e-10	4.1228e-08	auxin-binding protein ABP19a-like [Rosa chinensis]|PRQ46975.1 putative germin, rmlC-like cupin domain-containing protein [Rosa chinensis]	Auxin-binding protein ABP20 OS=Prunus persica OX=3760 GN=ABP20 PE=2 SV=1	Cupin	-	-	-	-	-
TRINITY_DN7590_c0_g1	0	58.72	-8.4128	1.6401e-10	4.1352e-08	hypothetical protein TSUD_346120 [Trifolium subterraneum]	-	Integrase core domain	-	-	-	-	-
TRINITY_DN14682_c1_g1	478.01	183.21	1.386	1.6498e-10	4.1509e-08	probable disease resistance protein At4g27220 isoform X1 [Olea europaea var. sylvestris]	-	-	-	-	-	-	-
TRINITY_DN13126_c0_g1	0	57.83	-8.3948	1.7359e-10	4.3581e-08	putative F-box/LRR-repeat protein At5g54820 isoform X1 [Coffea arabica]	-	FBD	-	-	-	-	-
TRINITY_DN6205_c0_g1	372.99	26.97	3.7782	1.7581e-10	4.4046e-08	hypothetical protein CDL12_18936 [Handroanthus impetiginosus]	-	-	-	-	-	-	-
TRINITY_DN6725_c0_g1	236.45	75.71	1.6384	1.8792e-10	4.6978e-08	-	-	-	-	-	-	-	-
TRINITY_DN18134_c0_g1	0	68.57	-8.639	1.9499e-10	4.8642e-08	-	-	-	-	-	-	-	-
TRINITY_DN11265_c0_g1	56.13	0	8.2108	2.0559e-10	5.1072e-08	-	-	-	-	-	-	-	-
TRINITY_DN11596_c0_g1	308.65	76.86	2.0141	2.0519e-10	5.1072e-08	exopolygalacturonase-like [Olea europaea var. sylvestris]	Exopolygalacturonase clone GBGA483 OS=Arabidopsis thaliana OX=3702 GN=At3g07850 PE=2 SV=2	Glycosyl hydrolases family 28;Glycosyl hydrolases family 28;Pectate lyase superfamily protein	-	-	-	K01213|E3.2.1.67; galacturan 1,4-alpha	ko00040(Metabolism);ko01100(Metabolism)
TRINITY_DN12784_c0_g1	185.61	52.43	1.8193	2.0611e-10	5.1093e-08	protein trichome birefringence-like 3 [Olea europaea var. sylvestris]	Protein trichome birefringence-like 3 OS=Arabidopsis thaliana OX=3702 GN=TBL3 PE=2 SV=1	GDSL/SGNH-like Acyl-Esterase family found in Pmr5 and Cas1p;GDSL/SGNH-like Acyl-Esterase family found in Pmr5 and Cas1p;PMR5 N terminal Domain	-	-	-	-	-
TRINITY_DN44635_c0_g1	7.96	83.55	-3.3815	2.0924e-10	5.1759e-08	PREDICTED: accelerated cell death 11 isoform X1 [Solanum tuberosum]	Accelerated cell death 11 OS=Arabidopsis thaliana OX=3702 GN=ACD11 PE=1 SV=1	-	-	-	-	-	-
TRINITY_DN5111_c0_g1	124.56	15.52	2.9845	2.1849e-10	5.3935e-08	-	-	-	-	-	-	-	-
TRINITY_DN21693_c0_g2	57.47	0	8.2412	2.249e-10	5.5285e-08	-	-	-	-	-	-	-	-
TRINITY_DN8326_c1_g1	13.3	143.43	-3.3797	2.2452e-10	5.5285e-08	-	-	-	-	-	-	-	-
TRINITY_DN15946_c1_g2	0	61.3	-8.4791	2.3057e-10	5.6559e-08	probable disease resistance protein RF45 [Sesamum indicum]	Putative disease resistance protein At1g50180 OS=Arabidopsis thaliana OX=3702 GN=At1g50180 PE=3 SV=2	NB-ARC domain	-	-	-	-	-
TRINITY_DN6423_c0_g1	123.55	15.32	3.0328	2.3476e-10	5.7467e-08	PREDICTED: F-box/kelch-repeat protein At3g06240-like [Nicotiana attenuata]|OIT01090.1 f-boxkelch-repeat protein [Nicotiana attenuata]	F-box/kelch-repeat protein At3g06240 OS=Arabidopsis thaliana OX=3702 GN=At3g06240 PE=2 SV=1	F-box domain;F-box associated	-	-	-	-	-
TRINITY_DN28197_c0_g2	0	95.17	-9.1131	2.376e-10	5.8042e-08	-	-	-	-	-	-	-	-
TRINITY_DN58928_c0_g1	59.3	0	8.2851	2.3876e-10	5.8205e-08	Calcium-binding EF-hand [Cynara cardunculus var. scolymus]	Sodium/calcium exchanger NCL2 OS=Oryza sativa subsp. japonica OX=39947 GN=NCL2 PE=2 SV=2	-	-	-	-	-	-
TRINITY_DN2336_c0_g1	0.51	86.62	-7.1873	2.4117e-10	5.8671e-08	-	-	-	-	-	-	-	-
TRINITY_DN300_c1_g1	0	62.5	-8.5072	2.4292e-10	5.8976e-08	-	-	-	-	-	-	-	-
TRINITY_DN16013_c0_g1	267.7	11.6	4.5088	2.488e-10	6.0154e-08	reverse transcriptase [Corchorus capsularis]	-	zinc-binding in reverse transcriptase	-	-	-	-	-
TRINITY_DN845_c0_g1	505.68	164.04	1.6287	2.5457e-10	6.1424e-08	uncharacterized protein LOC114310385 [Camellia sinensis]	-	-	-	-	-	-	-
TRINITY_DN2258_c0_g2	1198.99	2509.29	-1.0661	2.5965e-10	6.2522e-08	hypothetical protein BC332_23136 [Capsicum chinense]	50S ribosomal protein L5, chloroplastic OS=Arabidopsis thaliana OX=3702 GN=RPL5 PE=2 SV=1	ribosomal L5P family C-terminus	-	-	-	K02931|RP	ko03010(Genetic Information Processing)
TRINITY_DN57678_c0_g1	5.71	121.76	-4.4154	2.6766e-10	6.4318e-08	hypothetical protein CKAN_01760600 [Cinnamomum micranthum f. kanehirae]	-	-	-	-	-	-	-
TRINITY_DN1482_c2_g1	323.5	26.21	3.6219	2.7228e-10	6.5294e-08	beta-glucosidase 12-like [Ziziphus jujuba]	Beta-glucosidase 12 OS=Oryza sativa subsp. japonica OX=39947 GN=BGLU12 PE=1 SV=2	Glycosyl hydrolase family 1	-	-	-	K01188|E3.2.1.21; beta	ko00460(Metabolism);ko00500(Metabolism);ko00940(Metabolism);ko01100(Metabolism);ko01110(Metabolism)
TRINITY_DN9193_c0_g1	235.75	79.43	1.5644	2.7686e-10	6.626e-08	PREDICTED: uncharacterized protein LOC107062964 [Solanum tuberosum]	RNA-directed DNA polymerase homolog OS=Oenothera berteroana OX=3950 PE=4 SV=1	Retrotransposon gag protein;Integrase core domain;Integrase core domain;Integrase core domain;Retroviral aspartyl protease;Reverse transcriptase (RNA-dependent DNA polymerase)	-	-	-	-	-
TRINITY_DN14142_c0_g1	207.97	7.94	4.7538	2.9085e-10	6.9466e-08	PREDICTED: probable LRR receptor-like serine/threonine-protein kinase At3g47570 [Nicotiana tomentosiformis]	Receptor kinase-like protein Xa21 OS=Oryza sativa subsp. japonica OX=39947 GN=XA21 PE=1 SV=1	Leucine rich repeat N-terminal domain;Leucine Rich Repeat;Leucine Rich repeats (2 copies);Leucine Rich repeat;Leucine rich repeat;Protein kinase domain;Protein tyrosine kinase	-	-	-	-	-
TRINITY_DN61226_c0_g1	0	58.17	-8.4001	2.9177e-10	6.9544e-08	-	-	-	-	-	-	-	-
TRINITY_DN2509_c0_g1	163.34	502.21	-1.6286	2.9465e-10	6.9948e-08	-	-	-	-	-	-	-	-
TRINITY_DN40442_c0_g1	8.38	72.25	-3.1403	2.9434e-10	6.9948e-08	-	Protein CIA1 OS=Arabidopsis thaliana OX=3702 GN=CIA1 PE=1 SV=2	-	-	-	-	-	-
TRINITY_DN5698_c0_g1	215.42	10.57	4.3252	3.0492e-10	7.2241e-08	disease resistance protein At4g27190-like [Coffea eugenioides]	Probable disease resistance protein At5g47260 OS=Arabidopsis thaliana OX=3702 GN=At5g47260 PE=3 SV=2	Leucine rich repeat	-	-	-	-	-
TRINITY_DN2831_c0_g1	203.21	499.06	-1.2968	3.1847e-10	7.53e-08	PREDICTED: uncharacterized protein LOC107790303 [Nicotiana tabacum]	-	-	-	-	-	-	-
TRINITY_DN12965_c0_g2	283.98	25.63	3.4574	3.2241e-10	7.6077e-08	aureusidin synthase-like [Olea europaea var. sylvestris]	Polyphenol oxidase, chloroplastic OS=Malus domestica OX=3750 PE=2 SV=1	Polyphenol oxidase middle domain;Protein of unknown function (DUF_B2219);Common central domain of tyrosinase	-	-	-	K00422|E1.10.3.1; polyphenol oxidase [EC:1.10.3.1]	ko00350(Metabolism);ko00950(Metabolism);ko01100(Metabolism);ko01110(Metabolism)
TRINITY_DN2858_c0_g1	581.32	264.12	1.1405	3.2617e-10	7.6729e-08	uncharacterized protein LOC114276249 isoform X4 [Camellia sinensis]	-	WW domain	-	-	-	K12865|PQBP1, NPW38; polyglutamine	ko03040(Genetic Information Processing)
TRINITY_DN16267_c1_g1	417.44	1028.07	-1.3026	3.3221e-10	7.7922e-08	50S ribosomal protein L18, chloroplastic [Solanum lycopersicum]|XP_015061713.1 50S ribosomal protein L18, chloroplastic [Solanum pennellii]	50S ribosomal protein L18, chloroplastic OS=Arabidopsis thaliana OX=3702 GN=RPL18 PE=2 SV=1	Ribosomal L18 of archaea, bacteria, mitoch. and chloroplast	-	-	-	K02881|RP	ko03010(Genetic Information Processing)
TRINITY_DN1802_c14_g1	54.32	0	8.1676	3.3585e-10	7.8619e-08	-	-	-	-	-	-	-	-
TRINITY_DN3887_c0_g1	12.02	157.83	-3.7548	3.4556e-10	8.0732e-08	early light-induced protein 1, chloroplastic-like isoform X1 [Camellia sinensis]	Early light-induced protein, chloroplastic OS=Pisum sativum OX=3888 PE=2 SV=1	-	-	-	-	-	-
TRINITY_DN58017_c0_g4	53.83	0	8.1549	3.6452e-10	8.4992e-08	Ty3/gypsy retrotransposon protein, partial [Trifolium pratense]	Uncharacterized mitochondrial protein AtMg00860 OS=Arabidopsis thaliana OX=3702 GN=AtMg00860 PE=4 SV=1	Chromo (CHRromatin Organisation MOdifier) domain;Retrotransposon gag protein;Integrase core domain;Reverse transcriptase (RNA-dependent DNA polymerase)	-	-	-	-	-
TRINITY_DN684_c1_g1	73.62	1.93	5.1869	3.7469e-10	8.7019e-08	-	-	-	-	-	-	-	-
TRINITY_DN70427_c0_g1	53.35	0	8.1368	3.7448e-10	8.7019e-08	uncharacterized protein LOC114283079 [Camellia sinensis]	Uncharacterized mitochondrial protein AtMg01250 OS=Arabidopsis thaliana OX=3702 GN=AtMg01250 PE=4 SV=1	-	-	-	-	-	-
TRINITY_DN11742_c0_g1	67.11	1.93	5.0496	3.7759e-10	8.7348e-08	PREDICTED: FBD-associated F-box protein At5g38590-like [Nicotiana attenuata]|XP_019245465.1 PREDICTED: FBD-associated F-box protein At5g38590-like [Nicotiana attenuata]|OIT03166.1 fbd-associated f-box protein [Nicotiana attenuata]	F-box/FBD/LRR-repeat protein At5g53840 OS=Arabidopsis thaliana OX=3702 GN=At5g53840 PE=2 SV=1	FBD	-	-	-	-	-
TRINITY_DN4251_c0_g2	16.06	91.12	-2.5253	3.7686e-10	8.7348e-08	-	-	-	-	-	-	-	-
TRINITY_DN778_c0_g3	515.43	1352.89	-1.3896	3.8539e-10	8.8977e-08	protein NUCLEAR FUSION DEFECTIVE 4-like isoform X1 [Camellia sinensis]	Protein NUCLEAR FUSION DEFECTIVE 4 OS=Arabidopsis thaliana OX=3702 GN=NFD4 PE=3 SV=1	Nodulin-like	-	-	-	-	-
TRINITY_DN17197_c0_g1	467.28	207.19	1.1731	3.9359e-10	9.0694e-08	PREDICTED: acyl-coenzyme A oxidase 4, peroxisomal-like [Nicotiana tabacum]	Acyl-coenzyme A oxidase 4, peroxisomal OS=Arabidopsis thaliana OX=3702 GN=ACX4 PE=1 SV=1	Acyl-CoA dehydrogenase, C-terminal domain;Acyl-CoA dehydrogenase, middle domain;Acyl-CoA dehydrogenase, N-terminal domain	-	-	-	-	-
TRINITY_DN3921_c0_g1	99.13	362.94	-1.8688	3.9783e-10	9.1492e-08	PREDICTED: protein DETOXIFICATION 29-like [Nicotiana tabacum]	Protein DETOXIFICATION 29 OS=Arabidopsis thaliana OX=3702 GN=DTX29 PE=1 SV=1	MatE	-	-	-	-	-
TRINITY_DN15160_c0_g1	87.01	0.31	7.8867	4.1569e-10	9.5413e-08	unnamed protein product [Coffea canephora]	G-type lectin S-receptor-like serine/threonine-protein kinase At4g03230 OS=Arabidopsis thaliana OX=3702 GN=At4g03230 PE=3 SV=3	D-mannose binding lectin;S-locus glycoprotein domain	-	-	-	-	-
TRINITY_DN51738_c2_g1	53.63	0	8.1468	4.2035e-10	9.6117e-08	-	-	-	-	-	-	-	-
TRINITY_DN57384_c0_g1	86.17	0.67	6.9796	4.204e-10	9.6117e-08	hypothetical protein POPTR_019G047400 [Populus trichocarpa]	-	-	-	-	-	-	-
TRINITY_DN10553_c0_g1	0.75	59.31	-6.0722	4.3146e-10	9.8266e-08	PREDICTED: U-box domain-containing protein 35-like isoform X1 [Nicotiana attenuata]|OIT01995.1 u-box domain-containing protein 35 [Nicotiana attenuata]	U-box domain-containing protein 35 OS=Arabidopsis thaliana OX=3702 GN=PUB35 PE=2 SV=2	-	-	-	-	-	-
TRINITY_DN7342_c0_g1	451.2	198.38	1.1862	4.309e-10	9.8266e-08	unnamed protein product [Coffea canephora]	-	Tubulin-tyrosine ligase family	-	-	-	-	-
TRINITY_DN3543_c0_g2	215.72	883.64	-2.0401	4.6851e-10	1.065e-07	Ty3/gypsy retrotransposon protein, partial [Trifolium pratense]	Uncharacterized mitochondrial protein AtMg00860 OS=Arabidopsis thaliana OX=3702 GN=AtMg00860 PE=4 SV=1	Integrase core domain;Reverse transcriptase (RNA-dependent DNA polymerase)	-	-	-	-	-
TRINITY_DN24871_c0_g1	0.51	96.36	-7.3437	4.7657e-10	1.0807e-07	uncharacterized protein LOC114310030 [Camellia sinensis]	Putative ribonuclease H protein At1g65750 OS=Arabidopsis thaliana OX=3702 GN=At1g65750 PE=3 SV=1	Domain of unknown function (DUF4283);Reverse transcriptase (RNA-dependent DNA polymerase);zinc-binding in reverse transcriptase	-	-	-	-	-
TRINITY_DN3994_c0_g1	456.77	104.05	2.1406	4.7728e-10	1.0807e-07	uncharacterized protein LOC113765857 [Coffea eugenioides]	-	Plant protein of unknown function	-	-	-	-	-
TRINITY_DN109998_c0_g1	54.44	0	8.1722	4.9683e-10	1.1228e-07	-	-	-	-	-	-	-	-
TRINITY_DN16739_c0_g1	0.73	91.08	-7.2215	5.0108e-10	1.1303e-07	-	-	-	-	-	-	-	-
TRINITY_DN38955_c0_g3	0	48.49	-8.1394	5.1536e-10	1.1603e-07	-	-	-	-	-	-	-	-
TRINITY_DN55214_c0_g1	12.51	110.76	-3.1885	5.1955e-10	1.1675e-07	probable WRKY transcription factor 51 [Coffea arabica]	Probable WRKY transcription factor 51 OS=Arabidopsis thaliana OX=3702 GN=WRKY51 PE=1 SV=1	WRKY DNA -binding domain	-	-	-	-	-
TRINITY_DN6132_c2_g1	689.89	4905.67	-2.8294	5.3158e-10	1.1922e-07	laccase-7-like [Solanum lycopersicum]	Laccase-7 OS=Arabidopsis thaliana OX=3702 GN=LAC7 PE=2 SV=1	Multicopper oxidase;Multicopper oxidase;Multicopper oxidase	-	-	-	-	-
TRINITY_DN1391_c2_g1	25.15	290.44	-3.5664	5.8771e-10	1.3156e-07	PREDICTED: uncharacterized protein LOC108981486 [Juglans regia]	Urea-proton symporter DUR3 OS=Oryza sativa subsp. japonica OX=39947 GN=DUR3 PE=1 SV=1	gag-polypeptide of LTR copia-type;gag-polypeptide of LTR copia-type	-	-	-	-	-
TRINITY_DN4848_c0_g1	3.2	149.82	-5.5955	5.986e-10	1.3365e-07	-	-	Kelch motif	-	-	-	-	-
TRINITY_DN9464_c0_g1	1016.23	129.87	2.9642	5.993e-10	1.3365e-07	Copper transporter 1 [Vitis vinifera]|RVW65867.1 Copper transporter 1 [Vitis vinifera]	Copper transporter 1 OS=Arabidopsis thaliana OX=3702 GN=COPT1 PE=2 SV=2	Ctr copper transporter family	-	-	cellular_component;membrane	K14686|SLC31A1, CTR1; solute carrier family 31 (copper transporter), member 1	ko04978(Organismal Systems)
TRINITY_DN17250_c0_g1	1471.68	3864.45	-1.3928	6.01e-10	1.3377e-07	HMG1/2-like protein [Helianthus annuus]|OTF93344.1 putative high mobility group B3 [Helianthus annuus]	High mobility group B protein 3 OS=Arabidopsis thaliana OX=3702 GN=HMGB3 PE=1 SV=1	-	-	-	-	K10802|HMGB1; high mobility group protein B1	ko03410(Genetic Information Processing);ko04140(Cellular Processes);ko04217(Cellular Processes)
TRINITY_DN3568_c0_g1	85.09	10.23	3.0513	6.0526e-10	1.3447e-07	-	-	-	-	-	-	-	-
TRINITY_DN7657_c0_g1	111.77	1336.93	-3.5809	6.3766e-10	1.414e-07	probable leucine-rich repeat receptor-like protein kinase At1g68400 [Populus trichocarpa]|PNT33189.2 hypothetical protein POPTR_006G228400 [Populus trichocarpa]	Probable leucine-rich repeat receptor-like protein kinase At1g68400 OS=Arabidopsis thaliana OX=3702 GN=At1g68400 PE=2 SV=1	Protein kinase domain;Protein tyrosine kinase	-	-	-	-	-
TRINITY_DN39774_c0_g1	124.21	7.69	4.0501	6.6111e-10	1.4632e-07	Retrovirus-related Pol polyprotein from transposon TNT 1-94 [Apostasia shenzhenica]	Retrovirus-related Pol polyprotein from transposon RE1 OS=Arabidopsis thaliana OX=3702 GN=RE1 PE=2 SV=1	Reverse transcriptase (RNA-dependent DNA polymerase)	-	-	-	-	-
TRINITY_DN6921_c0_g1	247.4	91.84	1.4285	6.6615e-10	1.4716e-07	-	-	-	-	-	-	-	-
TRINITY_DN2021_c0_g1	638.66	208.66	1.6139	6.8542e-10	1.5113e-07	probable galacturonosyltransferase-like 1 [Olea europaea var. sylvestris]	Probable galacturonosyltransferase-like 1 OS=Arabidopsis thaliana OX=3702 GN=GATL1 PE=2 SV=1	Glycosyl transferase family 8	-	-	-	-	-
TRINITY_DN15205_c0_g1	180.72	3324.24	-4.2025	7.4199e-10	1.633e-07	unnamed protein product [Coffea canephora]	Metallothionein-like protein type 2 OS=Solanum lycopersicum OX=4081 PE=3 SV=1	Metallothionein	-	-	-	-	-
TRINITY_DN6480_c0_g1	193.65	679.05	-1.8024	7.7251e-10	1.697e-07	unnamed protein product [Coffea canephora]	Flavonoid 3&apos	Cytochrome P450	-	-	-	K05280|CYP75B1; flavonoid 3'	ko00941(Metabolism);ko00944(Metabolism);ko01100(Metabolism);ko01110(Metabolism)
TRINITY_DN1169_c0_g1	1319.29	3432.41	-1.3783	7.7643e-10	1.7025e-07	calcium-transporting ATPase 4, plasma membrane-type-like [Coffea arabica]	Calcium-transporting ATPase 4, plasma membrane-type OS=Arabidopsis thaliana OX=3702 GN=ACA4 PE=1 SV=1	Ca2+-ATPase N terminal autoinhibitory domain;Cation transport ATPase (P-type);Cation transporting ATPase, C-terminus;Cation transporter/ATPase, N-terminus;E1-E2 ATPase;haloacid dehalogenase-like hydrolase	-	-	-	-	-
TRINITY_DN14807_c2_g1	80.6	0.67	6.8879	7.852e-10	1.7185e-07	putative disease resistance protein RGA3 [Coffea arabica]	Putative disease resistance RPP13-like protein 1 OS=Arabidopsis thaliana OX=3702 GN=RPPL1 PE=3 SV=1	NB-ARC domain	-	-	-	-	-
TRINITY_DN20416_c0_g1	4448.51	9354.86	-1.0726	8.244e-10	1.7976e-07	probable ribose-5-phosphate isomerase 3, chloroplastic [Solanum lycopersicum]|XP_015057646.1 probable ribose-5-phosphate isomerase 3, chloroplastic [Solanum pennellii]	Probable ribose-5-phosphate isomerase 3, chloroplastic OS=Arabidopsis thaliana OX=3702 GN=RPI3 PE=1 SV=1	Ribose 5-phosphate isomerase A (phosphoriboisomerase A)	-	-	-	K01807|rpiA; ribose 5	ko00030(Metabolism);ko00710(Metabolism);ko01100(Metabolism);ko01110(Metabolism);ko01120(Metabolism);ko01200(Metabolism);ko01230(Metabolism)
TRINITY_DN30266_c0_g1	0.26	104.08	-8.2807	8.2312e-10	1.7976e-07	PREDICTED: uncharacterized protein LOC108999052 [Juglans regia]	Retrovirus-related Pol polyprotein from transposon RE2 OS=Arabidopsis thaliana OX=3702 GN=RE2 PE=4 SV=1	Reverse transcriptase (RNA-dependent DNA polymerase)	-	-	-	-	-
TRINITY_DN848_c0_g2	251.5	33.84	2.884	8.2643e-10	1.7987e-07	hypothetical protein Ahy_A06g026507 isoform B [Arachis hypogaea]	Pentatricopeptide repeat-containing protein At2g20710, mitochondrial OS=Arabidopsis thaliana OX=3702 GN=At2g20710 PE=2 SV=1	PPR repeat;PPR repeat;PPR repeat family;Pentatricopeptide repeat domain;Pentacotripeptide-repeat region of PRORP;Tetratricopeptide repeat;zinc-binding in reverse transcriptase	-	-	-	-	-
TRINITY_DN196_c2_g1	68.7	0.98	6.0797	8.9572e-10	1.9459e-07	-	-	-	-	-	-	-	-
TRINITY_DN8206_c0_g1	992.96	2616.49	-1.3997	8.9835e-10	1.948e-07	30S ribosomal protein S31, chloroplastic [Olea europaea var. sylvestris]	30S ribosomal protein S31, chloroplastic OS=Spinacia oleracea OX=3562 GN=RPS31 PE=1 SV=2	Ribosomal protein S31e	-	-	-	-	-
TRINITY_DN7_c3_g2	642.23	2115.03	-1.7223	9.2296e-10	1.9977e-07	50S ribosomal protein 5 alpha, chloroplastic-like [Olea europaea var. sylvestris]	-	-	-	-	-	-	-
TRINITY_DN7939_c2_g1	0.99	78.44	-6.422	9.6166e-10	2.0777e-07	(-)-germacrene D synthase-like [Quercus suber]	(-)-germacrene D synthase OS=Vitis vinifera OX=29760 GN=VIT_19s0014g04930 PE=1 SV=1	-	-	-	-	-	-
TRINITY_DN29198_c0_g1	88.21	16.18	2.4539	1.0155e-09	2.1899e-07	unnamed protein product [Coffea canephora]	Sesquiterpene synthase OS=Santalum austrocaledonicum OX=293154 PE=2 SV=1	-	-	-	-	-	-
TRINITY_DN12205_c0_g1	50.29	0	8.0529	1.0174e-09	2.1901e-07	-	-	-	-	-	-	-	-
TRINITY_DN4820_c2_g1	3.23	56.04	-4.0995	1.0265e-09	2.2056e-07	Serine/threonine protein kinase [Handroanthus impetiginosus]	Wall-associated receptor kinase 5 OS=Arabidopsis thaliana OX=3702 GN=WAK5 PE=2 SV=1	-	-	-	-	-	-
TRINITY_DN72109_c0_g1	60.9	1.57	5.1836	1.0589e-09	2.271e-07	-	-	-	-	-	-	-	-
TRINITY_DN402_c3_g1	27.02	460.9	-4.0762	1.0818e-09	2.3159e-07	-	-	-	-	-	-	-	-
TRINITY_DN20863_c0_g1	77.11	0.34	7.7103	1.0939e-09	2.3376e-07	uncharacterized protein LOC114285917 [Camellia sinensis]	-	Domain of unknown function (DUF4283);Reverse transcriptase (RNA-dependent DNA polymerase)	-	-	-	-	-
TRINITY_DN19943_c0_g1	8.63	466.88	-5.766	1.1588e-09	2.4718e-07	-	NAD(P)H-quinone oxidoreductase subunit 2 A, chloroplastic OS=Coffea arabica OX=13443 GN=ndhB1 PE=3 SV=1	-	-	-	-	-	-
TRINITY_DN21180_c0_g2	0	54.78	-8.3116	1.1763e-09	2.5046e-07	putative late blight resistance protein homolog R1C-3 [Coffea arabica]	-	Late blight resistance protein R1	-	-	-	-	-
TRINITY_DN1029_c0_g1	742.66	283.79	1.3859	1.2162e-09	2.5849e-07	long chain acyl-CoA synthetase 6, peroxisomal-like isoform X1 [Camellia sinensis]	Long chain acyl-CoA synthetase 7, peroxisomal OS=Arabidopsis thaliana OX=3702 GN=LACS7 PE=1 SV=2	AMP-binding enzyme;AMP-binding enzyme	-	-	-	-	-
TRINITY_DN815_c1_g2	143.58	1455.93	-3.3403	1.2404e-09	2.6317e-07	-	-	-	-	-	-	-	-
TRINITY_DN24792_c0_g1	0	50.84	-8.2093	1.2442e-09	2.6349e-07	putative nucleotidyltransferase, Ribonuclease H [Rosa chinensis]	-	-	-	-	-	-	-
TRINITY_DN130_c2_g1	440.75	1302	-1.559	1.2567e-09	2.6565e-07	probable disease resistance protein At4g27220 [Olea europaea var. sylvestris]	Probable disease resistance protein At1g61180 OS=Arabidopsis thaliana OX=3702 GN=At1g61180 PE=2 SV=2	NACHT domain;NB-ARC domain	-	-	-	-	-
TRINITY_DN3904_c4_g1	56.15	298.6	-2.4083	1.2664e-09	2.6724e-07	putative lipid-transfer protein DIR1 [Ziziphus jujuba]	Putative lipid-transfer protein DIR1 OS=Arabidopsis thaliana OX=3702 GN=DIR1 PE=1 SV=1	Probable lipid transfer;Protease inhibitor/seed storage/LTP family	-	-	-	-	-
TRINITY_DN2031_c2_g1	74.78	283.17	-1.9217	1.3049e-09	2.7487e-07	-	-	-	-	-	-	-	-
TRINITY_DN26466_c0_g1	14.84	104.41	-2.7993	1.3097e-09	2.7539e-07	receptor kinase-like protein Xa21 [Camellia sinensis]	Putative receptor-like protein kinase At3g47110 OS=Arabidopsis thaliana OX=3702 GN=At3g47110 PE=3 SV=1	Leucine Rich Repeat;Leucine Rich repeats (2 copies);Leucine Rich repeat;Leucine rich repeat;Protein kinase domain;Protein tyrosine kinase	-	-	-	-	-
TRINITY_DN12735_c2_g1	0	78.79	-8.8362	1.3376e-09	2.8074e-07	PREDICTED: uncharacterized protein LOC103957781 [Pyrus x bretschneideri]	Retrovirus-related Pol polyprotein from transposon RE1 OS=Arabidopsis thaliana OX=3702 GN=RE1 PE=2 SV=1	Reverse transcriptase (RNA-dependent DNA polymerase)	-	-	-	-	-
TRINITY_DN17682_c0_g1	27.71	140.01	-2.3301	1.3989e-09	2.931e-07	B3 domain-containing protein Os02g0764100-like [Camellia sinensis]	-	B3 DNA binding domain	-	-	-	-	-
TRINITY_DN74806_c0_g1	0.5	67.5	-6.8257	1.4162e-09	2.9618e-07	PREDICTED: ATP-dependent DNA helicase pif1-like [Solanum tuberosum]	-	-	-	-	-	-	-
TRINITY_DN45789_c0_g1	1.23	144.45	-6.903	1.4357e-09	2.9973e-07	non-functional pseudokinase ZED1-like [Coffea arabica]|XP_027094801.1 non-functional pseudokinase ZED1-like [Coffea arabica]|XP_027094802.1 non-functional pseudokinase ZED1-like [Coffea arabica]	Non-functional pseudokinase ZED1 OS=Arabidopsis thaliana OX=3702 GN=ZED1 PE=1 SV=1	Protein kinase domain;Protein tyrosine kinase	-	-	-	-	-
TRINITY_DN13139_c0_g2	55.99	1.93	4.7897	1.4752e-09	3.0744e-07	Retrovirus-related Pol polyprotein from transposon RE1 [Vitis vinifera]	-	-	-	-	-	-	-
TRINITY_DN10359_c0_g2	47.29	0	7.9641	1.5388e-09	3.2012e-07	PREDICTED: G-type lectin S-receptor-like serine/threonine-protein kinase RLK1 [Nicotiana tabacum]	-	D-mannose binding lectin	-	-	-	-	-
TRINITY_DN10252_c0_g1	80.56	383.51	-2.2572	1.5556e-09	3.2305e-07	-	-	-	-	-	-	-	-
TRINITY_DN11925_c0_g1	47.87	0	7.9776	1.5815e-09	3.2785e-07	-	-	-	-	-	-	-	-
TRINITY_DN3606_c1_g1	498.23	99.78	2.3141	1.5893e-09	3.2888e-07	-	-	-	-	-	-	-	-
TRINITY_DN1652_c0_g1	222.97	67.64	1.7178	1.5999e-09	3.305e-07	transcription factor AS1 isoform X1 [Ziziphus jujuba]|XP_015896994.1 transcription factor AS1 isoform X2 [Ziziphus jujuba]|XP_015896996.1 transcription factor AS1 isoform X2 [Ziziphus jujuba]	Transcription factor AS1 OS=Arabidopsis thaliana OX=3702 GN=AS1 PE=1 SV=1	-	-	-	-	-	-
TRINITY_DN947_c18_g1	230.55	4.86	5.5457	1.7096e-09	3.5255e-07	disease resistance protein RPM1-like [Camellia sinensis]	Disease resistance protein RPM1 OS=Arabidopsis thaliana OX=3702 GN=RPM1 PE=1 SV=1	Leucine rich repeat	-	-	-	K13457|RPM1, RPS3; disease resistance protein RPM1	ko04626(Organismal Systems)
TRINITY_DN18828_c0_g1	116.65	28.4	2.0311	1.735e-09	3.5701e-07	-	-	-	-	-	-	-	-
TRINITY_DN7403_c0_g2	405.12	128.16	1.6575	1.7373e-09	3.5701e-07	uncharacterized protein LOC111371492 [Olea europaea var. sylvestris]	-	alpha/beta hydrolase fold;Alpha/beta hydrolase family;Chlorophyllase enzyme;Serine aminopeptidase, S33	-	-	-	-	-
TRINITY_DN16381_c0_g1	50.98	0	8.0708	1.7587e-09	3.6076e-07	-	-	-	-	-	-	-	-
TRINITY_DN10317_c0_g1	955.28	375.65	1.3491	1.7879e-09	3.6611e-07	hypothetical protein CDL12_24876 [Handroanthus impetiginosus]	-	Rapid ALkalinization Factor (RALF)	-	-	-	-	-
TRINITY_DN520_c2_g1	4.25	62.92	-3.8384	1.7993e-09	3.6782e-07	hypothetical protein VITISV_028058 [Vitis vinifera]	Retrovirus-related Pol polyprotein from transposon TNT 1-94 OS=Nicotiana tabacum OX=4097 PE=2 SV=1	Reverse transcriptase (RNA-dependent DNA polymerase)	-	-	-	-	-
TRINITY_DN46521_c0_g1	50.85	0	8.076	1.8643e-09	3.7979e-07	hypothetical protein L195_g010371 [Trifolium pratense]	-	Retrotransposon gag protein;gag-polypeptide of LTR copia-type	-	-	-	-	-
TRINITY_DN15602_c0_g1	19.32	163.81	-3.145	1.8698e-09	3.8025e-07	Leucine-rich repeat receptor protein kinase [Actinidia chinensis var. chinensis]	Receptor-like protein EIX2 OS=Solanum lycopersicum OX=4081 GN=EIX2 PE=1 SV=2	Leucine rich repeat N-terminal domain;Leucine Rich Repeat;Leucine Rich repeats (2 copies);Leucine Rich repeat;Leucine rich repeat	-	-	-	-	-
TRINITY_DN21418_c0_g1	50.5	0	8.0624	1.879e-09	3.8145e-07	PREDICTED: uncharacterized protein LOC108999052 [Juglans regia]	Retrovirus-related Pol polyprotein from transposon RE1 OS=Arabidopsis thaliana OX=3702 GN=RE1 PE=2 SV=1	Reverse transcriptase (RNA-dependent DNA polymerase)	-	-	-	-	-
TRINITY_DN17288_c0_g1	150.09	25.63	2.5468	1.947e-09	3.9458e-07	uncharacterized protein LOC112091747 [Morus notabilis]	-	-	-	-	-	-	-
TRINITY_DN7678_c0_g1	2.99	50.48	-3.9807	2.0204e-09	4.0876e-07	dnaJ homolog subfamily B member 1-like [Chenopodium quinoa]	-	DnaJ C terminal domain	-	-	-	-	-
TRINITY_DN4397_c5_g1	73.36	0.62	6.7626	2.0705e-09	4.1817e-07	CBS domain-containing protein CBSX5 [Sesamum indicum]	-	-	-	-	-	-	-
TRINITY_DN21234_c0_g1	0	59.51	-8.4327	2.1129e-09	4.2601e-07	-	-	-	-	-	-	-	-
TRINITY_DN19882_c0_g1	49.62	0	8.0268	2.1493e-09	4.3261e-07	retrovirus-related Pol polyprotein from transposon TNT 1-94 [Trifolium pratense]	Uncharacterized mitochondrial protein AtMg00810 OS=Arabidopsis thaliana OX=3702 GN=AtMg00810 PE=4 SV=1	Reverse transcriptase (RNA-dependent DNA polymerase)	-	-	-	-	-
TRINITY_DN10248_c0_g1	44.84	0	7.8893	2.1612e-09	4.3426e-07	-	-	-	-	-	-	-	-
TRINITY_DN12033_c0_g1	84.45	9.75	3.1074	2.2349e-09	4.4831e-07	zinc finger Ran-binding domain-containing protein 2-like [Solanum pennellii]	-	Zn-finger in Ran binding protein and others	-	-	-	-	-
TRINITY_DN28546_c1_g1	58.12	1.26	5.4291	2.2588e-09	4.5233e-07	-	-	-	-	-	-	-	-
TRINITY_DN3317_c0_g2	1411.58	334.08	2.0811	2.2946e-09	4.5872e-07	(-)-germacrene D synthase-like [Camellia sinensis]	(-)-germacrene D synthase OS=Vitis vinifera OX=29760 GN=VIT_19s0014g04930 PE=1 SV=1	Terpene synthase, N-terminal domain;Terpene synthase family, metal binding domain;Terpene synthase family, metal binding domain	-	-	-	K15803|GERD; (-)	ko00909(Metabolism)
TRINITY_DN2973_c1_g1	46871.6	7261.52	2.6904	2.3202e-09	4.6304e-07	TPS02 [Liquidambar formosana]|AMD82310.1 trans-beta-guaiene synthase [Liquidambar formosana]	(-)-germacrene D synthase OS=Vitis vinifera OX=29760 GN=VIT_19s0014g04930 PE=1 SV=1	Terpene synthase, N-terminal domain;Terpene synthase family, metal binding domain;Terpene synthase family, metal binding domain	-	-	-	K15803|GERD; (-)	ko00909(Metabolism)
TRINITY_DN11797_c1_g1	63.9	0.95	5.9724	2.3662e-09	4.7143e-07	Kinase superfamily protein [Dorcoceras hygrometricum]	Probable protein kinase At2g41970 OS=Arabidopsis thaliana OX=3702 GN=At2g41970 PE=2 SV=1	Protein kinase domain;Protein tyrosine kinase	-	-	-	-	-
TRINITY_DN10833_c0_g1	44.48	0	7.8756	2.4292e-09	4.8316e-07	PREDICTED: uncharacterized protein LOC107062094 [Solanum tuberosum]	Uncharacterized mitochondrial protein AtMg00860 OS=Arabidopsis thaliana OX=3702 GN=AtMg00860 PE=4 SV=1	-	-	-	-	-	-
TRINITY_DN4512_c0_g1	318.88	94.25	1.7622	2.4582e-09	4.8811e-07	hypothetical protein TSUD_346120 [Trifolium subterraneum]	Uncharacterized mitochondrial protein AtMg00860 OS=Arabidopsis thaliana OX=3702 GN=AtMg00860 PE=4 SV=1	Aspartyl protease;Integrase core domain;Retroviral aspartyl protease;Reverse transcriptase (RNA-dependent DNA polymerase)	-	-	-	-	-
TRINITY_DN48361_c0_g1	23.24	194.13	-3.0634	2.505e-09	4.9655e-07	uncharacterized protein LOC110914085 [Helianthus annuus]	-	GAG-pre-integrase domain	-	-	-	-	-
TRINITY_DN17595_c0_g1	0	51.66	-8.2321	2.5764e-09	5.0985e-07	LOW QUALITY PROTEIN: sucrose transport protein SUC2-like [Herrania umbratica]	Sucrose transport protein SUC1 OS=Arabidopsis thaliana OX=3702 GN=SUC1 PE=1 SV=1	-	-	-	-	-	-
TRINITY_DN30810_c0_g1	55.5	1.26	5.3635	2.6305e-09	5.1969e-07	PREDICTED: phospholipid--sterol O-acyltransferase [Juglans regia]|XP_018827242.1 PREDICTED: phospholipid--sterol O-acyltransferase [Juglans regia]	-	-	-	-	-	-	-
TRINITY_DN45489_c0_g1	9.7	73.18	-2.8821	2.6793e-09	5.2845e-07	Integrase, catalytic core [Corchorus capsularis]	Retrovirus-related Pol polyprotein from transposon RE1 OS=Arabidopsis thaliana OX=3702 GN=RE1 PE=2 SV=1	GAG-pre-integrase domain;gag-polypeptide of LTR copia-type;gag-polypeptide of LTR copia-type	-	-	-	-	-
TRINITY_DN2765_c1_g1	0.26	80.12	-7.9034	2.6969e-09	5.3102e-07	-	-	-	-	-	-	-	-
TRINITY_DN1469_c0_g1	253.57	73.99	1.771	2.8323e-09	5.5676e-07	hypothetical protein CDL12_18746 [Handroanthus impetiginosus]	CCG-binding protein 1 OS=Arabidopsis thaliana OX=3702 GN=MEE14 PE=1 SV=1	-	-	-	-	-	-
TRINITY_DN2638_c0_g1	362.46	820.73	-1.1834	2.8895e-09	5.6705e-07	NADH dehydrogenase subunit 7 (mitochondrion) [Calotropis procera]	NADH dehydrogenase [ubiquinone] iron-sulfur protein 2 OS=Arabidopsis thaliana OX=3702 GN=NAD7 PE=1 SV=2	Core-2/I-Branching enzyme;Core-2/I-Branching enzyme;Respiratory-chain NADH dehydrogenase, 49 Kd subunit;Peptidase family M20/M25/M40	metabolic process;biological_process;oxidation-reduction process	molecular_function;catalytic activity;oxidoreductase activity;binding;cofactor binding;nucleotide binding;small molecule binding;coenzyme binding;organic cyclic compound binding;nucleoside phosphate binding;heterocyclic compound binding;NAD binding;oxidoreductase activity, acting on NAD(P)H;quinone binding	intracellular;cellular_component;cell;cytoplasm;intracellular membrane-bounded organelle;organelle;membrane-bounded organelle;intracellular organelle;intracellular part;cytoplasmic part;cell part;mitochondrion	K03935|NDUFS2; NADH dehydrogenase (ubiquinone) Fe	ko00190(Metabolism);ko01100(Metabolism);ko04714(Organismal Systems);ko04723(Organismal Systems)
TRINITY_DN11595_c1_g1	586.45	1648.58	-1.4933	2.9019e-09	5.6797e-07	PREDICTED: purple acid phosphatase 3 [Nicotiana sylvestris]|XP_016515406.1 PREDICTED: purple acid phosphatase 3-like [Nicotiana tabacum]	Purple acid phosphatase 8 OS=Arabidopsis thaliana OX=3702 GN=PAP8 PE=2 SV=1	-	-	-	-	-	-
TRINITY_DN57499_c0_g1	4688.05	9985.84	-1.0907	2.9038e-09	5.6797e-07	aquaporin PIP2-2 [Citrus clementina]|ESR42026.1 hypothetical protein CICLE_v10012379mg [Citrus clementina]	Aquaporin PIP2-4 OS=Zea mays OX=4577 GN=PIP2-4 PE=1 SV=1	Major intrinsic protein	-	-	-	-	-
TRINITY_DN4857_c0_g3	850.08	410.09	1.0531	2.9223e-09	5.7063e-07	E3 ubiquitin-protein ligase UPL7 isoform X1 [Camellia sinensis]	E3 ubiquitin-protein ligase UPL7 OS=Arabidopsis thaliana OX=3702 GN=UPL7 PE=2 SV=1	HECT-domain (ubiquitin-transferase)	-	-	-	-	-
TRINITY_DN17196_c0_g1	81.63	266.29	-1.6986	2.9579e-09	5.7663e-07	pyruvate kinase [Salvia splendens]	Pyruvate kinase 1, cytosolic OS=Oryza sativa subsp. indica OX=39946 GN=OsI_35105 PE=3 SV=1	Pyruvate kinase, barrel domain;Pyruvate kinase, alpha/beta domain	-	-	-	K00873|PK, pyk; pyruvate kinase [EC:2.7.1.40]	ko00010(Metabolism);ko00620(Metabolism);ko01100(Metabolism);ko01110(Metabolism);ko01120(Metabolism);ko01200(Metabolism);ko01230(Metabolism);ko04922(Organismal Systems)
TRINITY_DN4417_c0_g1	1994.72	5178.88	-1.3767	2.9989e-09	5.8365e-07	PREDICTED: ABC transporter C family member 10-like [Nicotiana attenuata]|XP_019224708.1 PREDICTED: ABC transporter C family member 10-like [Nicotiana attenuata]|OIT33165.1 abc transporter c family member 10 [Nicotiana attenuata]	ABC transporter C family member 10 OS=Arabidopsis thaliana OX=3702 GN=ABCC10 PE=2 SV=2	ABC transporter transmembrane region;ABC transporter transmembrane region;ABC transporter;ABC transporter	-	-	-	-	-
TRINITY_DN6737_c1_g2	45.28	0	7.9053	3.09e-09	6.004e-07	-	-	-	-	-	-	-	-
TRINITY_DN27545_c0_g1	67.69	8.75	2.9737	3.1413e-09	6.0936e-07	PREDICTED: heme-binding protein 2-like [Prunus mume]	-	SOUL heme-binding protein	-	-	-	-	-
TRINITY_DN16160_c0_g2	44.73	0	7.8902	3.1768e-09	6.1523e-07	-	-	-	-	-	-	-	-
TRINITY_DN18537_c0_g1	595.73	255.65	1.2226	3.2344e-09	6.2536e-07	multiple organellar RNA editing factor 4, mitochondrial-like [Olea europaea var. sylvestris]	Multiple organellar RNA editing factor 1, mitochondrial OS=Arabidopsis thaliana OX=3702 GN=MORF1 PE=1 SV=1	-	-	-	-	-	-
TRINITY_DN6641_c0_g1	51.23	0	8.0722	3.2452e-09	6.2642e-07	protein GIGANTEA-like isoform X1 [Cucurbita moschata]|XP_022935846.1 protein GIGANTEA-like isoform X1 [Cucurbita moschata]	Protein GIGANTEA OS=Arabidopsis thaliana OX=3702 GN=GI PE=1 SV=2	-	-	-	-	K12124|GI; GIGANTEA	ko04712(Organismal Systems)
TRINITY_DN32151_c0_g2	2235.63	938.07	1.2529	3.3523e-09	6.4602e-07	pentatricopeptide repeat-containing protein At5g46580, chloroplastic-like [Coffea arabica]	Pentatricopeptide repeat-containing protein At5g46580, chloroplastic OS=Arabidopsis thaliana OX=3702 GN=At5g46580 PE=2 SV=1	PPR repeat;PPR repeat;PPR repeat family;Pentatricopeptide repeat domain;Pentacotripeptide-repeat region of PRORP	-	-	-	-	-
TRINITY_DN3008_c0_g1	256.09	99.89	1.3554	3.3912e-09	6.5246e-07	probable ribosomal protein S11, mitochondrial isoform X3 [Solanum lycopersicum]|XP_025888156.1 probable ribosomal protein S11, mitochondrial isoform X3 [Solanum lycopersicum]	Probable ribosomal protein S11, mitochondrial OS=Arabidopsis thaliana OX=3702 GN=NFD3 PE=2 SV=1	Ribosomal protein S11	-	-	-	K02948|RP	ko03010(Genetic Information Processing)
TRINITY_DN17776_c0_g1	463.24	210.94	1.1377	3.4508e-09	6.6176e-07	probable disease resistance protein At4g27220 [Olea europaea var. sylvestris]	-	-	-	-	-	-	-
TRINITY_DN1932_c0_g1	603.28	271	1.1563	3.4473e-09	6.6176e-07	geraniol 10-hydroxylase-like protein [Tabernaemontana elegans]	Geraniol 8-hydroxylase OS=Swertia mussotii OX=137888 GN=CYP76B10 PE=1 SV=1	Cytochrome P450	-	-	-	-	-
TRINITY_DN15918_c0_g1	60.7	2.6	4.4969	3.4788e-09	6.6496e-07	-	-	-	-	-	-	-	-
TRINITY_DN25812_c0_g1	43.22	0	7.8317	3.4744e-09	6.6496e-07	PREDICTED: uncharacterized protein LOC109163967 [Ipomoea nil]	-	-	-	-	-	-	-
TRINITY_DN5673_c0_g1	5.43	67.97	-3.6495	3.4879e-09	6.6562e-07	putative late blight resistance protein homolog R1A-4 [Coffea arabica]	Putative late blight resistance protein homolog R1B-16 OS=Solanum demissum OX=50514 GN=R1B-16 PE=3 SV=1	-	-	-	-	-	-
TRINITY_DN1938_c3_g2	238	87.12	1.4505	3.5223e-09	6.7111e-07	uncharacterized protein LOC113695469 isoform X1 [Coffea arabica]|XP_027070385.1 uncharacterized protein LOC113695469 isoform X1 [Coffea arabica]|XP_027177012.1 uncharacterized protein LOC113776124 isoform X2 [Coffea eugenioides]	-	-	-	-	-	-	-
TRINITY_DN19653_c0_g1	0.48	67.79	-7.6606	3.6594e-09	6.9609e-07	-	-	-	-	-	-	-	-
TRINITY_DN15952_c0_g4	241.91	68.7	1.808	3.7211e-09	7.0669e-07	uncharacterized protein LOC21393485 [Morus notabilis]	-	-	-	-	-	-	-
TRINITY_DN10476_c0_g1	163.66	44.55	1.8761	3.7773e-09	7.1566e-07	uncharacterized protein LOC113695469 isoform X1 [Coffea arabica]|XP_027070385.1 uncharacterized protein LOC113695469 isoform X1 [Coffea arabica]|XP_027177012.1 uncharacterized protein LOC113776124 isoform X2 [Coffea eugenioides]	-	-	-	-	-	-	-
TRINITY_DN18463_c0_g1	0.25	72.69	-7.7588	3.7805e-09	7.1566e-07	non-functional pseudokinase ZED1-like [Camellia sinensis]	Non-functional pseudokinase ZED1 OS=Arabidopsis thaliana OX=3702 GN=ZED1 PE=1 SV=1	Protein kinase domain;Protein tyrosine kinase	-	-	-	-	-
TRINITY_DN2465_c0_g2	89.06	4.05	4.5136	3.8095e-09	7.2e-07	-	-	-	-	-	-	-	-
TRINITY_DN672_c4_g2	0	46	-8.0627	3.8553e-09	7.2748e-07	hypothetical protein DM860_013586 [Cuscuta australis]	17.8 kDa class I heat shock protein OS=Solanum lycopersicum OX=4081 PE=2 SV=1	Hsp20/alpha crystallin family	-	-	-	K13993|HSP20; HSP20 family protein	ko04141(Genetic Information Processing)
TRINITY_DN7051_c0_g1	46.04	0	7.9185	3.9785e-09	7.4954e-07	-	-	-	-	-	-	-	-
TRINITY_DN2379_c0_g1	55.02	231.22	-2.0809	4.063e-09	7.6423e-07	hypothetical protein VITISV_015720 [Vitis vinifera]	Retrovirus-related Pol polyprotein from transposon TNT 1-94 OS=Nicotiana tabacum OX=4097 PE=2 SV=1	GAG-pre-integrase domain;Reverse transcriptase (RNA-dependent DNA polymerase);Reverse transcriptase (RNA-dependent DNA polymerase)	-	-	-	-	-
TRINITY_DN19378_c0_g1	0	48.21	-8.133	4.0782e-09	7.6586e-07	-	-	-	-	-	-	-	-
TRINITY_DN36070_c0_g1	0	57.76	-8.3932	4.2335e-09	7.9376e-07	hypothetical protein MIMGU_mgv1a021972mg, partial [Erythranthe guttata]	-	-	-	-	-	-	-
TRINITY_DN5480_c5_g1	361.57	114.8	1.6515	4.257e-09	7.969e-07	Thioredoxin-like protein [Actinidia chinensis var. chinensis]	Thioredoxin-like protein CXXS1 OS=Arabidopsis thaliana OX=3702 GN=CXXS1 PE=2 SV=2	Thioredoxin	-	-	-	K03671|trxA; thioredoxin 1	ko04621(Organismal Systems)
TRINITY_DN35944_c0_g1	0	43.8	-7.9922	4.3585e-09	8.146e-07	putative disease resistance protein RGA3 [Coffea eugenioides]	Putative disease resistance protein RGA3 OS=Solanum bulbocastanum OX=147425 GN=RGA3 PE=2 SV=2	NB-ARC domain	-	-	-	-	-
TRINITY_DN3801_c0_g3	2827.77	1357.62	1.0579	4.6113e-09	8.6048e-07	hypothetical protein MIMGU_mgv1a013852mg [Erythranthe guttata]	7-methylxanthosine synthase 1 OS=Coffea canephora OX=49390 GN=XMT1 PE=1 SV=1	-	-	-	-	K08241|E2.1.1.141; jasmonate O	ko00592(Metabolism);ko01110(Metabolism)
TRINITY_DN6998_c0_g2	4.2	58.28	-3.8007	4.6533e-09	8.6694e-07	-	-	-	-	-	-	-	-
TRINITY_DN9193_c1_g1	147.65	25.27	2.5311	4.6606e-09	8.6694e-07	Ty3/gypsy retrotransposon protein, partial [Trifolium pratense]	Uncharacterized mitochondrial protein AtMg00860 OS=Arabidopsis thaliana OX=3702 GN=AtMg00860 PE=4 SV=1	C1 domain	-	-	-	-	-
TRINITY_DN24541_c0_g1	0.99	64.89	-6.1471	4.7192e-09	8.7646e-07	PREDICTED: zinc transporter 8-like [Nicotiana sylvestris]|XP_016441772.1 PREDICTED: zinc transporter 8-like [Nicotiana tabacum]	Zinc transporter 3 OS=Arabidopsis thaliana OX=3702 GN=ZIP3 PE=2 SV=1	ZIP Zinc transporter	-	-	-	-	-
TRINITY_DN5498_c0_g1	44.03	181.17	-2.0302	4.8371e-09	8.9693e-07	hypothetical protein AXF42_Ash013982 [Apostasia shenzhenica]	-	-	-	-	-	-	-
TRINITY_DN1169_c1_g1	0.48	79.03	-7.8824	4.8638e-09	9.0046e-07	-	-	-	-	-	-	-	-
TRINITY_DN16119_c0_g1	92.87	275.65	-1.5575	4.9264e-09	9.1063e-07	hypothetical protein AALP_AA7G201500 [Arabis alpina]	Phospho-2-dehydro-3-deoxyheptonate aldolase 2, chloroplastic OS=Arabidopsis thaliana OX=3702 GN=DHS2 PE=2 SV=2	-	-	-	-	K01626|E2.5.1.54, aroF, aroG, aroH; 3-deoxy-7	ko00400(Metabolism);ko01100(Metabolism);ko01110(Metabolism);ko01230(Metabolism);ko02024(Cellular Processes)
TRINITY_DN21247_c0_g1	259.52	70.21	1.8826	5.012e-09	9.2499e-07	uncharacterized protein LOC114304869 [Camellia sinensis]	ATP synthase subunit b, chloroplastic OS=Buxus microphylla OX=153571 GN=atpF PE=3 SV=1	-	-	-	-	-	-
TRINITY_DN2460_c4_g2	67.34	4.61	3.8374	5.0507e-09	9.3068e-07	PREDICTED: probable inactive receptor kinase At4g23740 [Nicotiana sylvestris]|XP_016432243.1 PREDICTED: probable inactive receptor kinase At4g23740 [Nicotiana tabacum]	Leucine-rich repeat receptor-like protein kinase PXC1 OS=Arabidopsis thaliana OX=3702 GN=PXC1 PE=1 SV=1	Leucine Rich repeats (2 copies);Leucine Rich repeat;Leucine rich repeat;Protein tyrosine kinase	-	-	-	-	-
TRINITY_DN805_c1_g1	54.52	2.26	4.5303	5.0667e-09	9.3216e-07	-	-	-	-	-	-	-	-
TRINITY_DN1249_c0_g2	301.81	96.51	1.6446	5.1922e-09	9.5228e-07	-	-	-	-	-	-	-	-
TRINITY_DN7968_c0_g1	186.37	61.21	1.6053	5.1905e-09	9.5228e-07	PREDICTED: uncharacterized protein LOC105963625 [Erythranthe guttata]|EYU32305.1 hypothetical protein MIMGU_mgv1a012756mg [Erythranthe guttata]	-	-	-	-	-	-	-
TRINITY_DN52786_c0_g1	48.76	0	8	5.2446e-09	9.604e-07	-	-	-	-	-	-	-	-
TRINITY_DN5786_c0_g2	373.33	14.17	4.7022	5.4104e-09	9.8768e-07	PREDICTED: uncharacterized protein LOC107823184 [Nicotiana tabacum]	Oil body-associated protein 1A OS=Arabidopsis thaliana OX=3702 GN=OBAP1A PE=2 SV=1	Protein of unknown function (DUF1264)	-	-	-	-	-
TRINITY_DN7255_c1_g1	0.99	81.45	-6.4712	5.4028e-09	9.8768e-07	PREDICTED: endochitinase CH25-like [Raphanus sativus]	Endochitinase A OS=Nicotiana tabacum OX=4097 GN=CHN48 PE=1 SV=2	Chitin recognition protein	-	-	-	K20547|CHIB; basic endochitinase B [EC:3.2.1.14]	ko00520(Metabolism);ko01100(Metabolism);ko04016(Environmental Information Processing)
TRINITY_DN27366_c0_g1	42.17	0	7.7937	5.6436e-09	1.0271e-06	hypothetical protein CDL12_03812 [Handroanthus impetiginosus]	-	Plant protein of unknown function	-	-	-	-	-
TRINITY_DN6380_c0_g1	48.58	671.31	-3.7863	5.6399e-09	1.0271e-06	18.5 kDa class I heat shock protein-like [Cicer arietinum]	18.5 kDa class I heat shock protein OS=Glycine max OX=3847 GN=HSP18.5-C PE=3 SV=1	Hsp20/alpha crystallin family	-	-	-	K13993|HSP20; HSP20 family protein	ko04141(Genetic Information Processing)
TRINITY_DN3598_c0_g3	364.38	145.26	1.3238	5.807e-09	1.0552e-06	-	-	-	-	-	-	-	-
TRINITY_DN3140_c1_g3	530.84	69.66	2.9314	5.8399e-09	1.0595e-06	PREDICTED: uncharacterized protein LOC104217986 [Nicotiana sylvestris]	Nicotinamidase 1 OS=Arabidopsis thaliana OX=3702 GN=NIC1 PE=1 SV=1	Isochorismatase family	-	-	-	-	-
TRINITY_DN18474_c0_g1	114.51	5.56	4.4072	6.1283e-09	1.1101e-06	PREDICTED: uncharacterized protein LOC109148116 [Ipomoea nil]	-	Retrotransposon gag protein	-	-	-	-	-
TRINITY_DN82952_c0_g1	0	38.26	-7.7978	6.1426e-09	1.111e-06	hypothetical protein VITISV_031733 [Vitis vinifera]	Retrovirus-related Pol polyprotein from transposon RE1 OS=Arabidopsis thaliana OX=3702 GN=RE1 PE=2 SV=1	-	-	-	-	-	-
TRINITY_DN1411_c0_g1	380.26	68.65	2.4618	6.1654e-09	1.1134e-06	uncharacterized protein LOC107617695 [Arachis ipaensis]|RYQ91920.1 hypothetical protein Ahy_B09g097982 [Arachis hypogaea]	-	Transposase-associated domain	-	-	-	-	-
TRINITY_DN8086_c0_g1	60.88	2.63	4.4983	6.2308e-09	1.1235e-06	probable disease resistance protein At1g58602 [Coffea arabica]|XP_027066488.1 probable disease resistance protein At1g58602 [Coffea arabica]	Putative disease resistance protein At1g50180 OS=Arabidopsis thaliana OX=3702 GN=At1g50180 PE=3 SV=2	-	-	-	-	-	-
TRINITY_DN13648_c0_g1	384.68	83.84	2.1928	6.2434e-09	1.1241e-06	probable LRR receptor-like serine/threonine-protein kinase At1g07650 [Camellia sinensis]	Probable LRR receptor-like serine/threonine-protein kinase At1g53430 OS=Arabidopsis thaliana OX=3702 GN=At1g53430 PE=1 SV=1	Protein kinase domain;Protein tyrosine kinase	-	-	-	-	-
TRINITY_DN26399_c0_g1	0	41.44	-7.9117	6.2943e-09	1.1315e-06	Integrase, catalytic core [Corchorus capsularis]	Retrovirus-related Pol polyprotein from transposon RE2 OS=Arabidopsis thaliana OX=3702 GN=RE2 PE=4 SV=1	GAG-pre-integrase domain;Retrotransposon gag protein;gag-polypeptide of LTR copia-type;gag-polypeptide of LTR copia-type;Integrase core domain	-	-	-	-	-
TRINITY_DN6775_c1_g1	238.44	77.05	1.6268	6.3478e-09	1.1394e-06	putative late blight resistance protein homolog R1B-23 [Coffea arabica]	-	-	-	-	-	-	-
TRINITY_DN45910_c4_g1	65.24	0.67	6.5784	6.5704e-09	1.1775e-06	-	-	-	-	-	-	-	-
TRINITY_DN9948_c0_g1	2666.23	7250.67	-1.4432	6.7973e-09	1.2163e-06	hypothetical protein [Escherichia coli]|PKD81128.1 hypothetical protein CWS33_27560 [Escherichia coli]	14 kDa proline-rich protein DC2.15 OS=Daucus carota OX=4039 PE=2 SV=1	Hydrophobic seed protein;Probable lipid transfer;Protease inhibitor/seed storage/LTP family	-	-	-	-	-
TRINITY_DN46411_c0_g1	0.76	56.74	-6.0155	6.8473e-09	1.2234e-06	-	-	-	-	-	-	-	-
TRINITY_DN12224_c2_g1	41.41	0	7.767	7.1444e-09	1.2746e-06	-	-	-	-	-	-	-	-
TRINITY_DN4416_c0_g1	281.29	14.09	4.3028	7.5964e-09	1.3532e-06	putative disease resistance protein RGA4 [Olea europaea var. sylvestris]	-	-	-	-	-	-	-
TRINITY_DN482_c0_g1	1033.11	387.19	1.4131	7.8051e-09	1.3883e-06	glucan endo-1,3-beta-glucosidase 11-like precursor [Solanum tuberosum]|AFU52642.1 beta-1,3-glucanase 7 [Solanum tuberosum]	Glucan endo-1,3-beta-glucosidase 14 OS=Arabidopsis thaliana OX=3702 GN=At2g27500 PE=2 SV=2	Glycosyl hydrolases family 17	-	-	-	-	-
TRINITY_DN5641_c0_g1	228.42	52.88	2.1144	7.9448e-09	1.411e-06	uncharacterized protein LOC113703101 isoform X1 [Coffea arabica]	-	SnoaL-like domain	-	-	-	-	-
TRINITY_DN759_c1_g1	6686.47	15133	-1.1782	7.9678e-09	1.4129e-06	GDP-mannose 3,5-epimerase 2-like [Sesamum indicum]	GDP-mannose 3,5-epimerase OS=Arabidopsis thaliana OX=3702 GN=At5g28840 PE=1 SV=1	3-beta hydroxysteroid dehydrogenase/isomerase family;NAD dependent epimerase/dehydratase family;GDP-mannose 4,6 dehydratase;GDP-mannose 4,6 dehydratase;NAD(P)H-binding	-	-	-	K10046|GME; GDP-D-mannose 3', 5'-epimerase [EC:5.1.3.18 5.1.3.	ko00053(Metabolism);ko00520(Metabolism);ko01100(Metabolism);ko01110(Metabolism)
TRINITY_DN8546_c0_g1	0	66.68	-8.6004	8.0432e-09	1.4242e-06	hypothetical protein VITISV_042091 [Vitis vinifera]	Retrovirus-related Pol polyprotein from transposon RE1 OS=Arabidopsis thaliana OX=3702 GN=RE1 PE=2 SV=1	gag-polypeptide of LTR copia-type;gag-polypeptide of LTR copia-type	-	-	-	-	-
TRINITY_DN14510_c0_g1	0	41.87	-7.9236	8.115e-09	1.4347e-06	PREDICTED: uncharacterized protein LOC107062964 [Solanum tuberosum]	-	-	-	-	-	-	-
TRINITY_DN5343_c0_g1	116.75	17.46	2.7389	8.3468e-09	1.4735e-06	probable disease resistance protein At1g58602 [Camellia sinensis]	-	Leucine rich repeat	-	-	-	-	-
TRINITY_DN20463_c4_g1	0	52.41	-8.2535	8.3896e-09	1.4788e-06	-	-	-	-	-	-	-	-
TRINITY_DN6559_c0_g1	443.46	197.15	1.1677	8.4702e-09	1.4908e-06	uncharacterized protein LOC113712991 [Coffea arabica]	-	FAD dependent oxidoreductase;FAD dependent oxidoreductase	-	-	-	-	-
TRINITY_DN2802_c0_g2	460.83	1338.96	-1.54	8.5985e-09	1.5111e-06	protein NPGR1 [Coffea eugenioides]|XP_027148719.1 protein NPGR1 [Coffea eugenioides]	Protein NPGR1 OS=Arabidopsis thaliana OX=3702 GN=NPGR1 PE=1 SV=1	Tetratricopeptide repeat;Tetratricopeptide repeat;Tetratricopeptide repeat	-	-	-	-	-
TRINITY_DN17880_c3_g1	60.61	2.85	4.3417	8.6361e-09	1.5155e-06	-	-	-	-	-	-	-	-
TRINITY_DN7154_c0_g1	65.94	0.64	6.595	8.7409e-09	1.5316e-06	-	-	-	-	-	-	-	-
TRINITY_DN15925_c0_g1	0	41.62	-7.9204	8.8766e-09	1.553e-06	Ty3/gypsy retrotransposon protein [Trifolium pratense]	-	Retrotransposon gag protein	-	-	-	-	-
TRINITY_DN5846_c0_g1	147.44	43.27	1.7681	8.922e-09	1.5564e-06	protein TIC 22-like, chloroplastic [Olea europaea var. sylvestris]	Protein TIC 22-like, chloroplastic OS=Arabidopsis thaliana OX=3702 GN=TIC22L PE=3 SV=1	Tic22-like family	-	-	-	-	-
TRINITY_DN9060_c0_g1	54.31	320.42	-2.5519	8.9192e-09	1.5564e-06	scarecrow-like protein 30 [Olea europaea var. sylvestris]	Scarecrow-like protein 14 OS=Arabidopsis thaliana OX=3702 GN=SCL14 PE=2 SV=2	GRAS domain family	-	-	-	-	-
TRINITY_DN30016_c0_g1	1.53	67.86	-5.3077	9.0138e-09	1.57e-06	-	-	-	-	-	-	-	-
TRINITY_DN7581_c0_g3	42.27	0	7.7958	9.2053e-09	1.601e-06	-	-	-	-	-	-	-	-
TRINITY_DN1368_c0_g1	245.25	77.34	1.6596	9.2317e-09	1.6033e-06	hypothetical protein VITISV_040028 [Vitis vinifera]	Squamosa promoter-binding-like protein 6 OS=Arabidopsis thaliana OX=3702 GN=SPL6 PE=1 SV=2	SBP domain	-	-	-	-	-
TRINITY_DN5770_c0_g1	40	0	7.7278	9.3439e-09	1.6203e-06	putative disease resistance protein At3g14460 [Coffea arabica]	Boron transporter 4 OS=Arabidopsis thaliana OX=3702 GN=BOR4 PE=2 SV=1	-	-	-	-	-	-
TRINITY_DN18656_c0_g1	78.07	9.61	3.0481	9.475e-09	1.6407e-06	Uncharacterized protein TCM_016763 [Theobroma cacao]	-	Domain of unknown function (DUF4283);Reverse transcriptase (RNA-dependent DNA polymerase)	-	-	-	-	-
TRINITY_DN2578_c0_g1	1250.12	2686.64	-1.1046	9.5057e-09	1.6412e-06	PREDICTED: gamma-interferon-inducible lysosomal thiol reductase [Ipomoea nil]	-	Gamma interferon inducible lysosomal thiol reductase (GILT)	-	-	-	-	-
TRINITY_DN71_c3_g1	374.01	42.56	3.1433	9.5014e-09	1.6412e-06	-	-	-	-	-	-	-	-
TRINITY_DN12489_c0_g1	0	57.45	-8.3858	9.5543e-09	1.6471e-06	putative disease resistance protein At3g14460 [Coffea arabica]	-	-	-	-	-	-	-
TRINITY_DN12075_c0_g1	181.69	404.87	-1.153	9.6821e-09	1.6667e-06	-	-	-	-	-	-	-	-
TRINITY_DN3375_c0_g1	506.82	1473.19	-1.5404	9.7419e-09	1.6746e-06	PREDICTED: uncharacterized protein LOC109209481 [Nicotiana attenuata]|OIT30834.1 hypothetical protein A4A49_19620 [Nicotiana attenuata]	Protoporphyrinogen oxidase 2 OS=Spinacia oleracea OX=3562 GN=POX2 PE=1 SV=1	Flavin containing amine oxidoreductase;Mycolic acid cyclopropane synthetase;FAD dependent oxidoreductase;FAD binding domain;FAD dependent oxidoreductase;HI0933-like protein;Methyltransferase domain;Methyltransferase domain;Methyltransferase domain;Methyltransferase domain;Methyltransferase domain;NAD(P)-binding Rossmann-like domain;Pyridine nucleotide-disulphide oxidoreductase	-	-	-	-	-
TRINITY_DN25994_c0_g1	56.85	1.98	4.806	9.7869e-09	1.6774e-06	PREDICTED: 7-deoxyloganetic acid glucosyltransferase-like [Ipomoea nil]	7-deoxyloganetic acid glucosyltransferase OS=Catharanthus roseus OX=4058 GN=UGT709C2 PE=1 SV=1	UDP-glucoronosyl and UDP-glucosyl transferase	-	-	-	-	-
TRINITY_DN67380_c1_g1	0	41.23	-7.902	9.7826e-09	1.6774e-06	-	-	-	-	-	-	-	-
TRINITY_DN14670_c0_g1	85.79	303.37	-1.8298	1.0217e-08	1.7485e-06	hypothetical protein TSUD_72090 [Trifolium subterraneum]	-	Leucine Rich repeats (2 copies);Leucine rich repeat	-	-	-	-	-
TRINITY_DN82040_c0_g1	0	47.61	-8.1146	1.0407e-08	1.7785e-06	Transposon Ty3-I Gag-Pol polyprotein [Vitis vinifera]	-	-	-	-	-	-	-
TRINITY_DN14172_c0_g1	38.28	0	7.6576	1.0698e-08	1.8229e-06	Concanavalin A-like lectin/glucanase, subgroup [Cynara cardunculus var. scolymus]	Probable receptor-like protein kinase At5g38990 OS=Arabidopsis thaliana OX=3702 GN=At5g38990 PE=2 SV=1	-	-	-	-	-	-
TRINITY_DN18461_c1_g1	160.6	36.87	2.1209	1.0735e-08	1.8265e-06	NDR1/HIN1-like protein [Actinidia chinensis var. chinensis]	-	-	-	-	-	-	-
TRINITY_DN13474_c0_g1	38.06	0	7.6503	1.0807e-08	1.8362e-06	PREDICTED: uncharacterized protein LOC108999052 [Juglans regia]	Retrovirus-related Pol polyprotein from transposon TNT 1-94 OS=Nicotiana tabacum OX=4097 PE=2 SV=1	Reverse transcriptase (RNA-dependent DNA polymerase)	-	-	-	-	-
TRINITY_DN24616_c0_g4	43.91	0	7.85	1.125e-08	1.9087e-06	-	-	-	-	-	-	-	-
TRINITY_DN109796_c0_g1	40.97	244.42	-2.5789	1.1414e-08	1.9337e-06	RING-H2 finger protein ATL39-like [Olea europaea var. sylvestris]	RING-H2 finger protein ATL46 OS=Arabidopsis thaliana OX=3702 GN=ATL46 PE=2 SV=1	Zinc finger, C3HC4 type (RING finger);Zinc finger, C3HC4 type (RING finger);RING-H2 zinc finger domain;RING-like zinc finger;Ring finger domain	-	-	-	-	-
TRINITY_DN14960_c0_g2	5.21	49.95	-3.2326	1.2127e-08	2.0516e-06	PREDICTED: uncharacterized protein LOC104891519 [Beta vulgaris subsp. vulgaris]	-	Integrase core domain	-	-	-	-	-
TRINITY_DN46073_c0_g1	114.66	12.74	3.184	1.2319e-08	2.0812e-06	-	-	-	-	-	-	-	-
TRINITY_DN11731_c0_g1	39.69	0	7.7054	1.2427e-08	2.0963e-06	uncharacterized protein LOC113689223 [Coffea arabica]	-	-	-	-	-	-	-
TRINITY_DN31106_c0_g1	38.02	0	7.6489	1.2876e-08	2.1659e-06	PREDICTED: putative receptor-like protein kinase At3g47110 isoform X2 [Pyrus x bretschneideri]	-	-	-	-	-	-	-
TRINITY_DN14706_c0_g1	25.57	180.11	-2.8129	1.309e-08	2.1987e-06	T4.5 [Malus x robusta]	Uncharacterized mitochondrial protein AtMg00810 OS=Arabidopsis thaliana OX=3702 GN=AtMg00810 PE=4 SV=1	Integrase core domain	-	-	-	-	-
TRINITY_DN3344_c0_g1	25.86	153.21	-2.5573	1.3112e-08	2.1993e-06	unnamed protein product [Coffea canephora]	Probable phosphoribosylformylglycinamidine synthase, chloroplastic/mitochondrial OS=Arabidopsis thaliana OX=3702 GN=At1g74260 PE=2 SV=3	-	-	-	-	K01952|PFAS, purL; phosphoribosylformylglycinamidine synthase [EC:6.3.5.3]	ko00230(Metabolism);ko01100(Metabolism);ko01110(Metabolism)
TRINITY_DN31417_c0_g1	39.87	0	7.7134	1.3452e-08	2.2532e-06	hypothetical protein DM860_012726 [Cuscuta australis]	Probable serine/threonine-protein kinase PBL28 OS=Arabidopsis thaliana OX=3702 GN=PBL28 PE=2 SV=1	Protein kinase domain;Protein tyrosine kinase	-	-	-	-	-
TRINITY_DN3403_c1_g1	698.7	226.87	1.6253	1.3632e-08	2.2799e-06	uncharacterized protein LOC114260528 [Camellia sinensis]	-	Lipase (class 3)	-	-	-	-	-
TRINITY_DN31855_c0_g1	270.81	108.05	1.3202	1.3724e-08	2.2922e-06	formimidoyltransferase-cyclodeaminase-like [Olea europaea var. sylvestris]	-	Formiminotransferase domain, N-terminal subdomain	-	-	-	-	-
TRINITY_DN18103_c0_g1	64.04	1.68	5.2346	1.3856e-08	2.3076e-06	-	-	-	-	-	-	-	-
TRINITY_DN44793_c0_g1	63.15	0.31	7.4125	1.3842e-08	2.3076e-06	putative disease resistance protein RGA3 [Citrus sinensis]|XP_006465014.1 putative disease resistance protein RGA3 [Citrus sinensis]|XP_024957790.1 putative disease resistance protein RGA3 [Citrus sinensis]|XP_024957814.1 putative disease resistance protein RGA3 [Citrus sinensis]|XP_024957836.1 putative disease resistance protein RGA3 [Citrus sinensis]	-	-	-	-	-	-	-
TRINITY_DN12655_c0_g1	4.9	80.06	-4.0921	1.3975e-08	2.3241e-06	-	-	-	-	-	-	-	-
TRINITY_DN91026_c1_g1	38.91	0	7.6882	1.4438e-08	2.3977e-06	-	-	-	-	-	-	-	-
TRINITY_DN1063_c5_g2	39.12	0	7.6845	1.4478e-08	2.401e-06	PREDICTED: cytosolic sulfotransferase 15-like [Nicotiana tomentosiformis]	Flavonol 4&apos	-	-	-	-	-	-
TRINITY_DN17459_c0_g1	1.73	225.42	-7.0008	1.499e-08	2.4789e-06	uncharacterized protein LOC105157447 [Sesamum indicum]	-	-	-	-	-	-	-
TRINITY_DN7863_c0_g1	201.33	454.65	-1.1794	1.5134e-08	2.4993e-06	polyadenylate-binding protein 7-like isoform X2 [Camellia sinensis]	Polyadenylate-binding protein 7 OS=Arabidopsis thaliana OX=3702 GN=PAB7 PE=2 SV=1	Nup53/35/40-type RNA recognition motif;Poly-adenylate binding protein, unique domain;RNA recognition motif. (a.k.a. RRM, RBD, or RNP domain);RNA recognition motif	-	-	-	K13126|PABPC; polyadenylate	ko03015(Genetic Information Processing);ko03018(Genetic Information Processing)
TRINITY_DN93534_c0_g1	0	38.15	-7.7946	1.5473e-08	2.5481e-06	(-)-beta-pinene synthase, chloroplastic-like [Helianthus annuus]|OTG24312.1 putative terpenoid cyclases/protein prenyltransferase alpha-alpha toroid [Helianthus annuus]	Gamma-terpinene synthase, chloroplastic OS=Citrus limon OX=2708 PE=1 SV=1	Terpene synthase, N-terminal domain	-	-	-	-	-
TRINITY_DN22914_c0_g1	0	37.54	-7.7701	1.5812e-08	2.6003e-06	hypothetical protein CDL12_03637 [Handroanthus impetiginosus]	-	Leucine Rich repeats (2 copies)	-	-	-	-	-
TRINITY_DN515_c1_g2	425.45	125.75	1.7525	1.592e-08	2.6144e-06	-	-	-	-	-	-	-	-
TRINITY_DN11243_c0_g1	42.43	0	7.8154	1.6111e-08	2.6421e-06	PREDICTED: uncharacterized protein LOC107791541 [Nicotiana tabacum]	-	Protein of unknown function (DUF1677)	-	-	-	-	-
TRINITY_DN1271_c0_g2	483.03	188.02	1.3573	1.638e-08	2.6788e-06	unnamed protein product [Coffea canephora]	Serine/threonine-protein kinase STY17 OS=Arabidopsis thaliana OX=3702 GN=STY17 PE=1 SV=1	Protein kinase domain;Protein kinase domain;Protein kinase domain;Protein tyrosine kinase;Protein tyrosine kinase;Protein tyrosine kinase	-	-	-	-	-
TRINITY_DN36059_c2_g1	39.36	0	7.6919	1.6364e-08	2.6788e-06	-	-	-	-	-	-	-	-
TRINITY_DN1086_c2_g2	37.24	0	7.6243	1.6513e-08	2.6967e-06	-	-	-	-	-	-	-	-
TRINITY_DN558_c8_g1	288.08	1095.12	-1.9275	1.6551e-08	2.6991e-06	uncharacterized protein LOC111385688 [Olea europaea var. sylvestris]	-	-	-	-	-	-	-
TRINITY_DN5281_c0_g1	263.49	78.59	1.7467	1.6754e-08	2.7285e-06	uncharacterized protein LOC107407175 [Ziziphus jujuba]	-	Aspartyl protease;gag-polyprotein putative aspartyl protease;Retrotransposon gag protein;Retroviral aspartyl protease	-	-	-	-	-
TRINITY_DN600_c1_g1	26.15	115.2	-2.1499	1.7539e-08	2.8524e-06	Soluble epoxide hydrolase [Handroanthus impetiginosus]	-	alpha/beta hydrolase fold;Alpha/beta hydrolase family;Serine aminopeptidase, S33	-	-	-	-	-
TRINITY_DN1668_c1_g1	702.54	1429.74	-1.0267	1.7787e-08	2.8889e-06	hypothetical protein CUMW_265280 [Citrus unshiu]	Receptor kinase-like protein Xa21 OS=Oryza sativa subsp. indica OX=39946 GN=XA21 PE=1 SV=1	Leucine rich repeat N-terminal domain;Leucine Rich Repeat;Leucine Rich Repeat;Leucine Rich repeats (2 copies);Leucine Rich repeats (2 copies);Leucine Rich repeats (2 copies);Leucine Rich repeat;Leucine rich repeat;Leucine rich repeat;Leucine rich repeat;Protein kinase domain;Protein tyrosine kinase	-	-	-	-	-
TRINITY_DN1686_c1_g1	55.23	5.87	3.2463	1.8216e-08	2.9544e-06	-	-	-	-	-	-	-	-
TRINITY_DN12038_c0_g1	0	84.4	-8.936	1.8805e-08	3.0457e-06	Retrovirus-related Pol polyprotein from transposon TNT 1-94 [Dendrobium catenatum]	Retrovirus-related Pol polyprotein from transposon TNT 1-94 OS=Nicotiana tabacum OX=4097 PE=2 SV=1	-	-	-	-	-	-
TRINITY_DN118381_c0_g1	0	39.91	-7.8584	1.9132e-08	3.0902e-06	-	Stromal processing peptidase, chloroplastic OS=Arabidopsis thaliana OX=3702 GN=SPP PE=2 SV=1	-	-	-	-	-	-
TRINITY_DN1211_c0_g3	1583	561.02	1.498	1.911e-08	3.0902e-06	probable pectate lyase 18 [Sesamum indicum]	Probable pectate lyase 18 OS=Arabidopsis thaliana OX=3702 GN=At4g24780 PE=2 SV=2	Pectate lyase	-	-	-	K01728|pel; pectate lyase [EC:4.2.2.2]	ko00040(Metabolism);ko01100(Metabolism);ko02024(Cellular Processes)
TRINITY_DN5827_c0_g1	403.9	85.83	2.228	1.9286e-08	3.1108e-06	E3 ubiquitin-protein ligase Topors [Populus trichocarpa]|PNT34737.1 hypothetical protein POPTR_005G035600 [Populus trichocarpa]	-	Zinc finger, C3HC4 type (RING finger);Ring finger domain	-	-	-	-	-
TRINITY_DN5613_c1_g1	40.6	0	7.7415	1.9416e-08	3.1274e-06	-	-	-	-	-	-	-	-
TRINITY_DN12614_c1_g1	63.04	3.88	3.9766	1.9736e-08	3.1746e-06	uncharacterized protein LOC113709936 [Coffea arabica]	-	Retrotransposon gag protein	-	-	-	-	-
TRINITY_DN4934_c3_g1	58.85	0.34	7.3149	2.0782e-08	3.3296e-06	-	-	-	-	-	-	-	-
TRINITY_DN43852_c0_g1	69.06	5.31	3.7242	2.1032e-08	3.3647e-06	-	-	-	-	-	-	-	-
TRINITY_DN12735_c1_g1	115.81	280.1	-1.2745	2.1107e-08	3.3721e-06	Retrovirus-related Pol polyprotein from transposon TNT 1-94 [Dendrobium catenatum]	Retrovirus-related Pol polyprotein from transposon RE1 OS=Arabidopsis thaliana OX=3702 GN=RE1 PE=2 SV=1	GAG-pre-integrase domain;gag-polypeptide of LTR copia-type;Integrase core domain;Reverse transcriptase (RNA-dependent DNA polymerase);Reverse transcriptase (RNA-dependent DNA polymerase)	-	-	-	-	-
TRINITY_DN4371_c0_g2	244.11	55.46	2.134	2.1185e-08	3.3801e-06	PREDICTED: uncharacterized protein LOC105961778 [Erythranthe guttata]	-	Domain of unknown function (DUF4216);Domain of unknown function (DUF4218);Transposase family tnp2	-	-	-	-	-
TRINITY_DN2450_c0_g1	124.66	1.34	6.5176	2.1241e-08	3.3844e-06	PREDICTED: F-box protein PP2-B11-like [Capsicum annuum]	-	-	-	-	-	-	-
TRINITY_DN9544_c0_g1	38.54	0	7.6772	2.1475e-08	3.4171e-06	PREDICTED: uncharacterized protein LOC109190627 [Ipomoea nil]	-	-	-	-	-	-	-
TRINITY_DN5760_c0_g1	4402.73	8828.71	-1.0037	2.2052e-08	3.5041e-06	PREDICTED: 3-dehydroquinate synthase, chloroplastic [Nicotiana sylvestris]	3-dehydroquinate synthase, chloroplastic OS=Solanum lycopersicum OX=4081 GN=DHQS PE=2 SV=1	3-dehydroquinate synthase;3-dehydroquinate synthase;Iron-containing alcohol dehydrogenase;Iron-containing alcohol dehydrogenase	-	-	-	-	-
TRINITY_DN49986_c1_g1	0	34.44	-7.646	2.3019e-08	3.6529e-06	Zinc finger, ZPR1-type [Corchorus capsularis]	-	-	-	-	-	-	-
TRINITY_DN11031_c0_g1	262.69	95.59	1.4522	2.3403e-08	3.7088e-06	hypothetical protein Saspl_047988 [Salvia splendens]	Auxin-repressed 12.5 kDa protein OS=Fragaria ananassa OX=3747 PE=2 SV=1	Dormancy/auxin associated protein	-	-	-	-	-
TRINITY_DN24599_c0_g1	69.45	4.16	4.009	2.3485e-08	3.7168e-06	Retrovirus-related Pol polyprotein from transposon TNT 1-94 [Vitis vinifera]	Retrovirus-related Pol polyprotein from transposon TNT 1-94 OS=Nicotiana tabacum OX=4097 PE=2 SV=1	GAG-pre-integrase domain;gag-polypeptide of LTR copia-type	-	-	-	-	-
TRINITY_DN3006_c0_g2	358.24	895.69	-1.3255	2.362e-08	3.7331e-06	tetraspanin-19 [Populus trichocarpa]|PNT11881.1 hypothetical protein POPTR_011G050900 [Populus trichocarpa]|PNT11882.1 hypothetical protein POPTR_011G050900 [Populus trichocarpa]	Tetraspanin-19 OS=Arabidopsis thaliana OX=3702 GN=TOM2AH3 PE=2 SV=1	-	-	-	-	-	-
TRINITY_DN18007_c0_g1	281.45	116.83	1.272	2.383e-08	3.7562e-06	probable disease resistance protein At1g12280 [Olea europaea var. sylvestris]	-	-	-	-	-	-	-
TRINITY_DN1694_c4_g1	0	41.76	-7.9192	2.3936e-08	3.7679e-06	-	-	-	-	-	-	-	-
TRINITY_DN3677_c0_g1	722.17	1959.04	-1.4407	2.5504e-08	4.0094e-06	PREDICTED: 12-oxophytodienoate reductase 2-like isoform X1 [Ipomoea nil]	Putative 12-oxophytodienoate reductase 11 OS=Oryza sativa subsp. japonica OX=39947 GN=OPR11 PE=2 SV=1	NADH:flavin oxidoreductase / NADH oxidase family;NADH:flavin oxidoreductase / NADH oxidase family	-	-	-	-	-
TRINITY_DN17130_c0_g1	211.07	58.92	1.848	2.5599e-08	4.0189e-06	geraniol synthase [Gentiana rigescens]	R-linalool synthase, chloroplastic OS=Ocimum basilicum OX=39350 GN=LIS PE=1 SV=1	Terpene synthase, N-terminal domain	-	-	-	K15086|TPS14; (3S)	ko00902(Metabolism);ko01110(Metabolism)
TRINITY_DN336_c0_g1	5740.2	12800.5	-1.1571	2.5678e-08	4.0259e-06	nitrate reductase [NADH] 2-like [Olea europaea var. sylvestris]	Nitrate reductase [NADH] OS=Petunia hybrida OX=4102 GN=NIA PE=2 SV=1	Cytochrome b5-like Heme/Steroid binding domain;Domain of unknown function (DUF4283);Endonuclease/Exonuclease/phosphatase family;Oxidoreductase FAD-binding domain;Mo-co oxidoreductase dimerisation domain;Oxidoreductase NAD-binding domain;Reverse transcriptase (RNA-dependent DNA polymerase);Zinc knuckle;zinc-binding in reverse transcriptase	metabolic process;nucleobase-containing compound metabolic process;transcription, DNA-templated;cellular aromatic compound metabolic process;nitrogen compound metabolic process;biological_process;biosynthetic process;macromolecule biosynthetic process;cellular process;gene expression;RNA metabolic process;heterocycle biosynthetic process;aromatic compound biosynthetic process;RNA biosynthetic pro…	molecular_function;binding;nucleic acid binding;organic cyclic compound binding;heterocyclic compound binding;transcription regulator activity;catalytic activity;transferase activity;transferase activity, transferring phosphorus-containing groups;nucleotidyltransferase activity;DNA polymerase activity;catalytic activity, acting on DNA;ion binding;cation binding;oxidoreductase activity;oxidoreduct…	intracellular;cellular_component;cell;intracellular membrane-bounded organelle;organelle;membrane-bounded organelle;intracellular organelle;intracellular part;cell part;extrachromosomal DNA;extrachromosomal circular DNA;cytoplasm;nucleus	-	-
TRINITY_DN2983_c0_g1	2416.04	5333.99	-1.1434	2.6094e-08	4.0858e-06	PREDICTED: probable solanesyl-diphosphate synthase 3, chloroplastic isoform X1 [Ipomoea nil]	Solanesyl diphosphate synthase 2, chloroplastic OS=Arabidopsis thaliana OX=3702 GN=SPS2 PE=1 SV=1	Polyprenyl synthetase	-	-	-	K05356|SPS, sds; all-trans-nonaprenyl	ko00900(Metabolism);ko01110(Metabolism)
TRINITY_DN16996_c1_g1	34.85	0	7.5238	2.6395e-08	4.1158e-06	-	-	GRF zinc finger	-	-	-	-	-
TRINITY_DN4222_c0_g1	427.39	154.44	1.4719	2.6357e-08	4.1158e-06	hypothetical protein CDL12_24859 [Handroanthus impetiginosus]	Exonuclease V, chloroplastic OS=Arabidopsis thaliana OX=3702 GN=At5g60370 PE=2 SV=1	Exonuclease V - a 5' deoxyribonuclease;PD-(D/E)XK nuclease superfamily	-	-	-	-	-
TRINITY_DN7771_c0_g1	303.64	111.6	1.438	2.6425e-08	4.1158e-06	NADH kinase [Actinidia chinensis var. chinensis]	Probable NADH kinase OS=Oryza sativa subsp. japonica OX=39947 GN=Os09g0345700 PE=2 SV=1	-	-	-	-	-	-
TRINITY_DN2520_c1_g1	107.18	597.4	-2.4815	2.6722e-08	4.1565e-06	uncharacterized protein LOC112012667 [Quercus suber]	-	Plant protein of unknown function	-	-	-	-	-
TRINITY_DN6208_c0_g1	0.25	94.7	-8.1441	2.7508e-08	4.2731e-06	F-box/LRR-repeat protein At3g26922-like [Coffea arabica]	F-box protein At1g80960 OS=Arabidopsis thaliana OX=3702 GN=At1g80960 PE=2 SV=3	-	-	-	-	-	-
TRINITY_DN3631_c2_g1	2.66	65.77	-4.8316	2.7562e-08	4.2758e-06	acylamino-acid-releasing enzyme 1 isoform X1 [Phalaenopsis equestris]	Acylamino-acid-releasing enzyme 2 OS=Oryza sativa subsp. japonica OX=39947 GN=Os10g0415800 PE=3 SV=1	-	-	-	-	-	-
TRINITY_DN11237_c0_g1	36.91	0	7.6118	2.7954e-08	4.331e-06	-	-	-	-	-	-	-	-
TRINITY_DN41273_c0_g1	34.67	0	7.5171	2.8142e-08	4.3544e-06	hypothetical protein MANES_16G014000 [Manihot esculenta]	Cysteine-rich receptor-like protein kinase 25 OS=Arabidopsis thaliana OX=3702 GN=CRK25 PE=3 SV=1	Salt stress response/antifungal	-	-	-	-	-
TRINITY_DN30859_c0_g1	46.61	1.26	5.1227	2.8214e-08	4.3597e-06	hypothetical protein CISIN_1g036619mg, partial [Citrus sinensis]	Putative disease resistance protein RGA4 OS=Solanum bulbocastanum OX=147425 GN=RGA4 PE=2 SV=1	NB-ARC domain	-	-	-	-	-
TRINITY_DN12273_c0_g1	285.72	1078.83	-1.9125	2.8714e-08	4.4254e-06	heat shock protein 70-3 [Nicotiana tabacum]	Probable mediator of RNA polymerase II transcription subunit 37c OS=Arabidopsis thaliana OX=3702 GN=MED37C PE=1 SV=1	Hsp70 protein;NAD-specific glutamate dehydrogenase	-	-	-	K03283|HSPA1s; heat shock 70kDa protein 1/2/6/8	ko03040(Genetic Information Processing);ko04010(Environmental Information Processing);ko04141(Genetic Information Processing);ko04144(Cellular Processes);ko04213(Organismal Systems);ko04612(Organismal Systems);ko04915(Organismal Systems)
TRINITY_DN6343_c1_g2	24.76	104.57	-2.0793	2.9018e-08	4.4664e-06	-	-	-	-	-	-	-	-
TRINITY_DN1044_c4_g1	25.27	187.68	-2.9187	2.9641e-08	4.5563e-06	-	-	-	-	-	-	-	-
TRINITY_DN558_c1_g4	83.64	18.17	2.1999	3.0248e-08	4.6436e-06	hypothetical protein POPTR_016G041900 [Populus trichocarpa]	Glycosyltransferase-like KOBITO 1 OS=Arabidopsis thaliana OX=3702 GN=ELD1 PE=1 SV=1	-	-	-	-	-	-
TRINITY_DN9594_c0_g1	147.13	937.79	-2.6739	3.0527e-08	4.6803e-06	Glucose-1-phosphate adenylyltransferase large subunit 1 isoform D [Glycine soja]	Glucose-1-phosphate adenylyltransferase large subunit 3, chloroplastic OS=Arabidopsis thaliana OX=3702 GN=APL3 PE=2 SV=2	-	-	-	-	K00975|glgC; glucose-1	ko00500(Metabolism);ko00520(Metabolism);ko01100(Metabolism);ko01110(Metabolism);ko02026(Cellular Processes)
TRINITY_DN48019_c0_g1	35.53	0	7.5561	3.071e-08	4.69e-06	subtilisin-like protease SBT3.4 [Olea europaea var. sylvestris]	Subtilisin-like protease SBT3.10 OS=Arabidopsis thaliana OX=3702 GN=SBT3.10 PE=3 SV=2	-	-	-	-	-	-
TRINITY_DN4882_c0_g1	250.62	86.36	1.5363	3.0696e-08	4.69e-06	Protein SAWADEE homeodomain-like 1 [Vitis vinifera]	Protein SAWADEE HOMEODOMAIN HOMOLOG 1 OS=Arabidopsis thaliana OX=3702 GN=SHH1 PE=1 SV=1	-	-	-	-	-	-
TRINITY_DN88845_c0_g1	51.09	1.62	4.9304	3.0648e-08	4.69e-06	Protein BOBBER like [Actinidia chinensis var. chinensis]	Protein BOBBER 1 OS=Arabidopsis thaliana OX=3702 GN=BOB1 PE=1 SV=1	CS domain	-	-	-	-	-
TRINITY_DN11801_c1_g1	202.81	79.1	1.358	3.1223e-08	4.7622e-06	DNA-directed RNA polymerase 1B, mitochondrial-like isoform X1 [Coffea arabica]	DNA-directed RNA polymerase 1B, mitochondrial OS=Nicotiana tabacum OX=4097 GN=RPOT1-TOM PE=2 SV=2	DNA-dependent RNA polymerase;DNA-directed RNA polymerase N-terminal	-	-	-	-	-
TRINITY_DN10480_c1_g1	80.18	308.05	-1.9402	3.1342e-08	4.7709e-06	uncharacterized protein LOC110229406 isoform X1 [Arabidopsis lyrata subsp. lyrata]|XP_020885142.1 uncharacterized protein LOC110229406 isoform X1 [Arabidopsis lyrata subsp. lyrata]|XP_020885143.1 uncharacterized protein LOC110229406 isoform X1 [Arabidopsis lyrata subsp. lyrata]	-	-	-	-	-	-	-
TRINITY_DN5864_c0_g1	93.56	248.43	-1.4014	3.1361e-08	4.7709e-06	pentatricopeptide repeat-containing protein At3g54980, mitochondrial-like isoform X1 [Coffea arabica]|XP_027083345.1 pentatricopeptide repeat-containing protein At3g54980, mitochondrial-like isoform X1 [Coffea arabica]|XP_027083346.1 pentatricopeptide repeat-containing protein At3g54980, mitochondrial-like isoform X1 [Coffea arabica]|CDP04793.1 unnamed protein product [Coffea canephora]	Pentatricopeptide repeat-containing protein At3g54980, mitochondrial OS=Arabidopsis thaliana OX=3702 GN=At3g54980 PE=1 SV=1	Mitochondrial ATPase expression;Mitochondrial 28S ribosomal protein S27;PPR repeat;PPR repeat;PPR repeat family;Pentatricopeptide repeat domain;Pentacotripeptide-repeat region of PRORP;26S proteasome subunit RPN7;Tetratricopeptide repeat;Tetratricopeptide repeat;Tetratricopeptide repeat;Tetratricopeptide repeat;Tetratricopeptide repeat	-	-	-	-	-
TRINITY_DN4684_c0_g1	2.46	77.96	-5.0065	3.1866e-08	4.8228e-06	-	-	-	-	-	-	-	-
TRINITY_DN7724_c0_g2	35.26	0	7.5474	3.1857e-08	4.8228e-06	-	-	-	-	-	-	-	-
TRINITY_DN84640_c0_g2	34.44	0	21.6225	3.1834e-08	4.8228e-06	PREDICTED: sarcoplasmic/endoplasmic reticulum calcium ATPase 1 [Miniopterus natalensis]	Calcium-transporting ATPase 3, endoplasmic reticulum-type OS=Arabidopsis thaliana OX=3702 GN=ECA3 PE=2 SV=3	Cation transporting ATPase, C-terminus	-	-	-	K05853|ATP2A; P	ko04020(Environmental Information Processing);ko04022(Environmental Information Processing);ko04024(Environmental Information Processing);ko04260(Organismal Systems);ko04261(Organismal Systems);ko04919(Organismal Systems);ko04972(Organismal Systems)
TRINITY_DN9643_c0_g1	6.41	80.06	-3.6591	3.1793e-08	4.8228e-06	-	-	-	-	-	-	-	-
TRINITY_DN10230_c0_g1	509.99	191.96	1.408	3.2446e-08	4.9042e-06	L-arabinokinase-like [Coffea arabica]	L-arabinokinase OS=Arabidopsis thaliana OX=3702 GN=ARA1 PE=1 SV=1	GHMP kinases N terminal domain;Glycosyl transferase family 1	-	-	-	K12446|E2.7.1.46; L	ko00520(Metabolism);ko01100(Metabolism)
TRINITY_DN5685_c0_g3	0	34.32	-7.6381	3.3095e-08	4.9959e-06	-	-	-	-	-	-	-	-
TRINITY_DN100592_c0_g1	33.48	0	21.5834	3.3718e-08	5.0835e-06	troponin T, fast skeletal muscle isoform X1 [Desmodus rotundus]	-	Troponin	-	-	-	-	-
TRINITY_DN32569_c0_g1	115.09	7.77	3.9248	3.3777e-08	5.0858e-06	serine carboxypeptidase-like 27 [Coffea eugenioides]	Serine carboxypeptidase-like 27 OS=Arabidopsis thaliana OX=3702 GN=SCPL27 PE=2 SV=1	Serine carboxypeptidase	-	-	-	-	-
TRINITY_DN316_c1_g1	182.86	27.53	2.7434	3.3881e-08	5.0949e-06	uncharacterized protein LOC112090643 [Morus notabilis]	-	-	-	-	-	-	-
TRINITY_DN11652_c0_g2	0	32.51	-7.5625	3.4162e-08	5.1307e-06	uncharacterized protein LOC110787008 [Spinacia oleracea]	-	-	-	-	-	-	-
TRINITY_DN87631_c0_g1	34.44	0	7.5073	3.5367e-08	5.3049e-06	-	-	-	-	-	-	-	-
TRINITY_DN6850_c0_g1	196.26	1234.93	-2.6501	3.5521e-08	5.3212e-06	laccase-7-like [Camellia sinensis]	Laccase-7 OS=Arabidopsis thaliana OX=3702 GN=LAC7 PE=2 SV=1	Multicopper oxidase	-	-	-	-	-
TRINITY_DN6573_c0_g1	48.1	169.75	-1.8113	3.6566e-08	5.4709e-06	reverse transcriptase [Corchorus capsularis]	-	-	-	-	-	-	-
TRINITY_DN14618_c0_g1	104.98	27.25	1.9529	3.6941e-08	5.5199e-06	hypothetical protein MIMGU_mgv1a000416mg [Erythranthe guttata]	Regulator of nonsense transcripts UPF2 OS=Arabidopsis thaliana OX=3702 GN=UPF2 PE=2 SV=1	-	-	-	-	K14327|UPF2, RENT2; regulator of nonsense transcripts 2	ko03013(Genetic Information Processing);ko03015(Genetic Information Processing)
TRINITY_DN111632_c0_g1	38.54	0	7.6595	3.7082e-08	5.534e-06	-	Glutathione reductase, chloroplastic (Fragment) OS=Spinacia oleracea OX=3562 PE=2 SV=1	-	-	-	-	-	-
TRINITY_DN6565_c2_g1	0	37.37	-7.7614	3.719e-08	5.543e-06	-	-	-	-	-	-	-	-
TRINITY_DN50144_c0_g1	61.69	2.93	4.3576	3.7552e-08	5.5899e-06	Retrovirus-related Pol polyprotein from transposon TNT 1-94 [Dendrobium catenatum]	Retrovirus-related Pol polyprotein from transposon RE1 OS=Arabidopsis thaliana OX=3702 GN=RE1 PE=2 SV=1	GAG-pre-integrase domain;gag-polypeptide of LTR copia-type;Integrase core domain;Reverse transcriptase (RNA-dependent DNA polymerase)	-	-	-	-	-
TRINITY_DN13134_c0_g2	0.26	48.41	-7.1744	3.8081e-08	5.6544e-06	-	-	-	-	-	-	-	-
TRINITY_DN363_c3_g1	419.14	157.04	1.4189	3.8041e-08	5.6544e-06	SNF1-related protein kinase regulatory subunit beta-1 like [Actinidia chinensis var. chinensis]	SNF1-related protein kinase regulatory subunit beta-1 OS=Arabidopsis thaliana OX=3702 GN=KINB1 PE=1 SV=1	Glycogen recognition site of AMP-activated protein kinase;5'-AMP-activated protein kinase beta subunit, interaction domain	-	-	-	K07199|PRKAB; 5'-AMP	ko04068(Environmental Information Processing);ko04152(Environmental Information Processing);ko04211(Organismal Systems);ko04213(Organismal Systems);ko04371(Environmental Information Processing);ko04530(Cellular Processes);ko04710(Organismal Systems);ko04714(Organismal Systems);ko04910(Organismal Systems);ko04920(Organismal Systems);ko04921(Organismal Systems);ko04922(Organismal Systems)
TRINITY_DN7513_c0_g1	68.13	1.96	5.2405	3.8675e-08	5.7353e-06	disease resistance protein RFL1-like [Coffea eugenioides]	-	-	-	-	-	K13459|RPS2; disease resistance protein RPS2	ko04626(Organismal Systems)
TRINITY_DN27878_c0_g1	59.98	0.67	6.4519	3.8772e-08	5.7403e-06	-	-	-	-	-	-	-	-
TRINITY_DN327_c1_g2	13.58	81.44	-2.6182	3.8806e-08	5.7403e-06	-	-	-	-	-	-	-	-
TRINITY_DN9917_c0_g1	150.02	8.89	4.0476	3.9042e-08	5.7679e-06	-	-	-	-	-	-	-	-
TRINITY_DN3969_c0_g2	91.09	320.61	-1.8136	3.967e-08	5.8534e-06	cytochrome P450 CYP72A219-like [Olea europaea var. sylvestris]	Cytochrome P450 CYP72A219 OS=Panax ginseng OX=4054 PE=2 SV=1	Cytochrome P450	-	-	-	-	-
TRINITY_DN13671_c0_g2	33.46	0	7.4686	3.9909e-08	5.8812e-06	-	-	-	-	-	-	-	-
TRINITY_DN65258_c0_g1	112.74	23.84	2.2397	4.0708e-08	5.9915e-06	PREDICTED: uncharacterized protein LOC109228469 isoform X1 [Nicotiana attenuata]|OIS99875.1 hypothetical protein A4A49_60030 [Nicotiana attenuata]	-	Protein of unknown function (DUF3754)	-	-	-	-	-
TRINITY_DN33681_c0_g1	0	41.48	-7.9158	4.1602e-08	6.1156e-06	-	-	-	-	-	-	-	-
TRINITY_DN4022_c0_g1	97.06	21.22	2.2027	4.2072e-08	6.1768e-06	auxin-responsive protein SAUR21-like [Sesamum indicum]	Auxin-responsive protein SAUR24 OS=Arabidopsis thaliana OX=3702 GN=SAUR24 PE=2 SV=1	Auxin responsive protein	-	-	-	K14488|SAUR; SAUR family protein	ko04075(Environmental Information Processing)
TRINITY_DN12266_c0_g1	68.52	1.23	5.6899	4.2403e-08	6.2178e-06	-	-	-	-	-	-	-	-
TRINITY_DN9010_c0_g1	54.08	199.15	-1.9002	4.2659e-08	6.2475e-06	NAC domain-containing protein 100 [Populus trichocarpa]|PNS95922.1 hypothetical protein POPTR_017G086200 [Populus trichocarpa]	NAC domain-containing protein 79 OS=Arabidopsis thaliana OX=3702 GN=NAC079 PE=2 SV=1	-	-	-	-	-	-
TRINITY_DN7670_c0_g1	0	39.25	-7.8311	4.309e-08	6.3028e-06	-	-	-	-	-	-	-	-
TRINITY_DN37857_c1_g1	46.56	1.26	5.113	4.316e-08	6.3052e-06	hypothetical protein DCAR_031893 [Daucus carota subsp. sativus]	-	-	-	-	-	-	-
TRINITY_DN25966_c0_g1	36.42	0	7.5841	4.4998e-08	6.5585e-06	PREDICTED: serine/threonine-protein kinase ATG1t [Nicotiana tomentosiformis]	NAD(P)H-quinone oxidoreductase subunit 4L, chloroplastic OS=Vitis vinifera OX=29760 GN=ndhE PE=3 SV=1	-	-	-	-	K08269|ULK2, ATG1; serine/threonine	ko04136(Cellular Processes);ko04138(Cellular Processes);ko04139(Cellular Processes);ko04140(Cellular Processes);ko04150(Environmental Information Processing);ko04212(Organismal Systems)
TRINITY_DN48911_c0_g1	0.77	76.2	-6.4597	4.5006e-08	6.5585e-06	disease resistance protein RPM1-like [Olea europaea var. sylvestris]	Disease resistance protein RPM1 OS=Arabidopsis thaliana OX=3702 GN=RPM1 PE=1 SV=1	-	-	-	-	-	-
TRINITY_DN739_c2_g1	1320.62	2900.7	-1.1346	4.5177e-08	6.5753e-06	PREDICTED: arogenate dehydratase/prephenate dehydratase 6, chloroplastic-like [Nicotiana tomentosiformis]	Arogenate dehydratase/prephenate dehydratase 6, chloroplastic OS=Arabidopsis thaliana OX=3702 GN=ADT6 PE=1 SV=1	Prephenate dehydratase	-	-	-	K05359|ADT, PDT; arogenate/prephenate dehydratase [EC:4.2.1.91 4.2.1.51]	ko00400(Metabolism);ko01100(Metabolism);ko01110(Metabolism);ko01230(Metabolism)
TRINITY_DN9307_c2_g1	33.5	0	7.4701	4.6008e-08	6.688e-06	-	-	-	-	-	-	-	-
TRINITY_DN8775_c0_g2	54.65	0.64	6.3252	4.6162e-08	6.7021e-06	-	-	-	-	-	-	-	-
TRINITY_DN22390_c0_g1	18.34	104.03	-2.48	4.6387e-08	6.7265e-06	fasciclin-like arabinogalactan protein 13 [Olea europaea var. sylvestris]	Fasciclin-like arabinogalactan protein 13 OS=Arabidopsis thaliana OX=3702 GN=FLA13 PE=1 SV=1	Fasciclin domain	-	-	-	-	-
TRINITY_DN16686_c0_g2	48.75	1.26	5.1833	4.6512e-08	6.7363e-06	-	-	-	-	-	-	-	-
TRINITY_DN1458_c1_g1	37.52	0	7.6209	4.657e-08	6.7364e-06	-	-	-	-	-	-	-	-
TRINITY_DN1644_c1_g1	504.31	237.43	1.0847	4.6871e-08	6.7717e-06	hypothetical protein DM860_009329 [Cuscuta australis]	SNF1-related protein kinase regulatory subunit gamma-1 OS=Arabidopsis thaliana OX=3702 GN=KING1 PE=1 SV=2	CBS domain;CBS domain	-	-	-	-	-
TRINITY_DN24875_c0_g2	35.88	0	7.5573	4.6945e-08	6.7741e-06	-	-	-	-	-	-	-	-
TRINITY_DN1660_c0_g2	72.48	13.39	2.432	4.7602e-08	6.8525e-06	-	-	-	-	-	-	-	-
TRINITY_DN81790_c0_g1	90.49	10.06	3.1855	4.7605e-08	6.8525e-06	vinorine synthase-like [Coffea arabica]	Salutaridinol 7-O-acetyltransferase OS=Papaver somniferum OX=3469 GN=SALAT PE=1 SV=1	Transferase family	-	-	-	-	-
TRINITY_DN71554_c0_g2	1.23	226.26	-7.5443	4.8005e-08	6.9016e-06	PREDICTED: probable leucine-rich repeat receptor-like protein kinase At5g49770, partial [Nicotiana tabacum]	Probable leucine-rich repeat receptor-like protein kinase At5g49770 OS=Arabidopsis thaliana OX=3702 GN=At5g49770 PE=2 SV=1	-	-	-	-	-	-
TRINITY_DN7657_c0_g2	1062.42	7750.49	-2.8669	4.8304e-08	6.9362e-06	hypothetical protein CQW23_27047 [Capsicum baccatum]	Probable leucine-rich repeat receptor-like protein kinase At1g68400 OS=Arabidopsis thaliana OX=3702 GN=At1g68400 PE=2 SV=1	Leucine rich repeat N-terminal domain;Leucine Rich repeats (2 copies);Leucine rich repeat;Protein kinase domain;Protein tyrosine kinase	-	-	-	-	-
TRINITY_DN17456_c0_g1	44.51	0.95	5.4579	4.8771e-08	6.9947e-06	Zinc finger, PMZ-type [Corchorus olitorius]	-	-	-	-	-	-	-
TRINITY_DN2139_c0_g3	33.75	0	7.4721	4.8999e-08	7.0188e-06	-	-	-	-	-	-	-	-
TRINITY_DN5961_c0_g1	72.71	12.72	2.5067	4.9377e-08	7.0644e-06	chloride channel protein CLC-c-like isoform X1 [Olea europaea var. sylvestris]	Chloride channel protein CLC-c OS=Arabidopsis thaliana OX=3702 GN=CLC-C PE=1 SV=1	CBS domain;Voltage gated chloride channel	-	-	-	-	-
TRINITY_DN2904_c0_g1	181.81	585.15	-1.6952	5.006e-08	7.1535e-06	hypothetical protein VITISV_042091 [Vitis vinifera]	Retrovirus-related Pol polyprotein from transposon RE2 OS=Arabidopsis thaliana OX=3702 GN=RE2 PE=4 SV=1	Reverse transcriptase (RNA-dependent DNA polymerase)	-	-	-	-	-
TRINITY_DN16109_c0_g2	0	30.97	-7.4905	5.1062e-08	7.2701e-06	-	-	-	-	-	-	-	-
TRINITY_DN7154_c0_g2	5.21	161.52	-4.9641	5.1335e-08	7.3002e-06	-	-	-	-	-	-	-	-
TRINITY_DN12069_c0_g1	120.16	7.97	3.8826	5.1417e-08	7.303e-06	hemK methyltransferase family member 2 [Momordica charantia]|XP_022155330.1 hemK methyltransferase family member 2 [Momordica charantia]	-	-	-	-	-	-	-
TRINITY_DN10820_c0_g1	54.82	0.64	6.3316	5.1488e-08	7.3042e-06	-	-	-	-	-	-	-	-
TRINITY_DN106238_c0_g1	32.61	0	7.4258	5.1696e-08	7.325e-06	-	-	-	-	-	-	-	-
TRINITY_DN31402_c0_g1	48.97	1.31	5.1687	5.2252e-08	7.3948e-06	-	-	-	-	-	-	-	-
TRINITY_DN16747_c0_g1	154.53	38.88	1.9809	5.3345e-08	7.5362e-06	-	-	-	-	-	-	-	-
TRINITY_DN33200_c0_g1	27.56	267.64	-3.2719	5.3379e-08	7.5362e-06	PREDICTED: homocysteine S-methyltransferase 1-like isoform X1 [Nelumbo nucifera]	Homocysteine S-methyltransferase 1 OS=Brassica oleracea var. italica OX=36774 GN=HMT1 PE=1 SV=1	Homocysteine S-methyltransferase	-	-	-	K00547|mmuM, BHMT2; homocysteine S	ko00270(Metabolism);ko01100(Metabolism);ko01110(Metabolism)
TRINITY_DN10615_c0_g1	128.61	8.69	3.8614	5.3545e-08	7.5505e-06	PREDICTED: uncharacterized protein LOC109150807 [Ipomoea nil]	Putative ribonuclease H protein At1g65750 OS=Arabidopsis thaliana OX=3702 GN=At1g65750 PE=3 SV=1	Domain of unknown function (DUF4283);Reverse transcriptase (RNA-dependent DNA polymerase);Reverse transcriptase (RNA-dependent DNA polymerase);Reverse transcriptase-like	-	-	-	-	-
TRINITY_DN39082_c0_g1	0	31.39	-7.5096	5.3647e-08	7.5559e-06	putative disease resistance protein At1g50180 [Durio zibethinus]|XP_022759151.1 putative disease resistance protein At1g50180 [Durio zibethinus]	-	-	-	-	-	-	-
TRINITY_DN61910_c0_g2	0	31.97	-7.5381	5.474e-08	7.7007e-06	-	-	-	-	-	-	-	-
TRINITY_DN6616_c3_g2	11.85	73.35	-2.6556	5.5684e-08	7.8242e-06	-	-	-	-	-	-	-	-
TRINITY_DN4358_c0_g1	987.19	2403.51	-1.2819	5.7009e-08	8.0008e-06	glucan endo-1,3-beta-glucosidase 12 [Ziziphus jujuba]	Glucan endo-1,3-beta-glucosidase 3 OS=Arabidopsis thaliana OX=3702 GN=At2g01630 PE=2 SV=2	Glycosyl hydrolases family 17;X8 domain	-	-	-	-	-
TRINITY_DN10293_c0_g1	0	36.56	-7.7275	5.7434e-08	8.0508e-06	-	-	-	-	-	-	-	-
TRINITY_DN11729_c0_g1	21.11	118.07	-2.5268	5.7857e-08	8.1005e-06	cytochrome P450 [Cynara cardunculus var. scolymus]	Secologanin synthase OS=Catharanthus roseus OX=4058 GN=CYP72A1 PE=2 SV=1	-	-	-	-	-	-
TRINITY_DN5056_c0_g2	32.5	0	7.428	5.8767e-08	8.2181e-06	-	-	-	-	-	-	-	-
TRINITY_DN4312_c0_g1	143.59	42.26	1.7638	5.8988e-08	8.2393e-06	-	-	-	-	-	-	-	-
TRINITY_DN25730_c0_g1	123.57	13.44	3.1986	5.9326e-08	8.2766e-06	PAN domain-containing protein At5g03700 [Camellia sinensis]	PAN domain-containing protein At5g03700 OS=Arabidopsis thaliana OX=3702 GN=At5g03700 PE=1 SV=1	D-mannose binding lectin	-	-	-	-	-
TRINITY_DN57627_c2_g1	58.91	1.26	5.4555	6.037e-08	8.4122e-06	-	-	-	-	-	-	-	-
TRINITY_DN2386_c0_g3	178.4	649.09	-1.8679	6.0561e-08	8.4289e-06	-	-	-	-	-	-	-	-
TRINITY_DN68446_c0_g1	354.42	166.1	1.0928	6.1257e-08	8.5157e-06	probable transmembrane ascorbate ferrireductase 4 [Olea europaea var. sylvestris]	Probable transmembrane ascorbate ferrireductase 4 OS=Arabidopsis thaliana OX=3702 GN=CYB561D PE=2 SV=1	Eukaryotic cytochrome b561;Eukaryotic cytochrome b561	-	-	-	-	-
TRINITY_DN6567_c0_g1	130.51	411.42	-1.6605	6.1608e-08	8.5544e-06	probable LRR receptor-like serine/threonine-protein kinase At3g47570 [Hevea brasiliensis]	Receptor kinase-like protein Xa21 OS=Oryza sativa subsp. japonica OX=39947 GN=XA21 PE=1 SV=1	Protein kinase domain;Protein tyrosine kinase	-	-	-	-	-
TRINITY_DN14671_c0_g1	35.15	0	7.5445	6.1991e-08	8.5975e-06	-	-	-	-	-	-	-	-
TRINITY_DN6227_c10_g1	12.62	70.77	-2.4777	6.2134e-08	8.6072e-06	hypothetical protein DCAR_006995 [Daucus carota subsp. sativus]|KZN06160.1 hypothetical protein DCAR_006997 [Daucus carota subsp. sativus]	-	-	-	-	-	-	-
TRINITY_DN26519_c0_g1	0	31.5	-7.5184	6.2332e-08	8.6244e-06	-	-	-	-	-	-	-	-
TRINITY_DN3950_c0_g1	315.82	88.48	1.8315	6.3243e-08	8.7403e-06	-	-	-	-	-	-	-	-
TRINITY_DN6942_c0_g1	159.58	601.69	-1.919	6.4249e-08	8.8689e-06	probable xyloglucan endotransglucosylase/hydrolase protein 23 [Hevea brasiliensis]	Probable xyloglucan endotransglucosylase/hydrolase protein 23 OS=Arabidopsis thaliana OX=3702 GN=XTH23 PE=2 SV=1	Glycosyl hydrolases family 16;Xyloglucan endo-transglycosylase (XET) C-terminus	-	-	-	-	-
TRINITY_DN57151_c1_g1	31.86	0	7.3929	6.4456e-08	8.887e-06	-	-	-	-	-	-	-	-
TRINITY_DN20522_c0_g1	25.75	516.74	-4.3306	6.4874e-08	8.9341e-06	uncharacterized protein LOC111274050 [Durio zibethinus]	-	PDDEXK-like family of unknown function	-	-	-	-	-
TRINITY_DN16388_c0_g2	32.26	0	7.4161	6.5744e-08	9.0329e-06	-	-	-	-	-	-	-	-
TRINITY_DN37193_c0_g1	0.25	60.64	-7.5017	6.6091e-08	9.0699e-06	PREDICTED: uncharacterized protein LOC104446483 [Eucalyptus grandis]	-	Reverse transcriptase (RNA-dependent DNA polymerase)	-	-	-	-	-
TRINITY_DN15115_c0_g1	7.01	77.34	-3.3996	6.6451e-08	9.1088e-06	-	-	-	-	-	-	-	-
TRINITY_DN1657_c1_g1	220	78.96	1.4803	6.747e-08	9.227e-06	uncharacterized protein LOC110602049 [Manihot esculenta]	-	Retrotransposon gag protein	-	-	-	-	-
TRINITY_DN10596_c0_g1	89.08	4.19	4.3688	6.7685e-08	9.2348e-06	LOW QUALITY PROTEIN: uncharacterized protein LOC113782373 [Coffea eugenioides]	-	-	-	-	-	-	-
TRINITY_DN76220_c0_g1	25.72	128.7	-2.3203	6.7613e-08	9.2348e-06	uncharacterized protein LOC111383689 [Olea europaea var. sylvestris]	-	Tetratricopeptide repeat	-	-	-	-	-
TRINITY_DN11564_c0_g1	496.09	1330.24	-1.4209	6.788e-08	9.2507e-06	PREDICTED: phosphoenolpyruvate carboxylase 2 [Gossypium arboreum]|KHG25331.1 Phosphoenolpyruvate carboxylase 2 [Gossypium arboreum]	C4 phosphoenolpyruvate carboxylase OS=Flaveria trinervia OX=4227 GN=PPCA PE=1 SV=2	Phosphoenolpyruvate carboxylase	-	-	-	K01595|ppc; phosphoenolpyruvate carboxylase [EC:4.1.1.31]	ko00620(Metabolism);ko00680(Metabolism);ko00710(Metabolism);ko00720(Metabolism);ko01100(Metabolism);ko01120(Metabolism);ko01200(Metabolism)
TRINITY_DN11483_c0_g1	0	34.1	-7.6326	6.8712e-08	9.3533e-06	Endonuclease/exonuclease/phosphatase [Macleaya cordata]	-	zinc-binding in reverse transcriptase	-	-	-	-	-
TRINITY_DN13837_c0_g1	1968.21	885.99	1.1516	6.9757e-08	9.4846e-06	PREDICTED: bifunctional 3-dehydroquinate dehydratase/shikimate dehydrogenase, chloroplastic-like isoform X2 [Nicotiana tomentosiformis]|XP_016456010.1 PREDICTED: bifunctional 3-dehydroquinate dehydratase/shikimate dehydrogenase, chloroplastic-like isoform X2 [Nicotiana tabacum]	Bifunctional 3-dehydroquinate dehydratase/shikimate dehydrogenase, chloroplastic OS=Arabidopsis thaliana OX=3702 GN=EMB3004 PE=1 SV=1	Type I 3-dehydroquinase;Shikimate dehydrogenase substrate binding domain	-	-	-	-	-
TRINITY_DN21044_c0_g1	101.83	6.06	4.0961	7.0048e-08	9.5133e-06	-	-	-	-	-	-	-	-
TRINITY_DN1779_c0_g3	9.12	71.95	-2.9898	7.0242e-08	9.5286e-06	uncharacterized protein LOC114298476 [Camellia sinensis]	-	-	-	-	-	-	-
TRINITY_DN1_c0_g1	439.16	172.61	1.3447	7.0844e-08	9.5992e-06	putative late blight resistance protein homolog R1A-4 [Coffea arabica]	Putative late blight resistance protein homolog R1B-8 OS=Solanum demissum OX=50514 GN=R1B-8 PE=5 SV=1	NB-ARC domain	-	-	-	-	-
TRINITY_DN53075_c0_g1	49.44	3.05	4.0066	7.2679e-08	9.8252e-06	putative late blight resistance protein homolog R1A-10 [Coffea arabica]	-	-	-	-	-	-	-
TRINITY_DN8838_c0_g1	4.46	50.12	-3.4816	7.2639e-08	9.8252e-06	PREDICTED: putative wall-associated receptor kinase-like 16 [Nicotiana sylvestris]	-	-	-	-	-	-	-
TRINITY_DN817_c5_g1	34.07	0	7.4928	7.3552e-08	9.9318e-06	-	-	-	-	-	-	-	-
TRINITY_DN5812_c0_g1	32.81	0	7.4366	7.3723e-08	9.9435e-06	hypothetical protein CICLE_v10016636mg [Citrus clementina]	Accelerated cell death 11 OS=Arabidopsis thaliana OX=3702 GN=ACD11 PE=1 SV=1	-	-	-	-	-	-
TRINITY_DN12388_c0_g1	64.44	435.92	-2.7486	7.3833e-08	9.947e-06	-	Probable aminotransferase TAT2 OS=Arabidopsis thaliana OX=3702 GN=At5g53970 PE=2 SV=1	-	-	-	-	-	-
TRINITY_DN3756_c1_g1	62.48	298.28	-2.2598	7.5946e-08	1.022e-05	uncharacterized protein LOC113760982 [Coffea eugenioides]	-	Glycosyl hydrolases family 43;PetM family of cytochrome b6f complex subunit 7	-	-	-	-	-
TRINITY_DN40964_c0_g2	31.58	0	7.3787	7.6351e-08	1.0246e-05	uncharacterized protein LOC110881159 [Helianthus annuus]	Putative ribonuclease H protein At1g65750 OS=Arabidopsis thaliana OX=3702 GN=At1g65750 PE=3 SV=1	zinc-binding in reverse transcriptase	-	-	-	-	-
TRINITY_DN41369_c0_g1	9.64	56.71	-2.5636	7.6404e-08	1.0246e-05	-	-	-	-	-	-	-	-
TRINITY_DN8107_c0_g1	7.2	75	-3.354	7.6277e-08	1.0246e-05	-	-	-	-	-	-	-	-
TRINITY_DN56673_c1_g1	43.12	1.29	4.9952	7.6909e-08	1.0302e-05	-	-	-	-	-	-	-	-
TRINITY_DN17754_c0_g2	45.09	1.26	5.0659	8.3052e-08	1.1113e-05	-	-	-	-	-	-	-	-
TRINITY_DN387_c3_g1	0.26	55.11	-7.3626	8.3233e-08	1.1124e-05	protein ACCELERATED CELL DEATH 6-like [Olea europaea var. sylvestris]	-	-	-	-	-	-	-
TRINITY_DN8186_c1_g1	48.55	0.92	5.5929	8.4911e-08	1.1336e-05	uncharacterized protein LOC113769125 [Coffea eugenioides]	-	-	-	-	-	-	-
TRINITY_DN10547_c0_g1	44.06	263.5	-2.5633	8.7842e-08	1.17e-05	PREDICTED: uncharacterized protein LOC105951542 [Erythranthe guttata]	-	Plant transposon protein	-	-	-	-	-
TRINITY_DN17040_c1_g1	42.79	0.95	5.4038	8.8063e-08	1.1712e-05	PREDICTED: LOW QUALITY PROTEIN: uncharacterized protein LOC103343662 [Prunus mume]	Uncharacterized mitochondrial protein AtMg01250 OS=Arabidopsis thaliana OX=3702 GN=AtMg01250 PE=4 SV=1	Reverse transcriptase (RNA-dependent DNA polymerase);Reverse transcriptase (RNA-dependent DNA polymerase)	-	-	-	-	-
TRINITY_DN47688_c2_g1	59.89	3.8	3.9213	8.8132e-08	1.1712e-05	-	-	-	-	-	-	-	-
TRINITY_DN5601_c0_g1	30.73	0	7.3446	8.8916e-08	1.1803e-05	-	-	-	-	-	-	-	-
TRINITY_DN1950_c4_g2	21.95	246.26	-3.4627	8.9287e-08	1.1839e-05	uncharacterized protein LOC112097797 [Citrus clementina]	Uncharacterized mitochondrial protein AtMg00860 OS=Arabidopsis thaliana OX=3702 GN=AtMg00860 PE=4 SV=1	gag-polyprotein putative aspartyl protease;Retroviral aspartyl protease;Reverse transcriptase (RNA-dependent DNA polymerase)	-	-	-	-	-
TRINITY_DN1517_c5_g1	30.86	0	7.3459	8.9889e-08	1.1906e-05	Glycine dehydrogenaseB like [Actinidia chinensis var. chinensis]	Glycine dehydrogenase (decarboxylating), mitochondrial OS=Pisum sativum OX=3888 GN=GDCSP PE=1 SV=1	-	-	-	-	K00281|GLDC, gcvP; glycine dehydrogenase [EC:1.4.4.2]	ko00260(Metabolism);ko00630(Metabolism);ko01100(Metabolism);ko01110(Metabolism);ko01200(Metabolism)
TRINITY_DN20756_c2_g1	108.17	11.49	3.2139	9.069e-08	1.1992e-05	-	-	-	-	-	-	-	-
TRINITY_DN57633_c0_g1	0	36.06	-7.7121	9.0748e-08	1.1992e-05	-	-	-	-	-	-	-	-
TRINITY_DN16544_c0_g1	11.94	65.96	-2.4287	9.3317e-08	1.2318e-05	-	-	-	-	-	-	-	-
TRINITY_DN29727_c0_g1	0.25	68.95	-7.6816	9.4315e-08	1.2436e-05	Retrovirus-related Pol polyprotein from transposon TNT 1-94 [Dendrobium catenatum]	-	gag-polypeptide of LTR copia-type	-	-	-	-	-
TRINITY_DN30057_c0_g1	224.75	42.4	2.4158	9.5708e-08	1.2606e-05	-	-	-	-	-	-	-	-
TRINITY_DN3853_c0_g1	107.23	17.5	2.5947	9.6052e-08	1.2637e-05	7-deoxyloganetin glucosyltransferase-like [Quercus suber]	7-deoxyloganetin glucosyltransferase OS=Catharanthus roseus OX=4058 GN=UGT85A23 PE=1 SV=1	UDP-glucoronosyl and UDP-glucosyl transferase	-	-	-	-	-
TRINITY_DN79408_c0_g3	0	33.12	-7.5895	9.7157e-08	1.2768e-05	-	-	-	-	-	-	-	-
TRINITY_DN22562_c1_g1	0	41.7	-7.9233	9.7737e-08	1.283e-05	hypothetical protein L195_g022038 [Trifolium pratense]	Retrovirus-related Pol polyprotein from transposon RE1 OS=Arabidopsis thaliana OX=3702 GN=RE1 PE=2 SV=1	Reverse transcriptase (RNA-dependent DNA polymerase);Reverse transcriptase (RNA-dependent DNA polymerase)	-	-	-	-	-
TRINITY_DN34839_c0_g1	33.4	0	7.4536	9.8027e-08	1.2853e-05	PREDICTED: DELLA protein RGL3-like [Solanum tuberosum]	DELLA protein RGL1 OS=Arabidopsis thaliana OX=3702 GN=RGL1 PE=1 SV=1	GRAS domain family	-	-	-	-	-
TRINITY_DN12949_c0_g1	10	111.53	-3.4419	9.9065e-08	1.2961e-05	Retrovirus-related Pol polyprotein from transposon TNT 1-94 [Dendrobium catenatum]	-	-	-	-	-	-	-
TRINITY_DN10225_c1_g1	290.24	69.7	2.0548	9.981e-08	1.3029e-05	PREDICTED: uncharacterized protein LOC109165866 [Ipomoea nil]	-	-	-	-	-	-	-
TRINITY_DN603_c0_g1	323.78	910.53	-1.4868	9.9794e-08	1.3029e-05	CBL-interacting serine/threonine-protein kinase 11 [Camellia sinensis]	CBL-interacting serine/threonine-protein kinase 11 OS=Arabidopsis thaliana OX=3702 GN=CIPK11 PE=1 SV=1	Kinase-like;NAF domain;Protein kinase domain;Protein tyrosine kinase	-	-	-	K12761|SNF1; carbon catabolite	ko04113(Cellular Processes);ko04138(Cellular Processes)
TRINITY_DN73942_c0_g1	0	376.49	-11.0954	9.9936e-08	1.3031e-05	-	-	-	-	-	-	-	-
TRINITY_DN24743_c0_g1	45.77	1.59	4.7818	1.0077e-07	1.3126e-05	Integrase, catalytic core [Corchorus capsularis]	Retrovirus-related Pol polyprotein from transposon RE1 OS=Arabidopsis thaliana OX=3702 GN=RE1 PE=2 SV=1	GAG-pre-integrase domain;gag-polypeptide of LTR copia-type;gag-polypeptide of LTR copia-type	-	-	-	-	-
TRINITY_DN46892_c0_g1	0	33.79	-7.6193	1.0355e-07	1.3472e-05	probable LRR receptor-like serine/threonine-protein kinase At3g47570 isoform X3 [Olea europaea var. sylvestris]	-	Leucine rich repeat N-terminal domain;Leucine Rich Repeat;Leucine Rich repeats (2 copies);Leucine rich repeat	-	-	-	-	-
TRINITY_DN44253_c2_g1	30.87	0	7.3491	1.0529e-07	1.3684e-05	-	-	-	-	-	-	-	-
TRINITY_DN1361_c6_g1	19221.1	43194	-1.1682	1.0739e-07	1.3926e-05	PREDICTED: ribulose bisphosphate carboxylase small chain, chloroplastic [Eucalyptus grandis]|KCW48548.1 hypothetical protein EUGRSUZ_K02223 [Eucalyptus grandis]	Ribulose bisphosphate carboxylase small chain 1, chloroplastic OS=Mesembryanthemum crystallinum OX=3544 GN=RBCS-1 PE=2 SV=2	Ribulose-1,5-bisphosphate carboxylase small subunit;Ribulose bisphosphate carboxylase, small chain	-	-	-	K01602|rbcS, cbbS; ribulose	ko00630(Metabolism);ko00710(Metabolism);ko01100(Metabolism);ko01110(Metabolism);ko01120(Metabolism);ko01200(Metabolism)
TRINITY_DN19397_c0_g1	30.5	0	7.3364	1.0729e-07	1.3926e-05	-	-	-	-	-	-	-	-
TRINITY_DN7893_c0_g1	625.83	285.43	1.1307	1.0795e-07	1.3984e-05	Uncharacterized protein TCM_033752 [Theobroma cacao]	-	Domain of unknown function (DUF4283);Reverse transcriptase (RNA-dependent DNA polymerase);Reverse transcriptase-like;zinc-binding in reverse transcriptase	-	-	-	-	-
TRINITY_DN51941_c0_g3	7.97	64.96	-2.9709	1.0817e-07	1.3997e-05	-	-	-	-	-	-	-	-
TRINITY_DN1058_c0_g1	704.58	268.36	1.3895	1.1291e-07	1.4583e-05	-	-	-	-	-	-	-	-
TRINITY_DN18793_c0_g1	2.95	45.86	-4.0392	1.1295e-07	1.4583e-05	-	-	-	-	-	-	-	-
TRINITY_DN21977_c0_g1	218.33	438.34	-1.0039	1.145e-07	1.475e-05	phosphoglucan phosphatase LSF1, chloroplastic isoform X1 [Sesamum indicum]	Phosphoglucan phosphatase LSF1, chloroplastic OS=Arabidopsis thaliana OX=3702 GN=LSF1 PE=1 SV=1	Dual specificity phosphatase, catalytic domain	-	-	-	-	-
TRINITY_DN31939_c0_g3	45.01	0.98	5.4607	1.1439e-07	1.475e-05	uncharacterized protein LOC114270501 [Camellia sinensis]	Uncharacterized mitochondrial protein AtMg01250 OS=Arabidopsis thaliana OX=3702 GN=AtMg01250 PE=4 SV=1	-	-	-	-	-	-
TRINITY_DN2786_c4_g2	199.52	491.96	-1.2935	1.1738e-07	1.5106e-05	PREDICTED: spermidine hydroxycinnamoyl transferase-like [Vitis vinifera]	Spermidine hydroxycinnamoyl transferase OS=Arabidopsis thaliana OX=3702 GN=SHT PE=1 SV=1	Transferase family	-	-	-	K13065|E2.3.1.133, HCT; shikimate O	ko00940(Metabolism);ko00941(Metabolism);ko00945(Metabolism);ko01100(Metabolism);ko01110(Metabolism)
TRINITY_DN12394_c0_g1	0	31.5	-7.5192	1.1791e-07	1.514e-05	putative late blight resistance protein homolog R1A-4 [Coffea arabica]	Putative late blight resistance protein homolog R1B-16 OS=Solanum demissum OX=50514 GN=R1B-16 PE=3 SV=1	NB-ARC domain;NB-ARC domain;Late blight resistance protein R1	-	-	-	-	-
TRINITY_DN6807_c0_g1	8.43	55.9	-2.7331	1.1789e-07	1.514e-05	protein HASTY 1 [Populus trichocarpa]|XP_024439022.1 protein HASTY 1 [Populus trichocarpa]|XP_024439023.1 protein HASTY 1 [Populus trichocarpa]|XP_024439024.1 protein HASTY 1 [Populus trichocarpa]|XP_024439026.1 protein HASTY 1 [Populus trichocarpa]|PNT06468.1 hypothetical protein POPTR_013G032100 [Populus trichocarpa]|AXY97482.1 ARM repeat superfamily protein [Populus tomentosa]	Protein HASTY 1 OS=Arabidopsis thaliana OX=3702 GN=HST1 PE=1 SV=1	-	-	-	-	K14289|XPO5; exportin	ko03013(Genetic Information Processing)
TRINITY_DN4083_c0_g2	387.05	176.2	1.1381	1.2175e-07	1.5617e-05	protein trichome birefringence-like 33 [Ricinus communis]|EEF41500.1 conserved hypothetical protein [Ricinus communis]	Protein trichome birefringence-like 33 OS=Arabidopsis thaliana OX=3702 GN=TBL33 PE=2 SV=1	GDSL/SGNH-like Acyl-Esterase family found in Pmr5 and Cas1p;PMR5 N terminal Domain	-	-	-	-	-
TRINITY_DN25682_c0_g1	159.95	58.58	1.4431	1.2292e-07	1.5749e-05	uncharacterized protein LOC113720659 isoform X3 [Coffea arabica]	-	-	-	-	-	-	-
TRINITY_DN320_c13_g1	956.79	2238.78	-1.228	1.2506e-07	1.6006e-05	PREDICTED: photosynthetic NDH subunit of subcomplex B 1, chloroplastic [Solanum tuberosum]	Photosynthetic NDH subunit of subcomplex B 1, chloroplastic OS=Arabidopsis thaliana OX=3702 GN=PNSB1 PE=2 SV=1	-	-	-	-	-	-
TRINITY_DN1732_c4_g1	389.66	108.56	1.848	1.2585e-07	1.609e-05	-	-	-	-	-	-	-	-
TRINITY_DN59112_c2_g1	494.3	1471.85	-1.5735	1.2778e-07	1.6318e-05	PREDICTED: calcium-binding protein KIC-like [Nicotiana tabacum]|XP_018628113.1 PREDICTED: calcium-binding protein KIC [Nicotiana tomentosiformis]	Calcium-binding protein KIC OS=Arabidopsis thaliana OX=3702 GN=KIC PE=1 SV=2	EF-hand domain pair	-	-	-	-	-
TRINITY_DN11109_c0_g1	296.98	112.89	1.4009	1.2814e-07	1.6329e-05	-	-	-	-	-	-	-	-
TRINITY_DN24539_c0_g2	0	31.14	-7.4967	1.2856e-07	1.6365e-05	-	-	-	-	-	-	-	-
TRINITY_DN28558_c0_g1	318.59	141.62	1.1713	1.2874e-07	1.637e-05	probable disease resistance protein At4g27220 [Olea europaea var. sylvestris]	Disease resistance protein SUMM2 OS=Arabidopsis thaliana OX=3702 GN=SUMM2 PE=1 SV=1	-	-	-	-	-	-
TRINITY_DN18007_c0_g2	61.6	3.47	4.0938	1.3187e-07	1.6732e-05	probable disease resistance protein At1g12280 [Olea europaea var. sylvestris]	-	-	-	-	-	-	-
TRINITY_DN6025_c2_g1	302.44	691.47	-1.1933	1.3262e-07	1.681e-05	PREDICTED: elongation of fatty acids protein 3-like [Nicotiana sylvestris]|XP_016486438.1 PREDICTED: elongation of fatty acids protein 3-like [Nicotiana tabacum]	Elongation of fatty acids protein 3-like OS=Arabidopsis thaliana OX=3702 GN=HOS3 PE=2 SV=1	GNS1/SUR4 family	-	-	-	-	-
TRINITY_DN23932_c0_g2	34.02	0	7.4971	1.3378e-07	1.6919e-05	-	-	-	-	-	-	-	-
TRINITY_DN53089_c0_g1	0	38.36	-7.8029	1.3369e-07	1.6919e-05	gag-pol polyprotein [Populus deltoides]	Retrovirus-related Pol polyprotein from transposon RE2 OS=Arabidopsis thaliana OX=3702 GN=RE2 PE=4 SV=1	-	-	-	-	-	-
TRINITY_DN4484_c0_g2	605.16	208.56	1.5341	1.343e-07	1.6967e-05	PREDICTED: uncharacterized protein LOC105961778 [Erythranthe guttata]	-	Domain of unknown function (DUF4216);Domain of unknown function (DUF4218);Transposase family tnp2;Transposase-associated domain	-	-	-	-	-
TRINITY_DN19000_c0_g1	36.16	191.52	-2.4029	1.3483e-07	1.7015e-05	-	-	-	-	-	-	-	-
TRINITY_DN13375_c1_g1	215.88	53.89	2.0092	1.3528e-07	1.705e-05	PREDICTED: (+)-neomenthol dehydrogenase [Beta vulgaris subsp. vulgaris]|KMT20600.1 hypothetical protein BVRB_1g005820 isoform A [Beta vulgaris subsp. vulgaris]	(+)-neomenthol dehydrogenase OS=Capsicum annuum OX=4072 GN=MNR1 PE=1 SV=1	-	-	-	-	K15095|E1.1.1.208; (+)	ko00902(Metabolism);ko01110(Metabolism)
TRINITY_DN41674_c0_g1	51.49	0.92	5.6797	1.3539e-07	1.705e-05	PREDICTED: putative serine/threonine-protein kinase-like protein CCR3 isoform X1 [Theobroma cacao]	Putative serine/threonine-protein kinase-like protein CCR3 OS=Arabidopsis thaliana OX=3702 GN=CCR3 PE=2 SV=1	Protein kinase domain;Protein tyrosine kinase	-	-	-	-	-
TRINITY_DN16113_c1_g1	63.28	193.53	-1.6233	1.3634e-07	1.7151e-05	-	Laccase-8 OS=Oryza sativa subsp. japonica OX=39947 GN=LAC8 PE=3 SV=2	-	-	-	-	-	-
TRINITY_DN23813_c0_g1	7.45	51.54	-2.7542	1.3755e-07	1.7285e-05	reverse transcriptase [Artemisia annua]	-	-	-	-	-	-	-
TRINITY_DN4351_c0_g1	21.6	134.5	-2.6778	1.377e-07	1.7286e-05	Uncharacterized protein TCM_021521 [Theobroma cacao]	-	-	-	-	-	-	-
TRINITY_DN5799_c1_g2	46.98	0.34	6.9851	1.3839e-07	1.7353e-05	-	-	-	-	-	-	-	-
TRINITY_DN16530_c0_g1	32.05	0	7.3969	1.3971e-07	1.7501e-05	PREDICTED: uncharacterized protein LOC104772185 [Camelina sativa]	-	-	-	-	-	-	-
TRINITY_DN20650_c0_g1	45.8	0.31	6.9511	1.3988e-07	1.7503e-05	-	-	-	-	-	-	-	-
TRINITY_DN17907_c0_g1	0	28.29	-7.3626	1.4133e-07	1.7666e-05	-	-	-	-	-	-	-	-
TRINITY_DN27882_c2_g1	10.33	66.13	-2.7067	1.4184e-07	1.7711e-05	-	-	-	-	-	-	-	-
TRINITY_DN3537_c0_g3	8.68	80.4	-3.1943	1.422e-07	1.7737e-05	putative reverse transcriptase [Arabidopsis thaliana]|AAM15081.1 putative reverse transcriptase [Arabidopsis thaliana]	-	-	-	-	-	-	-
TRINITY_DN13698_c0_g1	27.79	131.46	-2.2326	1.4694e-07	1.8289e-05	-	-	-	-	-	-	-	-
TRINITY_DN1490_c5_g1	29.16	0	7.2649	1.4786e-07	1.8384e-05	hypothetical protein DM860_009024 [Cuscuta australis]	DnaJ protein ERDJ2A OS=Arabidopsis thaliana OX=3702 GN=ERDJ2A PE=1 SV=1	gag-polypeptide of LTR copia-type	-	-	-	-	-
TRINITY_DN53825_c0_g2	96.18	358.64	-1.9036	1.4806e-07	1.839e-05	cytochrome P450 72A556 [Platycodon grandiflorus]	Cytochrome P450 CYP72A219 OS=Panax ginseng OX=4054 PE=2 SV=1	-	-	-	-	-	-
TRINITY_DN19433_c0_g1	28.95	0	7.2574	1.5149e-07	1.8796e-05	-	-	-	-	-	-	-	-
TRINITY_DN17546_c0_g1	162.5	51.42	1.6642	1.5326e-07	1.8995e-05	-	-	-	-	-	-	-	-
TRINITY_DN1224_c0_g1	2356.28	1058.99	1.1528	1.542e-07	1.9092e-05	hypothetical protein CDL12_28847 [Handroanthus impetiginosus]	-	-	-	-	-	-	-
TRINITY_DN3408_c2_g1	5449.3	12965.8	-1.2508	1.5481e-07	1.9148e-05	photosystem I reaction center subunit V, chloroplastic [Sesamum indicum]	Photosystem I reaction center subunit V, chloroplastic OS=Arabidopsis thaliana OX=3702 GN=PSAG PE=1 SV=1	Photosystem I psaG / psaK	-	-	-	K08905|psaG; photosystem I subunit V	ko00195(Metabolism);ko01100(Metabolism)
TRINITY_DN4906_c1_g1	8034.06	3312.06	1.2783	1.5793e-07	1.9513e-05	PREDICTED: glycine-rich domain-containing protein 2-like [Nicotiana tomentosiformis]|XP_009606295.1 PREDICTED: glycine-rich domain-containing protein 2-like [Nicotiana tomentosiformis]	Glycine-rich domain-containing protein 1 OS=Arabidopsis thaliana OX=3702 GN=GRDP1 PE=2 SV=1	Glycine-rich domain-containing protein-like	-	-	-	-	-
TRINITY_DN18008_c0_g1	36.79	127.9	-1.7974	1.5896e-07	1.9605e-05	GDSL-like Lipase/Acylhydrolase superfamily protein, putative [Theobroma cacao]	GDSL esterase/lipase At1g28570 OS=Arabidopsis thaliana OX=3702 GN=At1g28570 PE=3 SV=1	-	-	-	-	-	-
TRINITY_DN20453_c0_g1	134.44	30.83	2.124	1.5901e-07	1.9605e-05	primary amine oxidase-like [Durio zibethinus]	Primary amine oxidase (Fragment) OS=Lens culinaris OX=3864 PE=1 SV=3	Copper amine oxidase, enzyme domain	-	-	-	K00276|AOC3, AOC2, tynA; primary	ko00260(Metabolism);ko00350(Metabolism);ko00360(Metabolism);ko00410(Metabolism);ko00950(Metabolism);ko00960(Metabolism);ko01100(Metabolism);ko01110(Metabolism)
TRINITY_DN9356_c0_g1	69.36	12.69	2.4333	1.5997e-07	1.9703e-05	-	-	-	-	-	-	-	-
TRINITY_DN4266_c0_g1	222.34	12.77	4.103	1.6219e-07	1.9956e-05	beta-hexosaminidase 1 [Sesamum indicum]	Copper-transporting ATPase PAA1, chloroplastic OS=Arabidopsis thaliana OX=3702 GN=PAA1 PE=1 SV=1	-	-	-	-	K12373|HEXA_B; hexosaminidase [EC:3.2.1.52]	ko00511(Metabolism);ko00513(Metabolism);ko00520(Metabolism);ko00531(Metabolism);ko00603(Metabolism);ko00604(Metabolism);ko01100(Metabolism);ko04142(Cellular Processes)
TRINITY_DN1818_c0_g1	65.38	3.8	4.0466	1.6345e-07	2.0068e-05	hypothetical protein DM860_010972 [Cuscuta australis]	F-box/FBD/LRR-repeat protein At1g16930 OS=Arabidopsis thaliana OX=3702 GN=At1g16930 PE=2 SV=1	F-box domain;F-box-like	-	-	-	-	-
TRINITY_DN20066_c0_g1	0.75	38.07	-5.4414	1.6336e-07	2.0068e-05	putative disease resistance protein At1g50180 [Populus trichocarpa]|PNS94285.1 hypothetical protein POPTR_018G138500 [Populus trichocarpa]	-	-	-	-	-	K01061|E3.1.1.45; carboxymethylenebutenolidase [EC:3.1.1.45]	ko00361(Metabolism);ko00364(Metabolism);ko00623(Metabolism);ko01100(Metabolism);ko01120(Metabolism)
TRINITY_DN56651_c1_g1	96.12	6.32	3.8881	1.6591e-07	2.035e-05	uncharacterized protein LOC110774211 [Prunus avium]	-	-	-	-	-	-	-
TRINITY_DN12112_c0_g1	97.34	23.62	2.0574	1.7189e-07	2.1061e-05	hypothetical protein CDL12_28746 [Handroanthus impetiginosus]	Ureide permease 2 OS=Arabidopsis thaliana OX=3702 GN=UPS2 PE=1 SV=2	Ureide permease	-	-	-	-	-
TRINITY_DN3437_c0_g2	20.56	266.69	-3.6981	1.7552e-07	2.1483e-05	protein ECERIFERUM 1-like isoform X1 [Olea europaea var. sylvestris]	Protein ECERIFERUM 1 OS=Arabidopsis thaliana OX=3702 GN=CER1 PE=1 SV=1	Fatty acid hydroxylase superfamily;WAX2 C-terminal domain	-	-	-	-	-
TRINITY_DN24631_c0_g1	44.73	0.31	6.9261	1.7934e-07	2.1905e-05	Retrovirus-related Pol polyprotein from transposon TNT 1-94 [Vitis vinifera]	Retrovirus-related Pol polyprotein from transposon TNT 1-94 OS=Nicotiana tabacum OX=4097 PE=2 SV=1	gag-polypeptide of LTR copia-type;Reverse transcriptase (RNA-dependent DNA polymerase)	-	-	-	K03006|RPB1, POLR2A; DNA	ko03020(Genetic Information Processing)
TRINITY_DN228_c0_g1	371.61	101.64	1.8677	1.7956e-07	2.1909e-05	-	-	-	-	-	-	-	-
TRINITY_DN3624_c0_g1	349.21	719.03	-1.0398	1.8045e-07	2.1995e-05	hypothetical protein MIMGU_mgv1a020753mg, partial [Erythranthe guttata]	-	-	-	-	-	-	-
TRINITY_DN35651_c0_g2	0	36.53	-7.7272	1.8364e-07	2.2361e-05	-	-	-	-	-	-	-	-
TRINITY_DN4205_c3_g1	481.16	211.19	1.1871	1.8465e-07	2.246e-05	PREDICTED: cell wall protein RBR3 [Vitis vinifera]|RVW57553.1 hypothetical protein CK203_093088 [Vitis vinifera]|RVX23645.1 hypothetical protein CK203_000352 [Vitis vinifera]	VQ motif-containing protein 22 OS=Arabidopsis thaliana OX=3702 GN=VQ22 PE=2 SV=1	VQ motif	-	-	-	-	-
TRINITY_DN66099_c0_g1	46.35	0.34	6.9821	1.8485e-07	2.2461e-05	putative disease resistance protein RGA1 [Olea europaea var. sylvestris]	-	-	-	-	-	-	-
TRINITY_DN10494_c0_g1	363.26	174.19	1.0574	1.8603e-07	2.2582e-05	Protease Do-like 14 [Actinidia chinensis var. chinensis]	Putative protease Do-like 14 OS=Arabidopsis thaliana OX=3702 GN=DEGP14 PE=3 SV=2	Trypsin;Trypsin-like peptidase domain	-	-	-	-	-
TRINITY_DN18295_c1_g1	81.77	202.35	-1.3147	1.8894e-07	2.2912e-05	putative leucine-rich repeat receptor-like serine/threonine-protein kinase At2g19230 [Citrus clementina]	Receptor-like protein kinase At3g21340 OS=Arabidopsis thaliana OX=3702 GN=At3g21340 PE=1 SV=1	Carbohydrate-binding protein of the ER	-	-	-	-	-
TRINITY_DN12658_c0_g1	28.67	0	7.2403	1.8938e-07	2.2941e-05	-	-	-	-	-	-	-	-
TRINITY_DN1990_c1_g1	0	40.17	-7.866	1.9146e-07	2.317e-05	-	-	-	-	-	-	-	-
TRINITY_DN60275_c0_g1	85.07	15.6	2.4322	1.9698e-07	2.3813e-05	-	-	-	-	-	-	-	-
TRINITY_DN9336_c0_g1	159.53	434.92	-1.4516	1.9726e-07	2.3822e-05	LOW QUALITY PROTEIN: uncharacterized protein LOC113782478 [Coffea eugenioides]	Uncharacterized mitochondrial protein AtMg00860 OS=Arabidopsis thaliana OX=3702 GN=AtMg00860 PE=4 SV=1	-	-	-	-	-	-
TRINITY_DN7718_c0_g2	68.16	12.55	2.4325	1.9775e-07	2.3857e-05	putative late blight resistance protein homolog R1B-17 [Coffea arabica]	Putative late blight resistance protein homolog R1B-12 OS=Solanum demissum OX=50514 GN=R1B-12 PE=3 SV=2	NB-ARC domain	-	-	-	-	-
TRINITY_DN58211_c0_g3	43.31	0.31	6.8792	1.9915e-07	2.4002e-05	Uncharacterized protein TCM_021521 [Theobroma cacao]	-	Reverse transcriptase-like	-	-	-	-	-
TRINITY_DN9290_c1_g1	0	27	-7.2952	2.0729e-07	2.4957e-05	putative late blight resistance protein homolog R1B-17 [Coffea arabica]	Putative late blight resistance protein homolog R1A-10 OS=Solanum demissum OX=50514 GN=R1A-10 PE=3 SV=1	NB-ARC domain	-	-	-	-	-
TRINITY_DN2568_c3_g1	217.55	51.53	2.0781	2.0873e-07	2.5105e-05	copper transporter 5 [Sesamum indicum]	Copper transporter 5 OS=Arabidopsis thaliana OX=3702 GN=COPT5 PE=1 SV=1	Ctr copper transporter family	-	-	-	K14686|SLC31A1, CTR1; solute carrier family 31 (copper transporter), member 1	ko04978(Organismal Systems)
TRINITY_DN14671_c0_g2	28.55	0	7.2408	2.0955e-07	2.5172e-05	-	-	-	-	-	-	-	-
TRINITY_DN33727_c0_g1	2.01	45.81	-4.3468	2.0972e-07	2.5172e-05	PREDICTED: transcription activator GLK1-like isoform X1 [Juglans regia]	Probable transcription factor GLK2 OS=Oryza sativa subsp. japonica OX=39947 GN=GLK2 PE=2 SV=1	-	-	-	-	-	-
TRINITY_DN2735_c0_g1	224.1	94.13	1.2532	2.1047e-07	2.5236e-05	Phosphatidylinositol-4-phosphate 5-kinase [Handroanthus impetiginosus]	Putative 1-phosphatidylinositol-3-phosphate 5-kinase FAB1D OS=Arabidopsis thaliana OX=3702 GN=FAB1D PE=3 SV=1	Phosphatidylinositol-4-phosphate 5-Kinase	-	-	-	K00921|PIKFYVE, FAB1; 1-phosphatidylinositol-3-phosphate 5	ko00562(Metabolism);ko01100(Metabolism);ko04070(Environmental Information Processing);ko04145(Cellular Processes);ko04810(Cellular Processes)
TRINITY_DN3406_c2_g1	19.99	190.56	-3.2571	2.1162e-07	2.5349e-05	PREDICTED: TMV resistance protein N-like isoform X1 [Solanum tuberosum]	-	Leucine Rich repeats (2 copies)	-	-	-	-	-
TRINITY_DN23570_c0_g3	32.83	119.07	-1.8578	2.1352e-07	2.555e-05	PREDICTED: uncharacterized protein LOC109191313 isoform X1 [Ipomoea nil]	-	-	-	-	-	-	-
TRINITY_DN11644_c0_g1	106.4	25.32	2.0644	2.1399e-07	2.558e-05	Retrovirus-related Pol polyprotein from transposon RE1 [Vitis vinifera]	Retrovirus-related Pol polyprotein from transposon RE2 OS=Arabidopsis thaliana OX=3702 GN=RE2 PE=4 SV=1	Reverse transcriptase (RNA-dependent DNA polymerase)	-	-	-	-	-
TRINITY_DN5721_c1_g1	50.76	0.64	6.218	2.1525e-07	2.5705e-05	hypothetical protein Ccrd_002162 [Cynara cardunculus var. scolymus]	-	-	-	-	-	-	-
TRINITY_DN9769_c0_g1	107.3	10.93	3.2665	2.1813e-07	2.6023e-05	-	-	-	-	-	-	-	-
TRINITY_DN13973_c0_g1	43.99	0.64	6.017	2.1878e-07	2.6073e-05	PREDICTED: GDSL esterase/lipase At5g03820 [Vitis vinifera]	GDSL esterase/lipase At5g22810 OS=Arabidopsis thaliana OX=3702 GN=At5g22810 PE=3 SV=3	-	-	-	-	-	-
TRINITY_DN8632_c1_g1	51.93	2.24	4.4856	2.2438e-07	2.6713e-05	putative disease resistance protein At1g50180 [Coffea eugenioides]	Probable disease resistance RPP8-like protein 4 OS=Arabidopsis thaliana OX=3702 GN=RPP8L4 PE=2 SV=1	NB-ARC domain	-	-	-	-	-
TRINITY_DN7580_c1_g1	45.85	0.64	6.0727	2.2572e-07	2.6846e-05	-	-	-	-	-	-	-	-
TRINITY_DN49361_c0_g1	41.27	1.26	4.9531	2.2757e-07	2.7039e-05	uncharacterized protein LOC113717125 isoform X1 [Coffea arabica]	-	-	-	-	-	-	-
TRINITY_DN26793_c0_g1	40.25	0.98	5.3071	2.291e-07	2.7194e-05	pectinesterase 1-like [Coffea arabica]	-	-	-	-	-	-	-
TRINITY_DN16961_c0_g1	641.38	258.85	1.3072	2.3137e-07	2.7435e-05	sugar transporter ERD6-like 5 [Sesamum indicum]|XP_011087877.1 sugar transporter ERD6-like 5 [Sesamum indicum]	Sugar transporter ERD6-like 5 OS=Arabidopsis thaliana OX=3702 GN=At1g54730 PE=2 SV=2	Major Facilitator Superfamily;Major Facilitator Superfamily;Sugar (and other) transporter;Sugar (and other) transporter	-	-	-	-	-
TRINITY_DN16478_c0_g1	29.3	0	7.2702	2.3441e-07	2.7768e-05	-	-	-	-	-	-	-	-
TRINITY_DN9655_c0_g2	41.92	0.31	6.8235	2.4024e-07	2.843e-05	Karyopherin (importin) alpha [Handroanthus impetiginosus]	Importin subunit alpha-2 OS=Arabidopsis thaliana OX=3702 GN=IMPA2 PE=1 SV=1	Armadillo/beta-catenin-like repeat;Atypical Arm repeat	-	-	-	-	-
TRINITY_DN1660_c1_g1	614.37	1249.73	-1.0224	2.4678e-07	2.9159e-05	PREDICTED: carotenoid 9,10(9&apos	Carotenoid 9,10(9&apos	Retinal pigment epithelial membrane protein	-	-	-	-	-
TRINITY_DN483_c0_g1	461	3364.15	-2.8669	2.469e-07	2.9159e-05	hypothetical protein DVH24_012279 [Malus domestica]	Gamma-glutamylcyclotransferase 2-2 OS=Arabidopsis thaliana OX=3702 GN=GGCT2	-	-	-	-	-	-
TRINITY_DN5421_c0_g1	61.87	2.6	4.5242	2.4945e-07	2.9431e-05	unnamed protein product [Coffea canephora]	CST complex subunit STN1 OS=Arabidopsis thaliana OX=3702 GN=STN1 PE=1 SV=1	-	-	-	-	-	-
TRINITY_DN1795_c2_g1	133.03	333.22	-1.3165	2.4998e-07	2.9464e-05	myb family transcription factor EFM [Sesamum indicum]	Transcription factor HHO3 OS=Arabidopsis thaliana OX=3702 GN=HHO3 PE=2 SV=1	-	-	-	-	-	-
TRINITY_DN5765_c0_g2	435.2	150.15	1.5354	2.5049e-07	2.9465e-05	serine carboxypeptidase-like 20 [Olea europaea var. sylvestris]	Serine carboxypeptidase-like 20 OS=Arabidopsis thaliana OX=3702 GN=SCPL20 PE=2 SV=2	Serine carboxypeptidase;Serine carboxypeptidase	-	-	-	-	-
TRINITY_DN6227_c0_g2	61.43	174.32	-1.518	2.5045e-07	2.9465e-05	-	-	-	-	-	-	-	-
TRINITY_DN12948_c1_g1	211.93	6.65	5.0147	2.586e-07	3.0388e-05	-	-	-	-	-	-	-	-
TRINITY_DN2591_c0_g1	1726.44	488.02	1.824	2.6119e-07	3.0662e-05	Protein NRT1/ PTR FAMILY 5.2 like [Actinidia chinensis var. chinensis]	Protein NRT1/ PTR FAMILY 5.2 OS=Arabidopsis thaliana OX=3702 GN=NPF5.2 PE=2 SV=1	POT family	-	-	-	-	-
TRINITY_DN6742_c0_g1	3.15	88.1	-4.9765	2.6177e-07	3.07e-05	PREDICTED: carotenoid 9,10(9&apos	Carotenoid 9,10(9&apos	-	-	-	-	-	-
TRINITY_DN46249_c1_g1	0	33.74	-7.6112	2.651e-07	3.106e-05	-	-	-	-	-	-	-	-
TRINITY_DN404_c7_g1	527.97	105.43	2.3192	2.657e-07	3.1099e-05	hypothetical protein BVC80_53g7 [Macleaya cordata]	Protein PHLOEM PROTEIN 2-LIKE A10 OS=Arabidopsis thaliana OX=3702 GN=PP2A10 PE=2 SV=1	-	-	-	-	-	-
TRINITY_DN25630_c0_g3	0	33.76	-7.6194	2.6625e-07	3.1132e-05	probable disease resistance protein At1g58602 [Coffea arabica]	Putative disease resistance protein At1g50180 OS=Arabidopsis thaliana OX=3702 GN=At1g50180 PE=3 SV=2	AAA domain;NB-ARC domain	-	-	-	-	-
TRINITY_DN32635_c0_g2	0	28.76	-7.3832	2.7065e-07	3.1616e-05	-	-	-	-	-	-	-	-
TRINITY_DN1519_c1_g1	24.02	112.52	-2.216	2.7311e-07	3.1871e-05	hypothetical protein PanWU01x14_198540, partial [Parasponia andersonii]	-	-	-	-	-	-	-
TRINITY_DN1402_c2_g2	35.43	248.18	-2.8008	2.7506e-07	3.2067e-05	hypothetical protein MIMGU_mgv1a013426mg [Erythranthe guttata]	-	-	-	-	-	-	-
TRINITY_DN5417_c0_g1	77.67	202.84	-1.3797	2.763e-07	3.2148e-05	uncharacterized protein LOC105638918 [Jatropha curcas]|KDP32784.1 hypothetical protein JCGZ_12076 [Jatropha curcas]	-	Glutaredoxin-like domain (DUF836)	-	-	-	-	-
TRINITY_DN951_c3_g1	25.99	137.26	-2.3929	2.763e-07	3.2148e-05	PREDICTED: pentatricopeptide repeat-containing protein At3g09040, mitochondrial [Vitis vinifera]|XP_010655894.1 PREDICTED: pentatricopeptide repeat-containing protein At3g09040, mitochondrial [Vitis vinifera]|XP_010655895.1 PREDICTED: pentatricopeptide repeat-containing protein At3g09040, mitochondrial [Vitis vinifera]|XP_010655896.1 PREDICTED: pentatricopeptide repeat-containing protein At3g0904…	Pentatricopeptide repeat-containing protein At3g09040, mitochondrial OS=Arabidopsis thaliana OX=3702 GN=PCMP-E88 PE=2 SV=1	PPR repeat;PPR repeat;PPR repeat family;Pentatricopeptide repeat domain;Pentacotripeptide-repeat region of PRORP	-	-	-	-	-
TRINITY_DN20073_c0_g1	78.32	3.41	4.4601	2.7707e-07	3.2205e-05	PREDICTED: uncharacterized protein LOC104877726 [Vitis vinifera]|RVW58742.1 Retrovirus-related Pol polyprotein from transposon RE1 [Vitis vinifera]	-	gag-polypeptide of LTR copia-type	-	-	-	-	-
TRINITY_DN286_c0_g1	9087.31	23629.3	-1.3785	2.7916e-07	3.2417e-05	PREDICTED: phenylalanine ammonia-lyase [Nicotiana tomentosiformis]|XP_016435186.1 PREDICTED: phenylalanine ammonia-lyase [Nicotiana tabacum]|P25872.1 RecName: Full=Phenylalanine ammonia-lyase|AAA34122.1 phenylalanine ammonia lyase [Nicotiana tabacum]|BAA22948.1 phenylalanine ammonia-lyase [Nicotiana tabacum]	Phenylalanine ammonia-lyase OS=Nicotiana tabacum OX=4097 GN=TPA1 PE=2 SV=1	Aromatic amino acid lyase;Aromatic amino acid lyase	-	-	-	-	-
TRINITY_DN86380_c0_g2	0.5	45.31	-6.2649	2.8147e-07	3.2652e-05	putative disease resistance RPP13-like protein 1 [Coffea arabica]	Putative disease resistance RPP13-like protein 1 OS=Arabidopsis thaliana OX=3702 GN=RPPL1 PE=3 SV=1	Leucine rich repeat;NB-ARC domain	-	-	-	-	-
TRINITY_DN67667_c0_g1	38.33	0.95	5.2436	2.8322e-07	3.2823e-05	-	-	-	-	-	-	-	-
TRINITY_DN35876_c1_g1	28.09	0	7.2195	2.8416e-07	3.29e-05	-	-	-	-	-	-	-	-
TRINITY_DN7065_c0_g1	16.34	363.75	-4.4825	2.85e-07	3.2964e-05	protein SULFUR DEFICIENCY-INDUCED 1 [Spinacia oleracea]	Protein SULFUR DEFICIENCY-INDUCED 1 OS=Arabidopsis thaliana OX=3702 GN=SDI1 PE=2 SV=1	Tetratricopeptide repeat;Tetratricopeptide repeat;Tetratricopeptide repeat;Tetratricopeptide repeat;Tetratricopeptide repeat	-	-	-	-	-
TRINITY_DN78231_c0_g1	0	29.68	-7.4269	2.8762e-07	3.3235e-05	-	-	-	-	-	-	-	-
TRINITY_DN26151_c0_g1	46.64	2.91	3.9585	2.8875e-07	3.3333e-05	uncharacterized protein LOC111382854 isoform X2 [Olea europaea var. sylvestris]	-	Glycosyl transferases group 1;Glycosyltransferase Family 4;Glycosyl transferases group 1;Glycosyl transferase 4-like domain	-	-	-	-	-
TRINITY_DN4985_c0_g1	18.66	252.73	-3.7478	2.9036e-07	3.3486e-05	uncharacterized protein LOC111386345 isoform X2 [Olea europaea var. sylvestris]	-	-	-	-	-	-	-
TRINITY_DN1248_c2_g1	121.82	419.1	-1.7851	2.9463e-07	3.3912e-05	Copper centre Cu(A), partial [Cynara cardunculus var. scolymus]	-	-	-	-	-	-	-
TRINITY_DN35824_c0_g1	32.8	0	7.4304	2.9454e-07	3.3912e-05	protein SUPPRESSOR OF QUENCHING 1, chloroplastic isoform X4 [Abrus precatorius]	Protein SUPPRESSOR OF QUENCHING 1, chloroplastic OS=Arabidopsis thaliana OX=3702 GN=SOQ1 PE=1 SV=1	-	-	-	-	-	-
TRINITY_DN4740_c0_g6	3878.5	1696.01	1.1929	2.9721e-07	3.4176e-05	PREDICTED: probable 2-carboxy-D-arabinitol-1-phosphatase [Nicotiana tomentosiformis]	2-carboxy-D-arabinitol-1-phosphatase OS=Triticum aestivum OX=4565 PE=1 SV=1	Histidine phosphatase superfamily (branch 1)	-	-	-	-	-
TRINITY_DN10958_c0_g1	94.59	3.75	4.6033	3.0056e-07	3.4516e-05	-	-	-	-	-	-	-	-
TRINITY_DN9546_c0_g1	430.21	101.05	2.0891	3.0076e-07	3.4516e-05	cytosolic ascorbate peroxidase [Vitis vinifera]|ABX79340.1 cytosolic ascorbate peroxidase [Vitis vinifera]|RVW98705.1 L-ascorbate peroxidase, cytosolic [Vitis vinifera]	L-ascorbate peroxidase 2, cytosolic OS=Arabidopsis thaliana OX=3702 GN=APX2 PE=2 SV=3	Peroxidase;Peroxidase	metabolic process;biological_process;response to stress;response to stimulus;response to toxic substance;cellular process;cellular response to chemical stimulus;response to chemical;cellular response to stimulus;cellular response to toxic substance;detoxification;cellular detoxification;cellular oxidant detoxification;oxidation-reduction process;response to oxidative stress	molecular_function;catalytic activity;oxidoreductase activity;antioxidant activity;oxidoreductase activity, acting on peroxide as acceptor;binding;tetrapyrrole binding;cofactor binding;organic cyclic compound binding;heterocyclic compound binding;heme binding;peroxidase activity	-	K00434|E1.11.1.11; L	ko00053(Metabolism);ko00480(Metabolism);ko01100(Metabolism)
TRINITY_DN11466_c0_g2	0.98	71.3	-6.2738	3.0153e-07	3.4571e-05	-	-	-	-	-	-	-	-
TRINITY_DN6388_c0_g1	224.34	941.29	-2.0641	3.0244e-07	3.4642e-05	Mediator of RNA polymerase II transcription subunit 37e [Actinidia chinensis var. chinensis]	Heat shock cognate 70 kDa protein OS=Petunia hybrida OX=4102 GN=HSP70 PE=2 SV=1	Hsp70 protein;NAD-specific glutamate dehydrogenase	-	-	-	K03283|HSPA1s; heat shock 70kDa protein 1/2/6/8	ko03040(Genetic Information Processing);ko04010(Environmental Information Processing);ko04141(Genetic Information Processing);ko04144(Cellular Processes);ko04213(Organismal Systems);ko04612(Organismal Systems);ko04915(Organismal Systems)
TRINITY_DN39955_c0_g1	1.47	47.27	-4.9943	3.0801e-07	3.5245e-05	Retrovirus-related Pol polyprotein from transposon RE1 [Vitis vinifera]	Retrovirus-related Pol polyprotein from transposon RE2 OS=Arabidopsis thaliana OX=3702 GN=RE2 PE=4 SV=1	Reverse transcriptase (RNA-dependent DNA polymerase)	-	-	-	-	-
TRINITY_DN5690_c0_g1	112.74	13.17	3.0936	3.1145e-07	3.5604e-05	probable WRKY transcription factor 32 isoform X1 [Morus notabilis]	Probable WRKY transcription factor 32 OS=Arabidopsis thaliana OX=3702 GN=WRKY32 PE=2 SV=1	WRKY DNA -binding domain	-	-	-	-	-
TRINITY_DN80086_c0_g2	65.79	12.3	2.4104	3.1415e-07	3.5878e-05	-	-	-	-	-	-	-	-
TRINITY_DN14188_c0_g2	0	30.55	-7.4682	3.1461e-07	3.5896e-05	-	-	-	-	-	-	-	-
TRINITY_DN15382_c0_g1	18.75	80.89	-2.1372	3.1699e-07	3.6097e-05	-	-	-	-	-	-	-	-
TRINITY_DN33242_c0_g1	28.16	0	7.218	3.1699e-07	3.6097e-05	Retrovirus-related Pol polyprotein from transposon RE1 [Vitis vinifera]	Retrovirus-related Pol polyprotein from transposon RE2 OS=Arabidopsis thaliana OX=3702 GN=RE2 PE=4 SV=1	Reverse transcriptase (RNA-dependent DNA polymerase)	-	-	-	-	-
TRINITY_DN22013_c0_g1	1.49	33.03	-4.4665	3.1847e-07	3.6196e-05	-	-	-	-	-	-	-	-
TRINITY_DN4675_c0_g3	0	66.9	-8.6014	3.2203e-07	3.6565e-05	-	-	-	-	-	-	-	-
TRINITY_DN3158_c1_g1	44.12	2.26	4.2269	3.231e-07	3.6651e-05	uncharacterized protein LOC112194030 [Rosa chinensis]	Putative ribonuclease H protein At1g65750 OS=Arabidopsis thaliana OX=3702 GN=At1g65750 PE=3 SV=1	zinc-binding in reverse transcriptase	-	-	-	-	-
TRINITY_DN4390_c9_g1	0	36.37	-7.7249	3.2544e-07	3.6881e-05	-	-	-	-	-	-	-	-
TRINITY_DN10948_c0_g1	10.33	150.24	-3.877	3.2794e-07	3.7129e-05	-	-	-	-	-	-	-	-
TRINITY_DN14191_c3_g1	27.94	0	7.2076	3.2898e-07	3.7176e-05	-	-	-	-	-	-	-	-
TRINITY_DN52830_c0_g1	8.47	72.71	-3.0466	3.2896e-07	3.7176e-05	probable pectinesterase 53 [Sesamum indicum]	Probable pectinesterase 53 OS=Arabidopsis thaliana OX=3702 GN=PME53 PE=2 SV=1	Pectinesterase	-	-	-	K01051|E3.1.1.11; pectinesterase [EC:3.1.1.11]	ko00040(Metabolism);ko01100(Metabolism);ko02020(Environmental Information Processing)
TRINITY_DN25498_c1_g1	34.6	0	7.5103	3.3282e-07	3.7573e-05	Endonuclease [Actinidia chinensis var. chinensis]	Retrovirus-related Pol polyprotein from transposon TNT 1-94 OS=Nicotiana tabacum OX=4097 PE=2 SV=1	-	-	-	-	-	-
TRINITY_DN4067_c0_g1	471.78	149.44	1.6558	3.332e-07	3.7579e-05	probable disease resistance protein At1g61300 [Olea europaea var. sylvestris]	-	-	-	-	-	-	-
TRINITY_DN2440_c0_g1	172.2	434.2	-1.3402	3.473e-07	3.9095e-05	UPF0481 protein At3g47200-like [Camellia sinensis]|XP_028111202.1 UPF0481 protein At3g47200-like [Camellia sinensis]|XP_028111203.1 UPF0481 protein At3g47200-like [Camellia sinensis]	-	Plant protein of unknown function;Plant protein of unknown function	-	-	-	-	-
TRINITY_DN13000_c0_g1	188.92	11.12	4.073	3.4763e-07	3.9095e-05	-	-	-	-	-	-	-	-
TRINITY_DN42236_c0_g1	30.39	0	7.3161	3.4846e-07	3.9151e-05	-	-	-	-	-	-	-	-
TRINITY_DN5053_c0_g1	2740.67	8638.77	-1.6562	3.5708e-07	4.0081e-05	1,4-alpha-glucan-branching enzyme, partial [Cajanus cajan]	1,4-alpha-glucan-branching enzyme OS=Solanum tuberosum OX=4113 GN=SBE1 PE=2 SV=2	Alpha amylase, catalytic domain;Alpha amylase, C-terminal all-beta domain;Carbohydrate-binding module 48 (Isoamylase N-terminal domain)	-	-	-	K00700|GBE1, glgB; 1,4-alpha	ko00500(Metabolism);ko01100(Metabolism);ko01110(Metabolism)
TRINITY_DN9482_c0_g1	111.6	29.91	1.8909	3.7156e-07	4.1666e-05	-	-	-	-	-	-	-	-
TRINITY_DN41493_c0_g1	26.97	0	7.1577	3.7326e-07	4.1818e-05	PREDICTED: uncharacterized protein LOC107062964 [Solanum tuberosum]	-	Aspartyl protease;gag-polyprotein putative aspartyl protease;Retroviral aspartyl protease;Reverse transcriptase (RNA-dependent DNA polymerase)	-	-	-	-	-
TRINITY_DN62208_c0_g1	0	33.1	-7.5874	3.7705e-07	4.2162e-05	-	-	-	-	-	-	-	-
TRINITY_DN2705_c0_g1	555	2029.94	-1.8703	3.8266e-07	4.2733e-05	protein PHLOEM PROTEIN 2-LIKE A9 isoform X1 [Olea europaea var. sylvestris]	Protein PHLOEM PROTEIN 2-LIKE A9 OS=Arabidopsis thaliana OX=3702 GN=PP2A9 PE=2 SV=1	Phloem protein 2	-	-	-	-	-
TRINITY_DN21111_c0_g1	0	30.26	-7.4558	3.8871e-07	4.3342e-05	PREDICTED: subtilisin-like protease SBT1.7 [Nicotiana tomentosiformis]	-	-	-	-	-	-	-
TRINITY_DN13537_c0_g1	0	30.55	-7.4743	3.9103e-07	4.3553e-05	-	-	-	-	-	-	-	-
TRINITY_DN2796_c2_g1	190.6	418.57	-1.1343	3.9134e-07	4.3553e-05	primary amine oxidase [Nicotiana attenuata]	Primary amine oxidase OS=Arabidopsis thaliana OX=3702 GN=At1g62810 PE=2 SV=1	Copper amine oxidase, enzyme domain;Copper amine oxidase, enzyme domain;Copper amine oxidase, N2 domain;Copper amine oxidase, N3 domain	-	-	-	-	-
TRINITY_DN54214_c0_g2	27.09	0	7.1555	3.9307e-07	4.3705e-05	PREDICTED: putative late blight resistance protein homolog R1B-17 [Erythranthe guttata]|EYU29956.1 hypothetical protein MIMGU_mgv1a001088mg [Erythranthe guttata]	Putative late blight resistance protein homolog R1B-12 OS=Solanum demissum OX=50514 GN=R1B-12 PE=3 SV=2	NB-ARC domain	-	-	-	-	-
TRINITY_DN10916_c0_g1	563.02	1148.74	-1.031	4.0844e-07	4.5328e-05	probable protein phosphatase 2C 6 isoform X2 [Camellia sinensis]|XP_028078061.1 probable protein phosphatase 2C 6 isoform X2 [Camellia sinensis]	Probable protein phosphatase 2C 6 OS=Oryza sativa subsp. japonica OX=39947 GN=PP2C06 PE=1 SV=1	ABC transporter;Protein phosphatase 2C	-	-	-	K14497|PP2C; protein phosphatase 2C [EC:3.1.3.16]	ko04016(Environmental Information Processing);ko04075(Environmental Information Processing)
TRINITY_DN16607_c0_g1	4	71.63	-4.0877	4.0933e-07	4.5384e-05	PREDICTED: disease resistance protein RPM1-like [Ipomoea nil]	-	Leucine rich repeat	-	-	-	-	-
TRINITY_DN11319_c0_g2	11.61	71.52	-2.6239	4.1224e-07	4.5663e-05	Retrovirus-related Pol polyprotein from transposon TNT 1-94 [Dendrobium catenatum]	Retrovirus-related Pol polyprotein from transposon RE1 OS=Arabidopsis thaliana OX=3702 GN=RE1 PE=2 SV=1	GAG-pre-integrase domain;gag-polypeptide of LTR copia-type;Integrase core domain	-	-	-	-	-
TRINITY_DN6859_c0_g1	193.94	69.38	1.4876	4.1445e-07	4.5865e-05	two-component response regulator ARR9 isoform X1 [Abrus precatorius]	Two-component response regulator ARR9 OS=Arabidopsis thaliana OX=3702 GN=ARR9 PE=1 SV=1	Response regulator receiver domain	-	-	-	K14492|ARR-A; two-component response regulator ARR	ko04075(Environmental Information Processing)
TRINITY_DN62085_c0_g1	17.63	306.13	-4.1307	4.1727e-07	4.6133e-05	-	-	-	-	-	-	-	-
TRINITY_DN98188_c0_g1	0	26.16	-7.2456	4.1896e-07	4.6277e-05	probable disease resistance protein At4g27220 [Olea europaea var. sylvestris]|XP_022888410.1 probable disease resistance protein At4g27220 [Olea europaea var. sylvestris]	-	-	-	-	-	-	-
TRINITY_DN12_c2_g1	688.93	1386.12	-1.0083	4.2725e-07	4.7148e-05	PREDICTED: gibberellin-regulated protein 9-like [Nelumbo nucifera]	Snakin-2 OS=Solanum tuberosum OX=4113 GN=SN2 PE=1 SV=1	Gibberellin regulated protein	-	-	-	-	-
TRINITY_DN18709_c0_g1	66.62	7.74	3.1326	4.3249e-07	4.7682e-05	PREDICTED: uncharacterized protein LOC104773993 [Camelina sativa]	-	-	-	-	-	-	-
TRINITY_DN11883_c2_g1	49.23	2.85	4.0423	4.3384e-07	4.7785e-05	-	-	-	-	-	-	-	-
TRINITY_DN1649_c10_g1	0.5	40.2	-6.0917	4.3424e-07	4.7785e-05	-	-	-	-	-	-	-	-
TRINITY_DN5812_c0_g3	42.27	172.69	-2.0316	4.4007e-07	4.8382e-05	accelerated cell death 11-like [Papaver somniferum]	Accelerated cell death 11 OS=Arabidopsis thaliana OX=3702 GN=ACD11 PE=1 SV=1	-	-	-	-	-	-
TRINITY_DN8482_c0_g1	72.64	279.73	-1.954	4.4078e-07	4.8414e-05	hypothetical protein Ahy_A06g026507 isoform B [Arachis hypogaea]	Uncharacterized mitochondrial protein AtMg00310 OS=Arabidopsis thaliana OX=3702 GN=AtMg00310 PE=4 SV=1	Reverse transcriptase (RNA-dependent DNA polymerase);Reverse transcriptase-like;zinc-binding in reverse transcriptase	-	-	-	-	-
TRINITY_DN13104_c0_g1	1.52	41.25	-4.5897	4.477e-07	4.9129e-05	hypothetical protein EUGRSUZ_F00542 [Eucalyptus grandis]	Disease resistance protein SUMM2 OS=Arabidopsis thaliana OX=3702 GN=SUMM2 PE=1 SV=1	-	-	-	-	K13459|RPS2; disease resistance protein RPS2	ko04626(Organismal Systems)
TRINITY_DN22464_c0_g1	77.53	7.3	3.4441	4.5722e-07	5.0127e-05	-	-	-	-	-	-	-	-
TRINITY_DN9941_c0_g2	56.46	6.35	3.177	4.721e-07	5.171e-05	putative polyprotein [Oryza sativa Japonica Group]|AAT07631.1 putative polyprotein [Oryza sativa Japonica Group]	Retrovirus-related Pol polyprotein from transposon RE1 OS=Arabidopsis thaliana OX=3702 GN=RE1 PE=2 SV=1	-	-	-	-	-	-
TRINITY_DN9738_c0_g1	25.91	0	7.0922	4.9174e-07	5.3761e-05	-	-	-	-	-	-	-	-
TRINITY_DN1063_c1_g1	69.48	6.21	3.5198	4.938e-07	5.3937e-05	-	-	-	-	-	-	-	-
TRINITY_DN57401_c0_g1	38.83	0.31	6.7209	4.9916e-07	5.4471e-05	-	-	-	-	-	-	-	-
TRINITY_DN20010_c0_g1	29.88	0	7.2906	5.0005e-07	5.4518e-05	-	-	-	-	-	-	-	-
TRINITY_DN6558_c0_g2	0	26.55	-7.267	5.0602e-07	5.5118e-05	-	-	-	-	-	-	-	-
TRINITY_DN3278_c2_g1	17.69	447.2	-4.6501	5.0841e-07	5.5327e-05	cytochrome P450 94C1 [Coffea eugenioides]	Cytochrome P450 94C1 OS=Arabidopsis thaliana OX=3702 GN=CYP94C1 PE=1 SV=1	Cytochrome P450	-	-	-	-	-
TRINITY_DN13301_c1_g1	264.23	34.85	2.9154	5.1191e-07	5.5656e-05	growth-regulating factor 1-like [Coffea arabica]	Growth-regulating factor 6 OS=Oryza sativa subsp. japonica OX=39947 GN=GRF6 PE=2 SV=2	QLQ;WRC	-	-	-	-	-
TRINITY_DN432_c8_g1	455.1	209.32	1.1243	5.1652e-07	5.6106e-05	myb-related protein 308-like [Olea europaea var. sylvestris]	Myb-related protein 308 OS=Antirrhinum majus OX=4151 GN=MYB308 PE=2 SV=1	Myb-like DNA-binding domain;Myb-like DNA-binding domain	-	-	-	-	-
TRINITY_DN7513_c3_g1	0	27.72	-7.3292	5.1747e-07	5.6158e-05	probable disease resistance protein At5g63020 [Olea europaea var. sylvestris]|XP_022879932.1 probable disease resistance protein At5g63020 [Olea europaea var. sylvestris]	-	-	-	-	-	K13459|RPS2; disease resistance protein RPS2	ko04626(Organismal Systems)
TRINITY_DN14018_c0_g1	58.59	1.23	5.4835	5.183e-07	5.6195e-05	hypothetical protein CDL15_Pgr000768 [Punica granatum]	-	C1 domain;C1 domain	-	-	-	-	-
TRINITY_DN1810_c6_g1	96.65	24.85	1.945	5.2034e-07	5.6365e-05	hypothetical protein AMTR_s05090p00005430, partial [Amborella trichopoda]	-	Retrotransposon gag protein	-	-	-	-	-
TRINITY_DN2031_c0_g2	113.77	424.63	-1.8985	5.2978e-07	5.7335e-05	-	-	-	-	-	-	-	-
TRINITY_DN16654_c1_g1	55.85	2.91	4.2124	5.3244e-07	5.7569e-05	PREDICTED: BTB/POZ domain-containing protein At5g17580 [Nicotiana attenuata]|XP_019267768.1 PREDICTED: BTB/POZ domain-containing protein At5g17580 [Nicotiana attenuata]|OIT34166.1 btbpoz domain-containing protein [Nicotiana attenuata]	BTB/POZ domain-containing protein At5g17580 OS=Arabidopsis thaliana OX=3702 GN=At5g17580 PE=2 SV=1	NPH3 family	-	-	-	-	-
TRINITY_DN2581_c0_g1	214.5	37.51	2.5064	5.3402e-07	5.7687e-05	tetratricopeptide repeat protein 5-like isoform X2 [Coffea arabica]|XP_027098084.1 tetratricopeptide repeat protein 5-like isoform X2 [Coffea arabica]	-	Tetratricopeptide repeat protein 5 OB fold domain	-	-	-	-	-
TRINITY_DN17963_c1_g1	64.53	2.32	4.779	5.3604e-07	5.78e-05	PREDICTED: uncharacterized protein LOC108194707 [Daucus carota subsp. sativus]	-	-	-	-	-	-	-
TRINITY_DN6304_c4_g1	0	26.16	-7.2457	5.3595e-07	5.78e-05	-	-	-	-	-	-	-	-
TRINITY_DN9650_c0_g1	43.6	0.67	5.9948	5.3736e-07	5.7889e-05	LOW QUALITY PROTEIN: pentatricopeptide repeat-containing protein At1g63070, mitochondrial-like [Sesamum indicum]	Protein Rf1, mitochondrial OS=Oryza sativa subsp. indica OX=39946 GN=Rf1 PE=2 SV=1	PPR repeat;PPR repeat;PPR repeat;PPR repeat family;PPR repeat family	-	-	-	-	-
TRINITY_DN79239_c0_g1	77.63	4.27	4.155	5.4088e-07	5.8214e-05	-	-	-	-	-	-	-	-
TRINITY_DN3265_c5_g1	84.8	436.09	-2.3541	5.4878e-07	5.8957e-05	-	-	-	-	-	-	-	-
TRINITY_DN5719_c0_g1	73.23	192.58	-1.3834	5.4869e-07	5.8957e-05	F-box protein At5g49610-like [Quercus suber]	F-box protein At5g49610 OS=Arabidopsis thaliana OX=3702 GN=At5g49610 PE=1 SV=1	-	-	-	-	-	-
TRINITY_DN6960_c0_g1	203.92	678.41	-1.7319	5.5608e-07	5.9687e-05	unnamed protein product [Coffea canephora]	-	-	-	-	-	-	-
TRINITY_DN4650_c0_g1	198.81	77.76	1.3484	5.6313e-07	6.0388e-05	anaphase-promoting complex subunit 6 [Solanum pennellii]	Anaphase-promoting complex subunit 6 OS=Arabidopsis thaliana OX=3702 GN=APC6 PE=2 SV=1	Anaphase-promoting complex, cyclosome, subunit 3	-	-	-	K03353|APC6, CDC16; anaphase	ko04110(Cellular Processes);ko04111(Cellular Processes);ko04113(Cellular Processes);ko04114(Cellular Processes);ko04120(Genetic Information Processing);ko04914(Organismal Systems)
TRINITY_DN2373_c0_g1	359.6	1005.15	-1.4847	5.6514e-07	6.0549e-05	hypothetical protein CISIN_1g007216mg [Citrus sinensis]|KDO70368.1 hypothetical protein CISIN_1g007216mg [Citrus sinensis]|KDO70369.1 hypothetical protein CISIN_1g007216mg [Citrus sinensis]|KDO70370.1 hypothetical protein CISIN_1g007216mg [Citrus sinensis]	Probable inactive purple acid phosphatase 1 OS=Arabidopsis thaliana OX=3702 GN=PAP1 PE=2 SV=1	Calcineurin-like phosphoesterase;Iron/zinc purple acid phosphatase-like protein C;Purple acid Phosphatase, N-terminal domain	-	-	-	-	-
TRINITY_DN29132_c0_g2	27.81	0	7.1991	5.6872e-07	6.0868e-05	retrovirus-related Pol polyprotein from transposon TNT 1-94 [Trifolium pratense]	Retrovirus-related Pol polyprotein from transposon RE2 OS=Arabidopsis thaliana OX=3702 GN=RE2 PE=4 SV=1	-	-	-	-	-	-
TRINITY_DN8124_c0_g1	1.47	49.62	-5.2769	5.6915e-07	6.0868e-05	-	-	-	-	-	-	-	-
TRINITY_DN24753_c0_g1	91.31	10.12	3.1576	5.7268e-07	6.119e-05	-	-	-	-	-	-	-	-
TRINITY_DN3764_c0_g1	684.96	1540.14	-1.1679	5.869e-07	6.2652e-05	alpha-glucan phosphorylase, H isozyme [Coffea eugenioides]|XP_027182923.1 alpha-glucan phosphorylase, H isozyme [Coffea eugenioides]|XP_027182932.1 alpha-glucan phosphorylase, H isozyme [Coffea eugenioides]	Alpha-glucan phosphorylase, H isozyme OS=Solanum tuberosum OX=4113 PE=1 SV=1	Carbohydrate phosphorylase;Carbohydrate phosphorylase;Carbohydrate phosphorylase	-	-	-	K00688|PYG, glgP; glycogen phosphorylase [EC:2.4.1.1]	ko00500(Metabolism);ko01100(Metabolism);ko01110(Metabolism);ko02026(Cellular Processes);ko04217(Cellular Processes);ko04910(Organismal Systems);ko04922(Organismal Systems)
TRINITY_DN21045_c0_g1	38.45	1.93	4.2596	5.9093e-07	6.3025e-05	squamous cell carcinoma antigen recognized by T-cells 3 [Sesamum indicum]	-	-	-	-	-	-	-
TRINITY_DN3547_c2_g1	29.71	162.7	-2.4337	6.0199e-07	6.4147e-05	-	-	-	-	-	-	-	-
TRINITY_DN25400_c0_g2	42.48	0.95	5.3993	6.0411e-07	6.4315e-05	-	-	-	-	-	-	-	-
TRINITY_DN1762_c4_g1	297.92	74.3	1.9958	6.1143e-07	6.5036e-05	superoxide dismutase [Mn], mitochondrial [Morus notabilis]	Superoxide dismutase [Mn], mitochondrial OS=Prunus persica OX=3760 GN=SOD PE=2 SV=1	Iron/manganese superoxide dismutases, C-terminal domain;Iron/manganese superoxide dismutases, alpha-hairpin domain	-	-	-	K04564|SOD2; superoxide dismutase, Fe	ko04013(Environmental Information Processing);ko04068(Environmental Information Processing);ko04146(Cellular Processes);ko04211(Organismal Systems);ko04212(Organismal Systems);ko04213(Organismal Systems)
TRINITY_DN1627_c0_g1	420.21	102.8	2.0267	6.1385e-07	6.5234e-05	PREDICTED: DNA-directed RNA polymerase I subunit RPA12 [Nicotiana sylvestris]|XP_016443740.1 PREDICTED: DNA-directed RNA polymerase I subunit RPA12-like [Nicotiana tabacum]	-	-	-	-	-	-	-
TRINITY_DN24749_c0_g1	5.73	62.95	-3.4003	6.1996e-07	6.5823e-05	hypothetical protein VITISV_042091 [Vitis vinifera]	Retrovirus-related Pol polyprotein from transposon RE1 OS=Arabidopsis thaliana OX=3702 GN=RE1 PE=2 SV=1	Reverse transcriptase (RNA-dependent DNA polymerase)	-	-	-	-	-
TRINITY_DN1691_c1_g1	412.43	1017.32	-1.3034	6.3125e-07	6.6923e-05	hypothetical protein VITISV_002168 [Vitis vinifera]	Peptidyl-prolyl cis-trans isomerase FKBP17-2, chloroplastic OS=Arabidopsis thaliana OX=3702 GN=FKBP17-2 PE=1 SV=1	-	-	-	-	-	-
TRINITY_DN62070_c0_g1	39.53	131.22	-1.74	6.3145e-07	6.6923e-05	calcium-transporting ATPase 4, plasma membrane-type-like [Coffea arabica]	Probable calcium-transporting ATPase 8, plasma membrane-type OS=Oryza sativa subsp. japonica OX=39947 GN=ACA8 PE=3 SV=1	Ca2+-ATPase N terminal autoinhibitory domain	-	-	-	-	-
TRINITY_DN91177_c0_g1	0	34.22	-7.639	6.3469e-07	6.7206e-05	PREDICTED: uncharacterized protein LOC109016327 [Juglans regia]|XP_018853006.1 PREDICTED: uncharacterized protein LOC109014969 [Juglans regia]|XP_018825616.1 PREDICTED: uncharacterized protein LOC108994745 [Juglans regia]	-	Zinc knuckle	-	-	-	-	-
TRINITY_DN996_c0_g1	1954.51	933.71	1.0669	6.3989e-07	6.7574e-05	PREDICTED: ATP-dependent zinc metalloprotease FTSH 6, chloroplastic [Nicotiana sylvestris]	ATP-dependent zinc metalloprotease FTSH 6, chloroplastic OS=Arabidopsis thaliana OX=3702 GN=FTSH6 PE=2 SV=1	ATPase family associated with various cellular activities (AAA);OPT oligopeptide transporter protein;OPT oligopeptide transporter protein;Peptidase family M41;Peptidase family M41	-	-	-	-	-
TRINITY_DN12035_c0_g1	69.45	183.29	-1.3925	6.4984e-07	6.8487e-05	Protein FAM193B like [Actinidia chinensis var. chinensis]	-	Protein of unknown function, DUF547;Leucine-zipper of ternary complex factor MIP1	-	-	-	-	-
TRINITY_DN17574_c0_g1	0	33.71	-7.6114	6.5028e-07	6.8487e-05	-	-	-	-	-	-	-	-
TRINITY_DN30096_c2_g2	0	45.86	-8.0604	6.4934e-07	6.8487e-05	-	-	-	-	-	-	-	-
TRINITY_DN65001_c0_g1	37.18	0.95	5.1951	6.5851e-07	6.9292e-05	uncharacterized protein LOC110870403 [Helianthus annuus]	-	Aspartyl protease;gag-polyprotein putative aspartyl protease;Retroviral aspartyl protease	-	-	-	-	-
TRINITY_DN10542_c0_g1	26.65	0	7.1459	6.5936e-07	6.9319e-05	-	-	-	-	-	-	-	-
TRINITY_DN1084_c1_g1	16.82	76.67	-2.1984	6.7778e-07	7.1192e-05	-	-	-	-	-	-	-	-
TRINITY_DN55337_c0_g1	27.35	0	7.1744	6.7844e-07	7.1199e-05	LRR receptor-like serine/threonine-protein kinase FLS2 [Vitis vinifera]	-	-	-	-	-	-	-
TRINITY_DN18145_c0_g1	161.75	60.29	1.4228	6.8411e-07	7.1665e-05	-	-	-	-	-	-	-	-
TRINITY_DN30577_c0_g1	7.93	50.17	-2.6505	6.9306e-07	7.2538e-05	hypothetical protein TSUD_391220 [Trifolium subterraneum]	Stromal 70 kDa heat shock-related protein, chloroplastic (Fragment) OS=Spinacia oleracea OX=3562 GN=CHSP70 PE=2 SV=1	-	-	-	-	-	-
TRINITY_DN27777_c0_g1	0	30.05	-7.4461	6.9374e-07	7.2545e-05	-	-	-	-	-	-	-	-
TRINITY_DN1588_c2_g2	164.09	24.85	2.7262	7.0758e-07	7.3927e-05	putative disease resistance protein-like [Dorcoceras hygrometricum]	-	Leucine Rich repeats (2 copies);Leucine rich repeat	-	-	-	K13459|RPS2; disease resistance protein RPS2	ko04626(Organismal Systems)
TRINITY_DN1561_c1_g1	1.01	46.86	-5.3615	7.1103e-07	7.4222e-05	-	-	-	-	-	-	-	-
TRINITY_DN46779_c1_g1	19.99	182.4	-3.1937	7.1784e-07	7.4866e-05	probable WRKY transcription factor 50 isoform X2 [Olea europaea var. sylvestris]	Probable WRKY transcription factor 51 OS=Arabidopsis thaliana OX=3702 GN=WRKY51 PE=1 SV=1	WRKY DNA -binding domain	-	-	-	-	-
TRINITY_DN3240_c2_g1	1.49	31.56	-4.4029	7.1993e-07	7.4951e-05	glutamate receptor 2.7-like [Coffea arabica]	Glutamate receptor 2.2 OS=Arabidopsis thaliana OX=3702 GN=GLR2.2 PE=2 SV=1	Receptor family ligand binding region;Ligated ion channel L-glutamate- and glycine-binding site;Periplasmic binding protein;Bacterial extracellular solute-binding proteins, family 3	-	-	-	-	-
TRINITY_DN4511_c1_g2	11.11	72.55	-2.7074	7.1957e-07	7.4951e-05	hypothetical protein CDL12_22916 [Handroanthus impetiginosus]	LOB domain-containing protein 1 OS=Arabidopsis thaliana OX=3702 GN=LBD1 PE=2 SV=1	Lateral organ boundaries (LOB) domain	-	-	-	-	-
TRINITY_DN7329_c1_g1	40.38	1.31	4.892	7.2389e-07	7.5296e-05	uncharacterized protein LOC110864597 isoform X2 [Helianthus annuus]|OTG22121.1 putative chromo domain-containing protein [Helianthus annuus]	-	-	-	-	-	K01051|E3.1.1.11; pectinesterase [EC:3.1.1.11]	ko00040(Metabolism);ko01100(Metabolism);ko02020(Environmental Information Processing)
TRINITY_DN2555_c1_g1	2010.58	714.54	1.4912	7.2887e-07	7.5681e-05	auxin-repressed 12.5 kDa protein isoform X2 [Coffea eugenioides]	Auxin-repressed 12.5 kDa protein OS=Fragaria ananassa OX=3747 PE=2 SV=1	-	-	-	-	-	-
TRINITY_DN45213_c0_g1	0	31.03	-7.496	7.2868e-07	7.5681e-05	-	-	-	-	-	-	-	-
TRINITY_DN2697_c2_g1	62.96	9.67	2.7033	7.3464e-07	7.6213e-05	-	-	-	-	-	-	-	-
TRINITY_DN3240_c0_g2	93.82	15.4	2.6259	7.3831e-07	7.6526e-05	-	-	-	-	-	-	-	-
TRINITY_DN5020_c2_g1	38.69	0.64	5.8402	7.411e-07	7.6748e-05	Molecular chaperone (DnaJ superfamily) [Handroanthus impetiginosus]	-	-	-	-	-	-	-
TRINITY_DN10492_c0_g1	115.75	32.43	1.8266	7.4576e-07	7.7163e-05	GBF-interacting protein 1-like [Quercus suber]	-	-	-	-	-	-	-
TRINITY_DN14935_c0_g1	48.16	5.17	3.2224	7.5057e-07	7.7592e-05	PREDICTED: ubiquitin thioesterase OTU1 [Tarenaya hassleriana]|XP_010544279.1 PREDICTED: ubiquitin thioesterase OTU1 [Tarenaya hassleriana]|XP_010544280.1 PREDICTED: ubiquitin thioesterase OTU1 [Tarenaya hassleriana]	-	-	-	-	-	K13719|OTU1, YOD1; ubiquitin thioesterase OTU1 [EC:3.1.2.	ko04141(Genetic Information Processing)
TRINITY_DN19820_c1_g1	120.91	363.15	-1.5797	7.69e-07	7.9428e-05	geranyl diphosphate:4-hydroxybenzoate geranyltransferase [Arnebia euchroma]	4-hydroxybenzoate geranyltransferase 2 OS=Lithospermum erythrorhizon OX=34254 GN=PGT-2 PE=1 SV=1	UbiA prenyltransferase family	-	-	-	K06125|COQ2; 4	ko00130(Metabolism);ko01100(Metabolism);ko01110(Metabolism)
TRINITY_DN56417_c0_g1	875.66	2075.63	-1.2456	7.6987e-07	7.9448e-05	PREDICTED: glyoxylate/hydroxypyruvate reductase HPR3-like [Fragaria vesca subsp. vesca]	Glyoxylate/hydroxypyruvate reductase HPR3 OS=Arabidopsis thaliana OX=3702 GN=HPR3 PE=2 SV=1	D-isomer specific 2-hydroxyacid dehydrogenase, catalytic domain;D-isomer specific 2-hydroxyacid dehydrogenase, NAD binding domain	-	-	-	K15919|HPR2_3; glyoxylate/hydroxypyruvate reductase [EC:1.1.1.79 1.1.1.81]	ko00260(Metabolism);ko00630(Metabolism);ko01100(Metabolism);ko01110(Metabolism);ko01120(Metabolism);ko01200(Metabolism)
TRINITY_DN9981_c0_g1	26.28	0	7.1087	7.7703e-07	8.0117e-05	uncharacterized protein LOC111396470 [Olea europaea var. sylvestris]	-	-	-	-	-	-	-
TRINITY_DN547_c5_g1	235.24	1436.96	-2.6127	7.8283e-07	8.0643e-05	-	-	-	-	-	-	-	-
TRINITY_DN2674_c0_g1	1345.99	2796.89	-1.0568	7.848e-07	8.0776e-05	60S ribosomal protein L23a isoform X1 [Solanum lycopersicum]|XP_025885487.1 60S ribosomal protein L23a isoform X1 [Solanum lycopersicum]|XP_025885488.1 60S ribosomal protein L23a isoform X1 [Solanum lycopersicum]	60S ribosomal protein L23A OS=Fritillaria agrestis OX=64177 GN=RPL23A PE=2 SV=1	Ribosomal protein L23	-	-	-	K02893|RP	ko03010(Genetic Information Processing)
TRINITY_DN10279_c0_g1	36.68	0.98	5.1678	7.8835e-07	8.1071e-05	-	-	-	-	-	-	-	-
TRINITY_DN10320_c1_g1	28.09	154.35	-2.4493	7.8993e-07	8.1144e-05	Beta-porphyranase [Actinidia chinensis var. chinensis]	-	Retrotransposon gag protein	-	-	-	-	-
TRINITY_DN1134_c1_g1	862.41	110.22	2.9677	7.9044e-07	8.1144e-05	geraniol 10-hydroxylase-like protein [Cinchona calisaya]	Geraniol 8-hydroxylase OS=Catharanthus roseus OX=4058 GN=CYP76B6 PE=1 SV=1	Cytochrome P450	-	-	-	-	-
TRINITY_DN24634_c0_g1	25.07	0	7.0515	7.9222e-07	8.1256e-05	uncharacterized protein LOC109841705 [Asparagus officinalis]	-	-	-	-	-	-	-
TRINITY_DN10717_c0_g1	378.07	112.01	1.7526	7.9571e-07	8.1543e-05	-	Cyclin-dependent kinase B1-1 OS=Arabidopsis thaliana OX=3702 GN=CDKB1-1 PE=1 SV=2	-	-	-	-	-	-
TRINITY_DN6008_c0_g2	0	27.03	-7.2912	7.9924e-07	8.1833e-05	-	-	Leucine Rich repeats (2 copies);Leucine rich repeat	-	-	-	-	-
TRINITY_DN1980_c0_g1	120.67	1217.39	-3.3371	8.09e-07	8.276e-05	PREDICTED: probable leucine-rich repeat receptor-like protein kinase At5g49770 [Nicotiana tabacum]	Probable leucine-rich repeat receptor-like protein kinase At5g49770 OS=Arabidopsis thaliana OX=3702 GN=At5g49770 PE=2 SV=1	Leucine Rich repeats (2 copies);Leucine rich repeat;Protein kinase domain;Protein tyrosine kinase	-	-	-	-	-
TRINITY_DN12508_c0_g2	30.29	0	7.3106	8.0975e-07	8.2765e-05	-	-	-	-	-	-	-	-
TRINITY_DN2324_c1_g1	19.73	90.2	-2.1978	8.1253e-07	8.2977e-05	uncharacterized protein LOC111390560 [Olea europaea var. sylvestris]	-	-	-	-	-	-	-
TRINITY_DN2046_c0_g1	302.88	652.23	-1.1104	8.2741e-07	8.4424e-05	Myosin-4 like [Actinidia chinensis var. chinensis]	-	-	-	-	-	-	-
TRINITY_DN745_c4_g1	0	24.07	-7.1303	8.32e-07	8.4819e-05	-	-	-	-	-	-	-	-
TRINITY_DN15194_c0_g1	3.68	48.61	-3.814	8.4786e-07	8.6286e-05	-	-	-	-	-	-	-	-
TRINITY_DN10488_c0_g1	71.47	329.75	-2.1991	8.4926e-07	8.6354e-05	myb-related protein Zm38-like [Camellia sinensis]	Transcription factor MYB12 OS=Arabidopsis thaliana OX=3702 GN=MYB12 PE=1 SV=1	-	-	-	-	-	-
TRINITY_DN3250_c0_g1	420.39	914.55	-1.1179	8.5877e-07	8.7246e-05	Retrovirus-related Pol polyprotein from transposon TNT 1-94 [Dendrobium catenatum]	Retrovirus-related Pol polyprotein from transposon RE1 OS=Arabidopsis thaliana OX=3702 GN=RE1 PE=2 SV=1	Retrotransposon gag protein;gag-polypeptide of LTR copia-type;Reverse transcriptase (RNA-dependent DNA polymerase);Reverse transcriptase (RNA-dependent DNA polymerase)	-	-	-	-	-
TRINITY_DN14289_c0_g1	24.41	0	7.0063	8.6602e-07	8.7906e-05	-	-	-	-	-	-	-	-
TRINITY_DN11449_c1_g1	25.11	0	7.0468	8.6816e-07	8.8047e-05	-	-	-	-	-	-	-	-
TRINITY_DN1709_c3_g1	151.8	1016.1	-2.7424	8.6988e-07	8.8147e-05	putative starch-binding protein [Handroanthus impetiginosus]	Glycerophosphodiester phosphodiesterase GDPD1, chloroplastic OS=Arabidopsis thaliana OX=3702 GN=GDPD1 PE=1 SV=1	Glycerophosphoryl diester phosphodiesterase family	-	-	-	-	-
TRINITY_DN52307_c0_g2	24.2	0	6.9947	8.7097e-07	8.8181e-05	uncharacterized protein LOC114261775 [Camellia sinensis]	-	-	-	-	-	-	-
TRINITY_DN6446_c0_g1	109.05	335.7	-1.6229	8.8738e-07	8.9688e-05	Nbs-lrr resistance protein [Theobroma cacao]	Disease resistance protein RPM1 OS=Arabidopsis thaliana OX=3702 GN=RPM1 PE=1 SV=1	Leucine Rich repeats (2 copies);Leucine rich repeat;NB-ARC domain	-	-	-	K13457|RPM1, RPS3; disease resistance protein RPM1	ko04626(Organismal Systems)
TRINITY_DN10501_c0_g2	2.75	109.08	-5.2569	9.0504e-07	9.1394e-05	-	Xyloglucan endotransglucosylase/hydrolase 2 OS=Glycine max OX=3847 PE=2 SV=1	-	-	-	-	-	-
TRINITY_DN63150_c0_g1	19.21	394.25	-4.3505	9.1685e-07	9.2507e-05	ABA 8&apos	Abscisic acid 8&apos	Cytochrome P450	-	-	-	K09843|CYP707A; (+)-abscisic acid 8'	ko00906(Metabolism);ko01110(Metabolism)
TRINITY_DN8357_c0_g1	4.04	81.65	-4.236	9.1841e-07	9.2585e-05	probable disease resistance protein At1g58602 [Coffea arabica]|XP_027066488.1 probable disease resistance protein At1g58602 [Coffea arabica]	Putative disease resistance protein At1g59780 OS=Arabidopsis thaliana OX=3702 GN=At1g59780 PE=3 SV=1	-	-	-	-	K01061|E3.1.1.45; carboxymethylenebutenolidase [EC:3.1.1.45]	ko00361(Metabolism);ko00364(Metabolism);ko00623(Metabolism);ko01100(Metabolism);ko01120(Metabolism)
TRINITY_DN52478_c0_g1	18.18	132.27	-2.8832	9.4035e-07	9.4636e-05	PREDICTED: uncharacterized protein LOC109193506 [Ipomoea nil]	Uncharacterized mitochondrial protein AtMg00310 OS=Arabidopsis thaliana OX=3702 GN=AtMg00310 PE=4 SV=1	zinc-binding in reverse transcriptase	-	-	-	-	-
TRINITY_DN10286_c0_g1	25.06	0	7.0492	9.4316e-07	9.4837e-05	-	-	-	-	-	-	-	-
TRINITY_DN57689_c0_g1	35.5	0.31	6.5925	9.4714e-07	9.5156e-05	-	-	-	-	-	-	-	-
TRINITY_DN16435_c0_g1	13.89	66.85	-2.2611	9.5838e-07	9.6203e-05	-	-	-	-	-	-	-	-
TRINITY_DN12062_c0_g1	77.83	9.64	2.9881	9.6163e-07	9.6448e-05	Peroxidase 72, partial [Mucuna pruriens]	Peroxidase 72 OS=Arabidopsis thaliana OX=3702 GN=PER72 PE=1 SV=1	Peroxidase	-	-	-	K00430|E1.11.1.7; peroxidase [EC:1.11.1.7]	ko00940(Metabolism);ko01100(Metabolism);ko01110(Metabolism)
TRINITY_DN487_c0_g1	367.03	862.82	-1.2352	9.7277e-07	9.7399e-05	ubiquitin-conjugating enzyme E2-23 kDa-like isoform X7 [Camellia sinensis]|XP_028088824.1 ubiquitin-conjugating enzyme E2-23 kDa-like isoform X7 [Camellia sinensis]	Ubiquitin-conjugating enzyme E2 5 OS=Arabidopsis thaliana OX=3702 GN=UBC5 PE=2 SV=2	-	-	-	-	K10576|UBE2H, UBC8; ubiquitin	ko04120(Genetic Information Processing)
TRINITY_DN58806_c0_g2	35.47	0.34	6.5823	9.7528e-07	9.7567e-05	-	-	-	-	-	-	-	-
TRINITY_DN11838_c0_g1	48.33	2.6	4.1667	9.7894e-07	9.785e-05	-	-	-	-	-	-	-	-
TRINITY_DN11451_c0_g1	59.55	8.78	2.7703	9.8512e-07	9.8384e-05	putative late blight resistance protein homolog R1A-4 [Olea europaea var. sylvestris]|XP_022878417.1 putative late blight resistance protein homolog R1A-4 [Olea europaea var. sylvestris]	-	-	-	-	-	-	-
TRINITY_DN31950_c0_g1	28.44	89.44	-1.6537	9.8736e-07	9.8524e-05	heat stress transcription factor A-2b-like isoform X1 [Coffea arabica]	Heat stress transcription factor A-2b OS=Oryza sativa subsp. japonica OX=39947 GN=HSFA2B PE=2 SV=1	HSF-type DNA-binding	-	-	-	-	-
TRINITY_DN3265_c3_g1	164.57	35.75	2.1909	9.9419e-07	9.9122e-05	uncharacterized protein LOC111401942 [Olea europaea var. sylvestris]	-	-	-	-	-	K02935|RP	ko03010(Genetic Information Processing)
TRINITY_DN15735_c0_g1	28.32	96.32	-1.7462	1.0022e-06	9.9832e-05	unnamed protein product [Coffea canephora]	Probable disease resistance protein At5g45510 OS=Arabidopsis thaliana OX=3702 GN=At5g45510 PE=1 SV=2	Leucine Rich repeats (2 copies);Leucine rich repeats (6 copies);Leucine rich repeat;NB-ARC domain	-	-	-	-	-
TRINITY_DN7222_c0_g2	173.32	58.75	1.5527	1.0075e-06	0.00010028	transcription factor TGA4-like isoform X1 [Glycine soja]|XP_028213894.1 transcription factor TGA4-like isoform X1 [Glycine soja]|XP_028213895.1 transcription factor TGA4-like isoform X1 [Glycine soja]|XP_028213897.1 transcription factor TGA4-like isoform X1 [Glycine soja]|XP_028213898.1 transcription factor TGA4-like isoform X1 [Glycine soja]	Transcription factor TGA4 OS=Arabidopsis thaliana OX=3702 GN=TGA4 PE=1 SV=2	bZIP transcription factor;Seed dormancy control	-	-	-	K14431|TGA; transcription factor TGA	ko04075(Environmental Information Processing)
TRINITY_DN31935_c0_g1	81.5	9.06	3.1711	1.0178e-06	0.00010122	auxin-induced protein 15A-like [Coffea eugenioides]	Indole-3-acetic acid-induced protein ARG7 OS=Vigna radiata var. radiata OX=3916 GN=ARG7 PE=2 SV=1	Auxin responsive protein	-	-	-	K14488|SAUR; SAUR family protein	ko04075(Environmental Information Processing)
TRINITY_DN9842_c0_g1	36.16	0.34	6.609	1.0203e-06	0.0001013	-	-	-	-	-	-	-	-
TRINITY_DN32097_c0_g1	23.83	0	6.9802	1.0517e-06	0.00010424	acyl-coenzyme A oxidase 3, peroxisomal-like [Coffea arabica]	Acyl-coenzyme A oxidase 3, peroxisomal OS=Arabidopsis thaliana OX=3702 GN=ACX3 PE=1 SV=1	Acyl-CoA dehydrogenase, middle domain	-	-	-	K00232|E1.3.3.6, ACOX1, ACOX3; acyl	ko00071(Metabolism);ko00410(Metabolism);ko00592(Metabolism);ko00640(Metabolism);ko01040(Metabolism);ko01100(Metabolism);ko01110(Metabolism);ko01200(Metabolism);ko01212(Metabolism);ko03320(Organismal Systems);ko04024(Environmental Information Processing);ko04146(Cellular Processes)
TRINITY_DN7552_c0_g1	226.64	49.79	2.176	1.0564e-06	0.00010461	-	-	-	-	-	-	-	-
TRINITY_DN3842_c1_g1	78.76	8.36	3.2041	1.0648e-06	0.00010536	-	-	-	-	-	-	-	-
TRINITY_DN11717_c0_g1	159.38	43.44	1.8636	1.0698e-06	0.00010563	PREDICTED: 17.6 kDa class I heat shock protein 3-like [Cucumis melo]	18.5 kDa class I heat shock protein OS=Glycine max OX=3847 GN=HSP18.5-C PE=3 SV=1	-	-	-	-	K13993|HSP20; HSP20 family protein	ko04141(Genetic Information Processing)
TRINITY_DN14760_c0_g1	306.65	1589.45	-2.3724	1.0693e-06	0.00010563	probable WRKY transcription factor 53 [Quercus suber]	Probable WRKY transcription factor 53 OS=Arabidopsis thaliana OX=3702 GN=WRKY53 PE=1 SV=1	WRKY DNA -binding domain	-	-	-	-	-
TRINITY_DN14892_c2_g1	128.56	44.69	1.5152	1.0702e-06	0.00010563	predicted protein [Hordeum vulgare subsp. vulgare]	-	-	-	-	-	-	-
TRINITY_DN5165_c0_g2	582.59	129.86	2.1613	1.0877e-06	0.00010717	Ppx/GppA phosphatase [Corchorus capsularis]	-	Reverse transcriptase-like	-	-	-	-	-
TRINITY_DN1201_c1_g1	213.21	18.64	3.5345	1.0935e-06	0.00010765	hypothetical protein VITISV_032357 [Vitis vinifera]	-	Chromo (CHRromatin Organisation MOdifier) domain;Integrase core domain;Reverse transcriptase (RNA-dependent DNA polymerase)	-	-	-	-	-
TRINITY_DN812_c1_g1	567.69	237.84	1.2578	1.1001e-06	0.00010822	beta-glucosidase 40 [Coffea eugenioides]	Beta-glucosidase 6 OS=Oryza sativa subsp. japonica OX=39947 GN=BGLU6 PE=1 SV=1	Cellulase (glycosyl hydrolase family 5);Glycosyl hydrolase family 1	-	-	-	-	-
TRINITY_DN17268_c0_g1	24.84	0	7.0439	1.1087e-06	0.00010888	-	-	-	-	-	-	-	-
TRINITY_DN5721_c0_g1	62.4	8.91	2.7977	1.1098e-06	0.0001089	hypothetical protein GOBAR_AA13946 [Gossypium barbadense]	-	-	-	-	-	-	-
TRINITY_DN1434_c2_g2	137.14	46.31	1.5565	1.1299e-06	0.00011068	Inactive protein kinase [Actinidia chinensis var. chinensis]	Inactive protein kinase SELMODRAFT_444075 OS=Selaginella moellendorffii OX=88036 GN=SELMODRAFT_444075 PE=2 SV=1	Protein kinase domain;Protein tyrosine kinase	-	-	-	-	-
TRINITY_DN17512_c1_g1	4.39	52.85	-3.7322	1.133e-06	0.00011087	-	-	-	-	-	-	-	-
TRINITY_DN47672_c0_g1	19.05	104.3	-2.44	1.1337e-06	0.00011087	Transposon Ty3-G Gag-Pol polyprotein [Vitis vinifera]	-	-	-	-	-	-	-
TRINITY_DN48601_c0_g1	73.34	194.11	-1.4036	1.1396e-06	0.00011136	hypothetical protein DM860_016056 [Cuscuta australis]	Protein HOTHEAD OS=Arabidopsis thaliana OX=3702 GN=HTH PE=1 SV=1	GMC oxidoreductase;GMC oxidoreductase	-	-	-	-	-
TRINITY_DN18639_c0_g1	24.64	0	7.0305	1.1473e-06	0.00011202	NBS-LRR class resistance protein Fy2-Ry2 [Sesamum indicum]	-	-	-	-	-	-	-
TRINITY_DN4226_c0_g1	16.91	94.64	-2.5361	1.1622e-06	0.00011338	-	-	-	-	-	-	-	-
TRINITY_DN15108_c0_g2	211.14	28.35	2.8846	1.1633e-06	0.00011339	-	-	-	-	-	-	-	-
TRINITY_DN75073_c1_g1	0	27.83	-7.3351	1.1739e-06	0.00011424	uncharacterized protein LOC110918896 [Helianthus annuus]	-	-	-	-	-	-	-
TRINITY_DN5838_c0_g1	1327.85	405.94	1.7085	1.197e-06	0.00011639	Nucleosome assembly protein NAP-1 [Handroanthus impetiginosus]	Nucleosome assembly protein 1	Nucleosome assembly protein (NAP)	-	-	-	-	-
TRINITY_DN950_c3_g1	551.82	1201.81	-1.1236	1.199e-06	0.00011648	PREDICTED: arogenate dehydrogenase 2, chloroplastic-like [Erythranthe guttata]|XP_012840308.1 PREDICTED: arogenate dehydrogenase 2, chloroplastic-like [Erythranthe guttata]|EYU34951.1 hypothetical protein MIMGU_mgv1a007774mg [Erythranthe guttata]	Arogenate dehydrogenase 2, chloroplastic OS=Arabidopsis thaliana OX=3702 GN=TYRAAT2 PE=1 SV=1	NADP oxidoreductase coenzyme F420-dependent;Prephenate dehydrogenase	-	-	-	K15227|TYRAAT; arogenate dehydrogenase (NADP+), plant [EC:1.3.1.78]	ko00400(Metabolism);ko01100(Metabolism);ko01110(Metabolism);ko01230(Metabolism)
TRINITY_DN5230_c1_g1	46.17	4.78	3.283	1.2338e-06	0.00011977	uncharacterized protein LOC114310169 [Camellia sinensis]|XP_028111908.1 uncharacterized protein LOC114310169 [Camellia sinensis]|XP_028111915.1 uncharacterized protein LOC114310169 [Camellia sinensis]|XP_028111924.1 uncharacterized protein LOC114310169 [Camellia sinensis]	-	Phorbol esters/diacylglycerol binding domain (C1 domain);C1 domain	-	-	-	-	-
TRINITY_DN11263_c1_g1	27.44	0	7.1899	1.2497e-06	0.00012111	probable disease resistance protein At4g27220 [Olea europaea var. sylvestris]	Probable disease resistance protein At1g12290 OS=Arabidopsis thaliana OX=3702 GN=At1g12290 PE=3 SV=1	Leucine rich repeat;NB-ARC domain	-	-	-	K13459|RPS2; disease resistance protein RPS2	ko04626(Organismal Systems)
TRINITY_DN15045_c0_g1	4.65	50.28	-3.5081	1.2534e-06	0.00012137	-	-	-	-	-	-	-	-
TRINITY_DN12417_c0_g1	77.69	6.37	3.5731	1.2647e-06	0.00012236	-	-	-	-	-	-	-	-
TRINITY_DN97092_c0_g1	23.01	0	6.9258	1.2684e-06	0.00012262	7-deoxyloganetin glucosyltransferase-like [Camellia sinensis]	7-deoxyloganetin glucosyltransferase OS=Catharanthus roseus OX=4058 GN=UGT85A23 PE=1 SV=1	-	-	-	-	-	-
TRINITY_DN554_c6_g1	112.8	303.6	-1.4189	1.2707e-06	0.00012274	PREDICTED: delta(12)-fatty-acid desaturase FAD2-like [Nicotiana tomentosiformis]|XP_009592982.1 PREDICTED: delta(12)-fatty-acid desaturase FAD2-like [Nicotiana tomentosiformis]|XP_016512627.1 PREDICTED: delta(12)-fatty-acid desaturase FAD2-like [Nicotiana tabacum]|APW85810.1 fatty acid desaturase 2 [Nicotiana tabacum]	Delta(12)-fatty-acid desaturase OS=Arabidopsis thaliana OX=3702 GN=FAD2 PE=1 SV=1	Domain of unknown function (DUF3474);Fatty acid desaturase	-	-	-	-	-
TRINITY_DN2381_c0_g1	356.26	147.13	1.2702	1.2828e-06	0.00012381	hypothetical protein CISIN_1g025880mg [Citrus sinensis]	E3 ubiquitin-protein ligase AIRP2 OS=Arabidopsis thaliana OX=3702 GN=AIRP2 PE=1 SV=1	Zinc finger, C3HC4 type (RING finger)	-	-	-	-	-
TRINITY_DN42762_c1_g1	2.7	41.79	-4.0519	1.2854e-06	0.00012395	-	-	Reverse transcriptase-like	-	-	-	-	-
TRINITY_DN10915_c0_g1	339.72	1397.3	-2.0378	1.288e-06	0.00012411	Cu-oxidase domain-containing protein/Cu-oxidase_2 domain-containing protein/Cu-oxidase_3 domain-containing protein [Cephalotus follicularis]	Laccase-7 OS=Arabidopsis thaliana OX=3702 GN=LAC7 PE=2 SV=1	-	-	-	-	-	-
TRINITY_DN1026_c0_g2	567.51	252.87	1.1632	1.2909e-06	0.00012428	nudix hydrolase 8-like isoform X1 [Sesamum indicum]|XP_011081302.1 nudix hydrolase 8-like isoform X1 [Sesamum indicum]	Nudix hydrolase 8 OS=Arabidopsis thaliana OX=3702 GN=NUDT8 PE=2 SV=2	-	-	-	-	-	-
TRINITY_DN6053_c0_g1	375.49	85.1	2.1358	1.2948e-06	0.00012456	rust resistance kinase Lr10-like [Olea europaea var. sylvestris]	-	Wall-associated receptor kinase galacturonan-binding	-	-	-	-	-
TRINITY_DN12225_c0_g1	24.05	0	6.9955	1.2991e-06	0.00012487	succinate--CoA ligase [ADP-forming] subunit beta, mitochondrial [Ziziphus jujuba]	Succinate--CoA ligase [ADP-forming] subunit beta, mitochondrial OS=Solanum lycopersicum OX=4081 PE=1 SV=1	-	-	-	-	K01900|LSC2; succinyl	ko00020(Metabolism);ko00640(Metabolism);ko01100(Metabolism);ko01110(Metabolism);ko01120(Metabolism);ko01200(Metabolism)
TRINITY_DN33532_c0_g1	133.16	34.1	1.9571	1.3093e-06	0.00012575	-	-	-	-	-	-	-	-
TRINITY_DN20777_c0_g1	6.62	59.51	-3.1994	1.3133e-06	0.00012603	PREDICTED: rho guanine nucleotide exchange factor 8-like [Nicotiana tomentosiformis]	Rho guanine nucleotide exchange factor 8 OS=Arabidopsis thaliana OX=3702 GN=ROPGEF8 PE=1 SV=1	PRONE (Plant-specific Rop nucleotide exchanger)	-	-	-	-	-
TRINITY_DN9049_c0_g1	116.09	24.31	2.2464	1.3482e-06	0.00012927	PREDICTED: uncharacterized protein LOC107062964 [Solanum tuberosum]	-	Reverse transcriptase (RNA-dependent DNA polymerase)	-	-	-	-	-
TRINITY_DN22748_c0_g1	0	29.77	-7.4301	1.4026e-06	0.00013427	PREDICTED: putative late blight resistance protein homolog R1B-23 isoform X1 [Ipomoea nil]	-	-	-	-	-	-	-
TRINITY_DN1150_c0_g2	0.26	41.62	-6.9599	1.4071e-06	0.00013459	-	-	-	-	-	-	-	-
TRINITY_DN6215_c0_g1	0	24.82	-7.1698	1.4168e-06	0.00013541	-	-	-	-	-	-	-	-
TRINITY_DN10242_c0_g5	2.23	42.88	-4.318	1.4255e-06	0.00013602	hypothetical protein MIMGU_mgv1a018213mg [Erythranthe guttata]	Myosin-8 OS=Arabidopsis thaliana OX=3702 GN=XI-B PE=3 SV=1	-	-	-	-	-	-
TRINITY_DN40191_c0_g1	7.72	61.63	-2.9649	1.4248e-06	0.00013602	Polyketide cyclase/dehydrase and lipid transport superfamily protein, putative [Theobroma cacao]	Lachrymatory-factor synthase OS=Allium cepa OX=4679 GN=LFS PE=1 SV=1	Polyketide cyclase / dehydrase and lipid transport	-	-	-	-	-
TRINITY_DN11778_c0_g1	195.38	49.8	1.9776	1.4404e-06	0.00013722	PREDICTED: putative disease resistance protein RGA3 [Nicotiana attenuata]|OIT00994.1 putative disease resistance protein rga3 [Nicotiana attenuata]	Putative disease resistance protein RGA3 OS=Solanum bulbocastanum OX=147425 GN=RGA3 PE=2 SV=2	NB-ARC domain	-	-	-	-	-
TRINITY_DN30991_c1_g2	0	24.06	-7.13	1.4457e-06	0.00013739	-	-	-	-	-	-	-	-
TRINITY_DN80086_c0_g1	3.2	33.15	-3.4365	1.4452e-06	0.00013739	-	-	-	-	-	-	-	-
TRINITY_DN9086_c0_g2	130.75	40.14	1.7096	1.4435e-06	0.00013739	salicylate carboxymethyltransferase-like [Coffea arabica]	Anthranilate O-methyltransferase 2 OS=Zea mays OX=4577 GN=AAMT2 PE=1 SV=1	-	-	molecular_function;catalytic activity;transferase activity	-	K08241|E2.1.1.141; jasmonate O	ko00592(Metabolism);ko01110(Metabolism)
TRINITY_DN41744_c0_g3	0	24.96	-7.1829	1.4495e-06	0.00013764	-	-	-	-	-	-	-	-
TRINITY_DN22364_c0_g1	20.92	99.47	-2.2367	1.453e-06	0.00013786	PREDICTED: fructose-bisphosphate aldolase 6, cytosolic [Nicotiana tomentosiformis]|XP_016503084.1 PREDICTED: fructose-bisphosphate aldolase cytoplasmic isozyme [Nicotiana tabacum]|XP_019228206.1 PREDICTED: fructose-bisphosphate aldolase 6, cytosolic [Nicotiana attenuata]|OIT30892.1 fructose-bisphosphate aldolase cytoplasmic isozyme [Nicotiana attenuata]	Fructose-bisphosphate aldolase 6, cytosolic OS=Arabidopsis thaliana OX=3702 GN=FBA6 PE=1 SV=1	Fructose-bisphosphate aldolase class-I	-	-	-	-	-
TRINITY_DN9986_c0_g1	140.97	25.82	2.452	1.4953e-06	0.00014153	Protein ACCELERATED CELL DEATH like [Actinidia chinensis var. chinensis]	-	Ankyrin repeat;Ankyrin repeat;Ankyrin repeats (3 copies);Ankyrin repeats (3 copies);Ankyrin repeat;Ankyrin repeat;Ankyrin repeats (many copies);Ankyrin repeats (many copies);Ankyrin repeats (many copies);Ankyrin repeats (many copies);Domain of unknown function;Yip1 domain	-	-	-	-	-
TRINITY_DN14473_c0_g1	0	24.65	-7.1592	1.4972e-06	0.0001416	-	-	-	-	-	-	-	-
TRINITY_DN9432_c0_g1	151.89	12.11	3.6265	1.5327e-06	0.00014484	-	-	-	-	-	-	-	-
TRINITY_DN10847_c1_g1	115.23	27.84	2.0371	1.5413e-06	0.0001455	-	-	-	-	-	-	-	-
TRINITY_DN68_c1_g1	25.99	0	7.0936	1.5422e-06	0.0001455	-	-	-	-	-	-	-	-
TRINITY_DN8263_c0_g3	428.25	173.79	1.2986	1.5433e-06	0.0001455	uncharacterized protein LOC113763842 isoform X2 [Coffea eugenioides]	-	-	-	-	-	-	-
TRINITY_DN6113_c0_g1	81.04	724.47	-3.1642	1.5485e-06	0.00014586	Thioredoxin [Corchorus capsularis]	Thioredoxin-like 2-2, chloroplastic OS=Arabidopsis thaliana OX=3702 GN=At4g29670 PE=2 SV=2	-	-	-	-	-	-
TRINITY_DN54558_c0_g2	0	28.34	-7.3608	1.5548e-06	0.00014634	-	-	-	-	-	-	-	-
TRINITY_DN16658_c1_g1	0	25.63	-7.2223	1.5581e-06	0.00014654	PREDICTED: ankyrin repeat-containing protein At5g02620-like [Nicotiana sylvestris]	Protein ACCELERATED CELL DEATH 6 OS=Arabidopsis thaliana OX=3702 GN=ACD6 PE=1 SV=1	Domain of unknown function	-	-	-	-	-
TRINITY_DN33237_c0_g1	0.73	40.25	-6.0256	1.5657e-06	0.00014714	-	-	-	-	-	-	-	-
TRINITY_DN11766_c1_g2	23.64	0	6.9696	1.5759e-06	0.00014797	PREDICTED: uncharacterized protein LOC107062964 [Solanum tuberosum]	RNA-directed DNA polymerase homolog OS=Oenothera berteroana OX=3950 PE=4 SV=1	Retrotransposon gag protein;Retroviral aspartyl protease;Reverse transcriptase (RNA-dependent DNA polymerase);Reverse transcriptase (RNA-dependent DNA polymerase)	-	-	-	-	-
TRINITY_DN17070_c0_g1	1.25	33.51	-4.5544	1.5842e-06	0.00014863	EGF-like calcium-binding, partial [Cynara cardunculus var. scolymus]	-	-	-	-	-	-	-
TRINITY_DN5387_c3_g1	20.03	116.2	-2.4961	1.5907e-06	0.00014912	zinc finger protein ZAT5-like [Coffea arabica]|CDP15290.1 unnamed protein product [Coffea canephora]	Zinc finger protein ZAT5 OS=Arabidopsis thaliana OX=3702 GN=ZAT5 PE=2 SV=1	C2H2-type zinc finger;C2H2-type zinc finger	-	-	-	-	-
TRINITY_DN103284_c0_g1	23.35	0	6.9534	1.5932e-06	0.00014924	putative disease resistance RPP13-like protein 3 [Coffea arabica]|XP_027097934.1 putative disease resistance RPP13-like protein 3 [Coffea arabica]	Putative disease resistance RPP13-like protein 3 OS=Arabidopsis thaliana OX=3702 GN=RPP13L3 PE=3 SV=1	NB-ARC domain	-	-	-	-	-
TRINITY_DN1360_c2_g1	56.97	227.2	-2.0126	1.5963e-06	0.00014941	carbonic anhydrase 2-like isoform X1 [Olea europaea var. sylvestris]	Beta carbonic anhydrase 4 OS=Arabidopsis thaliana OX=3702 GN=BCA4 PE=1 SV=1	-	-	-	-	K01673|cynT, can; carbonic anhydrase [EC:4.2.1.1]	ko00910(Metabolism);ko01100(Metabolism)
TRINITY_DN18568_c5_g1	0	30.78	-7.4802	1.5991e-06	0.00014955	-	-	-	-	-	-	-	-
TRINITY_DN52068_c0_g1	22.93	0	6.9175	1.6008e-06	0.0001496	-	-	-	-	-	-	-	-
TRINITY_DN24299_c0_g1	126.88	36.67	1.8033	1.617e-06	0.00015099	-	-	-	-	-	-	-	-
TRINITY_DN2928_c3_g1	13.96	91.09	-2.7492	1.6199e-06	0.00015114	-	-	-	-	-	-	-	-
TRINITY_DN98627_c0_g1	0.25	37.04	-6.7916	1.6232e-06	0.00015133	hypothetical protein CDL12_03812 [Handroanthus impetiginosus]	-	Plant protein of unknown function	-	-	-	-	-
TRINITY_DN102352_c0_g1	0	29.05	-7.4006	1.6356e-06	0.00015228	-	-	-	-	-	-	-	-
TRINITY_DN18314_c0_g2	2.2	45.95	-4.5517	1.636e-06	0.00015228	-	-	-	-	-	-	-	-
TRINITY_DN11912_c0_g1	210.59	62.25	1.7512	1.6421e-06	0.00015261	uncharacterized protein LOC114310030 [Camellia sinensis]	Uncharacterized mitochondrial protein AtMg01250 OS=Arabidopsis thaliana OX=3702 GN=AtMg01250 PE=4 SV=1	Domain of unknown function (DUF4283);Reverse transcriptase (RNA-dependent DNA polymerase)	-	-	-	-	-
TRINITY_DN2247_c0_g3	0.51	35.16	-5.8894	1.641e-06	0.00015261	probable disease resistance protein At1g61300 [Olea europaea var. sylvestris]	-	-	-	-	-	-	-
TRINITY_DN12574_c0_g2	28.81	0	7.2363	1.6544e-06	0.00015363	-	-	-	-	-	-	-	-
TRINITY_DN16530_c0_g3	1.23	38.61	-5.0056	1.6944e-06	0.00015722	zinc finger protein [Salvia splendens]	Protein HEAT INTOLERANT 4 OS=Arabidopsis thaliana OX=3702 GN=HIT4 PE=1 SV=1	-	-	-	-	-	-
TRINITY_DN11684_c0_g1	22.28	0	6.8799	1.7061e-06	0.00015818	-	-	-	-	-	-	-	-
TRINITY_DN11829_c0_g1	331.8	144.88	1.1946	1.7333e-06	0.00016045	uncharacterized protein LOC111316811 [Durio zibethinus]	-	Ribosomal protein L17	-	-	-	K02879|RP	ko03010(Genetic Information Processing)
TRINITY_DN1790_c0_g2	1021.49	2179.1	-1.0931	1.7474e-06	0.00016162	hypothetical protein DCAR_015240 [Daucus carota subsp. sativus]	Ankyrin repeat-containing protein ITN1 OS=Arabidopsis thaliana OX=3702 GN=ITN1 PE=1 SV=1	Ankyrin repeat;Ankyrin repeats (3 copies);Ankyrin repeat;Ankyrin repeats (many copies);Ankyrin repeats (many copies)	-	-	-	-	-
TRINITY_DN4126_c0_g1	155.25	55.48	1.4815	1.7495e-06	0.0001617	pentatricopeptide repeat-containing protein At4g01400, mitochondrial [Solanum lycopersicum]|XP_010313366.1 pentatricopeptide repeat-containing protein At4g01400, mitochondrial [Solanum lycopersicum]	Pentatricopeptide repeat-containing protein At4g01400, mitochondrial OS=Arabidopsis thaliana OX=3702 GN=At4g01400 PE=2 SV=2	PPR repeat;PPR repeat;PPR repeat family;Pentatricopeptide repeat domain;Pentacotripeptide-repeat region of PRORP	-	-	-	-	-
TRINITY_DN87013_c0_g3	34.95	0.64	5.6912	1.7686e-06	0.00016333	-	-	-	-	-	-	-	-
TRINITY_DN7937_c0_g1	0.26	50.21	-7.23	1.7784e-06	0.00016411	-	-	-	-	-	-	-	-
TRINITY_DN44541_c0_g1	33.27	0.34	6.4928	1.7885e-06	0.00016491	-	-	-	-	-	-	-	-
TRINITY_DN25866_c0_g1	22.51	0	6.8915	1.79e-06	0.00016492	putative late blight resistance protein homolog R1B-17 [Olea europaea var. sylvestris]|XP_022852196.1 putative late blight resistance protein homolog R1B-17 [Olea europaea var. sylvestris]	-	-	-	-	-	-	-
TRINITY_DN1257_c0_g1	802.93	2746.15	-1.7728	1.802e-06	0.00016584	phospho-2-dehydro-3-deoxyheptonate aldolase 2, chloroplastic [Sesamum indicum]	Phospho-2-dehydro-3-deoxyheptonate aldolase 1, chloroplastic OS=Solanum lycopersicum OX=4081 PE=2 SV=1	Class-II DAHP synthetase family	-	-	-	K01626|E2.5.1.54, aroF, aroG, aroH; 3-deoxy-7	ko00400(Metabolism);ko01100(Metabolism);ko01110(Metabolism);ko01230(Metabolism);ko02024(Cellular Processes)
TRINITY_DN3384_c2_g1	27.23	162.72	-2.6028	1.8028e-06	0.00016584	PREDICTED: uncharacterized protein LOC109214325 [Nicotiana attenuata]	Retrovirus-related Pol polyprotein from transposon TNT 1-94 OS=Nicotiana tabacum OX=4097 PE=2 SV=1	-	-	-	-	-	-
TRINITY_DN52570_c0_g1	72.41	16.63	2.117	1.8365e-06	0.00016881	-	-	-	-	-	-	-	-
TRINITY_DN5771_c0_g2	0	30.14	-7.4519	1.857e-06	0.00017056	-	-	-	-	-	-	-	-
TRINITY_DN67436_c0_g1	0	24.04	-7.1283	1.943e-06	0.00017818	-	-	-	-	-	-	-	-
TRINITY_DN5174_c0_g3	24.06	0	6.9811	1.9508e-06	0.00017875	PREDICTED: divinyl chlorophyllide a 8-vinyl-reductase, chloroplastic isoform X1 [Ipomoea nil]	Divinyl chlorophyllide a 8-vinyl-reductase, chloroplastic OS=Cucumis sativus OX=3659 GN=DVR PE=1 SV=1	gag-polypeptide of LTR copia-type	-	molecular_function;catalytic activity;oxidoreductase activity	intracellular;cellular_component;cell;cytoplasm;intracellular membrane-bounded organelle;organelle;membrane-bounded organelle;intracellular organelle;intracellular part;cytoplasmic part;cell part;plastid	K19073|DVR; divinyl chlorophyllide a 8-vinyl	ko00860(Metabolism);ko01100(Metabolism);ko01110(Metabolism)
TRINITY_DN40662_c0_g1	1.01	32.76	-4.8266	1.9544e-06	0.00017894	-	-	-	-	-	-	-	-
TRINITY_DN768_c4_g1	61.6	2.8	4.3937	1.9629e-06	0.00017958	-	-	-	-	-	-	-	-
TRINITY_DN81190_c0_g2	31.43	0.34	6.4134	1.967e-06	0.00017982	PREDICTED: uncharacterized protein LOC104878607 isoform X2 [Vitis vinifera]	-	-	-	-	-	-	-
TRINITY_DN52275_c0_g4	0	21.94	-6.9919	1.9804e-06	0.0001809	-	-	-	-	-	-	-	-
TRINITY_DN704_c1_g1	111.69	34.35	1.6889	1.9885e-06	0.00018151	putative E3 ubiquitin-protein ligase XBOS34 [Vitis vinifera]	Putative E3 ubiquitin-protein ligase XBAT35 OS=Arabidopsis thaliana OX=3702 GN=XBAT35 PE=2 SV=1	Prokaryotic RING finger family 4;Zinc finger, C3HC4 type (RING finger)	-	-	-	-	-
TRINITY_DN264_c1_g2	29.84	160.65	-2.4141	1.9919e-06	0.00018167	-	-	-	-	-	-	-	-
TRINITY_DN8717_c0_g1	0	26.98	-7.2933	1.9999e-06	0.00018212	-	-	-	-	-	-	-	-
TRINITY_DN41307_c2_g1	41.03	1.87	4.37	2.0041e-06	0.00018236	uncharacterized protein LOC111400630 [Olea europaea var. sylvestris]	-	-	-	-	-	-	-
TRINITY_DN16320_c0_g2	0	37.87	-7.7784	2.0087e-06	0.00018264	protein P21-like [Durio zibethinus]	Thaumatin-like protein OS=Actinidia deliciosa OX=3627 GN=tlp PE=1 SV=2	Thaumatin family	-	-	-	-	-
TRINITY_DN16641_c0_g3	17.24	135.42	-2.9853	2.0122e-06	0.00018276	protein NPG1 [Olea europaea var. sylvestris]	Protein NPG1 OS=Arabidopsis thaliana OX=3702 GN=NPG1 PE=1 SV=1	-	-	-	-	-	-
TRINITY_DN3005_c0_g1	147.1	330.86	-1.1721	2.0131e-06	0.00018276	F-box protein CPR1-like [Camellia sinensis]	F-box protein CPR1 OS=Arabidopsis thaliana OX=3702 GN=CPR1 PE=1 SV=2	F-box domain	-	-	-	-	-
TRINITY_DN1215_c0_g1	454.06	188.58	1.2646	2.0221e-06	0.00018343	hypothetical protein CDL15_Pgr018681 [Punica granatum]	-	-	-	-	-	-	-
TRINITY_DN2067_c9_g1	10.24	83.94	-3.0105	2.0569e-06	0.00018616	uncharacterized protein LOC107175359, partial [Citrus sinensis]	-	Retrotransposon gag protein	-	-	-	-	-
TRINITY_DN73_c1_g1	268.69	2183.59	-3.0217	2.0676e-06	0.00018698	PREDICTED: uncharacterized protein LOC104218054 [Nicotiana sylvestris]	-	Protein of unknown function (DUF1005)	-	-	-	-	-
TRINITY_DN97_c4_g1	45.41	3.52	3.6362	2.0762e-06	0.00018762	-	-	-	-	-	-	-	-
TRINITY_DN1195_c0_g2	1009.54	411.48	1.2929	2.0793e-06	0.00018776	-	-	-	-	-	-	-	-
TRINITY_DN3071_c0_g1	70.53	391.78	-2.4714	2.0927e-06	0.00018875	hypothetical protein VITISV_013417 [Vitis vinifera]	Zinc finger BED domain-containing protein RICESLEEPER 2 OS=Oryza sativa subsp. japonica OX=39947 GN=Os03g0733400 PE=2 SV=1	hAT family C-terminal dimerisation region;Domain of unknown function (DUF4413);BED zinc finger	-	-	-	-	-
TRINITY_DN71554_c0_g1	0.5	33.85	-5.8442	2.0935e-06	0.00018875	-	Probable leucine-rich repeat receptor-like protein kinase At5g49770 OS=Arabidopsis thaliana OX=3702 GN=At5g49770 PE=2 SV=1	-	-	-	-	-	-
TRINITY_DN5000_c1_g1	0.48	33.15	-6.6243	2.1109e-06	0.00018988	hypothetical protein TSUD_346120 [Trifolium subterraneum]	Uncharacterized mitochondrial protein AtMg00860 OS=Arabidopsis thaliana OX=3702 GN=AtMg00860 PE=4 SV=1	Integrase core domain;Reverse transcriptase (RNA-dependent DNA polymerase)	-	-	-	-	-
TRINITY_DN4023_c0_g1	190.94	1556.36	-3.0252	2.1191e-06	0.00019033	Apoptotic ATPase [Handroanthus impetiginosus]	Putative disease resistance RPP13-like protein 2 OS=Arabidopsis thaliana OX=3702 GN=RPP13L2 PE=3 SV=1	AAA domain;Leucine Rich repeats (2 copies);NB-ARC domain	-	-	-	K19613|SHOC2, SUR8; leucine	ko04014(Environmental Information Processing)
TRINITY_DN51965_c0_g1	20.95	100.46	-2.285	2.1177e-06	0.00019033	putative F-box/FBD/LRR-repeat protein At1g78760 isoform X1 [Sesamum indicum]	F-box/FBD/LRR-repeat protein At2g04230 OS=Arabidopsis thaliana OX=3702 GN=At2g04230 PE=2 SV=1	F-box domain	-	-	-	-	-
TRINITY_DN4389_c0_g1	360.87	786.31	-1.1231	2.1273e-06	0.00019092	putative Ubiquitin-fold modifier 1 [Zostera marina]	Ubiquitin-fold modifier 1 OS=Oryza sativa subsp. japonica OX=39947 GN=Os01g0962400 PE=3 SV=1	-	-	-	-	-	-
TRINITY_DN13918_c1_g1	113.56	31.69	1.8419	2.1365e-06	0.00019133	-	-	-	-	-	-	-	-
TRINITY_DN44467_c0_g1	23.92	0	6.9863	2.1353e-06	0.00019133	hypothetical protein Ahy_A06g026507 isoform B [Arachis hypogaea]	-	Endonuclease/Exonuclease/phosphatase family	-	-	-	-	-
TRINITY_DN87_c0_g2	258.78	79.46	1.7116	2.1368e-06	0.00019133	homeobox-leucine zipper protein HAT4-like [Citrus sinensis]	Homeobox-leucine zipper protein HAT4 OS=Arabidopsis thaliana OX=3702 GN=HAT4 PE=1 SV=1	Homeobox associated leucine zipper;HD-ZIP protein N terminus;Homeobox domain	-	-	-	-	-
TRINITY_DN10647_c1_g2	0	24.96	-7.1789	2.1412e-06	0.00019158	-	-	-	-	-	-	-	-
TRINITY_DN3719_c0_g1	1489.05	524.01	1.5054	2.1603e-06	0.00019314	G-type lectin S-receptor-like serine/threonine-protein kinase At4g27290 isoform X1 [Camellia sinensis]	G-type lectin S-receptor-like serine/threonine-protein kinase At4g27290 OS=Arabidopsis thaliana OX=3702 GN=At4g27290 PE=3 SV=4	D-mannose binding lectin;Domain of unknown function (DUF3403);PAN-like domain;Protein kinase domain;Protein tyrosine kinase;Protein tyrosine kinase;S-locus glycoprotein domain	-	-	-	-	-
TRINITY_DN8422_c0_g2	22.42	0	6.8845	2.1773e-06	0.00019437	-	-	-	-	-	-	-	-
TRINITY_DN9482_c1_g1	55.75	4.5	3.5902	2.195e-06	0.0001958	-	-	-	-	-	-	-	-
TRINITY_DN97544_c0_g1	21.96	0	6.8552	2.1994e-06	0.00019605	-	-	-	-	-	-	-	-
TRINITY_DN7582_c0_g2	51.86	0.64	6.2542	2.211e-06	0.00019692	chlorophyllase-1-like [Quercus suber]	Chlorophyllase-1 OS=Arabidopsis thaliana OX=3702 GN=CLH1 PE=1 SV=1	-	-	-	-	-	-
TRINITY_DN69668_c0_g1	65.5	197.58	-1.5842	2.2343e-06	0.00019885	-	-	-	-	-	-	-	-
TRINITY_DN737_c0_g1	192.52	435.12	-1.178	2.2692e-06	0.00020181	E3 ubiquitin-protein ligase WAVH1-like isoform X2 [Solanum pennellii]	E3 ubiquitin-protein ligase WAV3 OS=Arabidopsis thaliana OX=3702 GN=WAV3 PE=1 SV=1	von Willebrand factor type A domain;von Willebrand factor type A domain;von Willebrand factor type A domain;Zinc finger, C3HC4 type (RING finger);RING-like zinc finger;Ring finger domain	-	-	-	-	-
TRINITY_DN24651_c0_g1	37.79	2.57	3.8211	2.2854e-06	0.0002031	Alanine-tRNA ligase, class IIc [Corchorus capsularis]	Alanine--tRNA ligase OS=Arabidopsis thaliana OX=3702 GN=ALATS PE=1 SV=3	-	-	-	-	K01872|AARS, alaS; alanyl	ko00970(Genetic Information Processing)
TRINITY_DN1613_c1_g1	8211.86	18994.8	-1.2099	2.3098e-06	0.00020511	Stationary phase-induced protein, SOR/SNZ family [Handroanthus impetiginosus]	Probable pyridoxal 5&apos	Dihydrouridine synthase (Dus);SOR/SNZ family;Thiazole biosynthesis protein ThiG	-	-	-	K06215|pdxS, pdx1; pyridoxal 5'	ko00750(Metabolism);ko01100(Metabolism)
TRINITY_DN8259_c0_g2	80.87	17.66	2.1947	2.3574e-06	0.00020902	-	-	-	-	-	-	-	-
TRINITY_DN13434_c0_g1	159.24	381	-1.2643	2.3652e-06	0.0002094	uncharacterized protein LOC111411691 isoform X2 [Olea europaea var. sylvestris]	-	Uncharacterized protein family, UPF0114	-	-	-	-	-
TRINITY_DN26554_c0_g1	110.96	24.09	2.195	2.367e-06	0.0002094	PREDICTED: protein DETOXIFICATION 27-like [Nicotiana tabacum]	Protein DETOXIFICATION 27 OS=Arabidopsis thaliana OX=3702 GN=DTX27 PE=2 SV=1	MatE	-	-	-	-	-
TRINITY_DN3392_c3_g1	356.52	128.54	1.4679	2.3663e-06	0.0002094	uncharacterized protein LOC105159255 [Sesamum indicum]	-	-	-	-	-	-	-
TRINITY_DN18168_c0_g1	38.55	165	-2.0845	2.3834e-06	0.00021069	polyprotein [Citrus sinensis]	Retrovirus-related Pol polyprotein from transposon TNT 1-94 OS=Nicotiana tabacum OX=4097 PE=2 SV=1	-	-	-	-	-	-
TRINITY_DN24044_c0_g1	1890.45	5149.65	-1.4459	2.3864e-06	0.0002108	-	-	-	-	-	-	-	-
TRINITY_DN15728_c0_g1	21.51	0	6.8286	2.3887e-06	0.00021084	PREDICTED: uncharacterized protein LOC108959616 [Eucalyptus grandis]	Uncharacterized mitochondrial protein AtMg00310 OS=Arabidopsis thaliana OX=3702 GN=AtMg00310 PE=4 SV=1	zinc-binding in reverse transcriptase	-	-	-	-	-
TRINITY_DN5799_c0_g1	444.83	162.36	1.4535	2.3929e-06	0.00021106	hypothetical protein PHAVU_003G038900g [Phaseolus vulgaris]|ESW25472.1 hypothetical protein PHAVU_003G038900g [Phaseolus vulgaris]	-	Universal stress protein family	-	-	-	-	-
TRINITY_DN34788_c0_g2	23.15	0	6.9318	2.4864e-06	0.00021913	-	-	-	-	-	-	-	-
TRINITY_DN4707_c11_g1	257.85	67.58	1.9247	2.4931e-06	0.00021956	-	-	-	-	-	-	-	-
TRINITY_DN1414_c2_g2	818.39	140.17	2.5426	2.5174e-06	0.00022153	DNA-directed RNA polymerases II, IV and V subunit 8B-like [Coffea arabica]|CDP09308.1 unnamed protein product [Coffea canephora]	DNA-directed RNA polymerases II and V subunit 8A OS=Arabidopsis thaliana OX=3702 GN=NRPB8A PE=1 SV=1	RNA polymerase Rpb8	-	-	-	K03016|RPB8, POLR2H; DNA	ko03020(Genetic Information Processing);ko04623(Organismal Systems)
TRINITY_DN13615_c0_g1	13.91	83.81	-2.5748	2.5621e-06	0.0002253	-	-	-	-	-	-	-	-
TRINITY_DN26399_c0_g2	0.25	29.26	-6.4502	2.5677e-06	0.00022563	Cysteine-rich RLK (RECEPTOR-like protein kinase) 8 [Theobroma cacao]	Retrovirus-related Pol polyprotein from transposon TNT 1-94 OS=Nicotiana tabacum OX=4097 PE=2 SV=1	Reverse transcriptase (RNA-dependent DNA polymerase)	-	-	-	-	-
TRINITY_DN31513_c0_g1	0	29.21	-7.4027	2.5842e-06	0.00022674	-	-	-	-	-	-	-	-
TRINITY_DN32379_c0_g1	21.72	0	6.837	2.5831e-06	0.00022674	-	-	-	-	-	-	-	-
TRINITY_DN63303_c0_g2	21.56	0	6.8352	2.6034e-06	0.00022825	putative late blight resistance protein homolog R1B-16 [Coffea eugenioides]	-	-	-	-	-	-	-
TRINITY_DN18475_c0_g1	21.26	0	6.8115	2.6133e-06	0.00022895	acyl-coenzyme A oxidase 3, peroxisomal [Jatropha curcas]|KDP31760.1 hypothetical protein JCGZ_12221 [Jatropha curcas]	Acyl-coenzyme A oxidase 3, peroxisomal OS=Arabidopsis thaliana OX=3702 GN=ACX3 PE=1 SV=1	Acyl-CoA oxidase	-	-	-	K00232|E1.3.3.6, ACOX1, ACOX3; acyl	ko00071(Metabolism);ko00410(Metabolism);ko00592(Metabolism);ko00640(Metabolism);ko01040(Metabolism);ko01100(Metabolism);ko01110(Metabolism);ko01200(Metabolism);ko01212(Metabolism);ko03320(Organismal Systems);ko04024(Environmental Information Processing);ko04146(Cellular Processes)
TRINITY_DN2292_c0_g1	197.7	88.1	1.1665	2.6335e-06	0.00023054	putative late blight resistance protein homolog R1A-3 [Coffea eugenioides]	Putative late blight resistance protein homolog R1A-4 OS=Solanum demissum OX=50514 GN=R1A-4 PE=5 SV=2	NB-ARC domain;Late blight resistance protein R1	-	-	-	-	-
TRINITY_DN4478_c1_g1	1.71	32.84	-4.4025	2.6729e-06	0.00023383	-	-	-	-	-	-	-	-
TRINITY_DN1089_c0_g4	79.2	294.53	-1.8971	2.6993e-06	0.00023578	PREDICTED: uncharacterized protein LOC104087688 [Nicotiana tomentosiformis]|XP_016493221.1 PREDICTED: uncharacterized protein LOC107812588 [Nicotiana tabacum]	-	PDDEXK-like family of unknown function	-	-	-	-	-
TRINITY_DN56091_c0_g1	41.93	4.14	3.3545	2.6975e-06	0.00023578	-	-	-	-	-	-	-	-
TRINITY_DN26384_c0_g1	37.96	1.31	4.8213	2.7118e-06	0.0002367	auxin efflux carrier component 5-like [Olea europaea var. sylvestris]	Auxin efflux carrier component 5 OS=Arabidopsis thaliana OX=3702 GN=PIN5 PE=2 SV=2	Membrane transport protein	-	-	-	-	-
TRINITY_DN10312_c0_g1	58.51	12.49	2.2358	2.7198e-06	0.00023722	PREDICTED: uncharacterized protein LOC107062964 [Solanum tuberosum]	-	Reverse transcriptase (RNA-dependent DNA polymerase)	-	-	-	-	-
TRINITY_DN8001_c1_g1	86.79	382.92	-2.1343	2.7626e-06	0.00024077	dof zinc finger protein DOF2.4-like [Durio zibethinus]	Dof zinc finger protein DOF3.4 OS=Arabidopsis thaliana OX=3702 GN=DOF3.4 PE=1 SV=2	Dof domain, zinc finger	-	-	-	-	-
TRINITY_DN37222_c0_g1	134.61	46.81	1.5176	2.7691e-06	0.00024116	agamous-like MADS-box protein AGL80 [Coffea arabica]|CDP15173.1 unnamed protein product [Coffea canephora]	Agamous-like MADS-box protein AGL80 OS=Arabidopsis thaliana OX=3702 GN=AGL80 PE=1 SV=1	-	-	-	-	-	-
TRINITY_DN66706_c0_g1	0.5	33.38	-5.8278	2.7759e-06	0.00024157	-	-	-	-	-	-	-	-
TRINITY_DN11289_c0_g1	1.99	32.7	-3.9846	2.7872e-06	0.00024236	uncharacterized protein LOC21407260 [Morus notabilis]|EXB93183.1 hypothetical protein L484_024521 [Morus notabilis]	-	-	-	-	-	-	-
TRINITY_DN43897_c0_g1	22.11	0	6.87	2.7932e-06	0.00024236	-	-	-	-	-	-	-	-
TRINITY_DN6253_c0_g1	21.76	0	6.8419	2.7916e-06	0.00024236	-	-	-	-	-	-	-	-
TRINITY_DN3678_c0_g1	239.33	535.98	-1.1689	2.8086e-06	0.00024352	-	-	-	-	-	-	-	-
TRINITY_DN10165_c0_g1	133.11	22.97	2.5212	2.8124e-06	0.00024367	PREDICTED: protein DETOXIFICATION 14-like [Capsicum annuum]	Protein DETOXIFICATION 14 OS=Arabidopsis thaliana OX=3702 GN=DTX14 PE=1 SV=1	MatE;MatE	-	-	-	-	-
TRINITY_DN2751_c0_g1	213.36	643.78	-1.5952	2.8438e-06	0.00024622	PREDICTED: kinesin light chain 3 isoform X2 [Solanum tuberosum]	-	Tetratricopeptide repeat;Tetratricopeptide repeat;Tetratricopeptide repeat;Tetratricopeptide repeat;Tetratricopeptide repeat;Tetratricopeptide repeat;Tetratricopeptide repeat;Tetratricopeptide repeat;Tetratricopeptide repeat;Tetratricopeptide repeat	-	-	-	-	-
TRINITY_DN3269_c0_g3	56.29	4.78	3.5124	2.8676e-06	0.00024791	PREDICTED: putative late blight resistance protein homolog R1A-4 isoform X1 [Nicotiana sylvestris]	Putative late blight resistance protein homolog R1B-17 OS=Solanum demissum OX=50514 GN=R1B-17 PE=3 SV=1	-	-	-	-	-	-
TRINITY_DN8286_c0_g1	33.56	0.64	5.6251	2.9061e-06	0.00025105	-	-	-	-	-	-	-	-
TRINITY_DN2276_c3_g1	2	42.35	-4.3613	2.9804e-06	0.00025728	-	-	-	-	-	-	-	-
TRINITY_DN45458_c0_g1	282.51	75.37	1.9045	3.0135e-06	0.00025995	unnamed protein product [Coffea canephora]	F-box/kelch-repeat protein At1g15670 OS=Arabidopsis thaliana OX=3702 GN=At1g15670 PE=2 SV=1	Kelch motif;Kelch motif;Galactose oxidase, central domain;Galactose oxidase, central domain;Kelch motif	-	-	-	-	-
TRINITY_DN11979_c0_g1	0.26	33.71	-6.6552	3.0158e-06	0.00025996	-	-	-	-	-	-	-	-
TRINITY_DN10693_c0_g3	32.81	1.59	4.2921	3.0449e-06	0.00026228	uncharacterized protein LOC114315742 [Camellia sinensis]	-	-	-	-	-	-	-
TRINITY_DN16489_c0_g1	3.23	54.75	-4.0667	3.0896e-06	0.00026593	-	-	-	-	-	-	-	-
TRINITY_DN16539_c0_g1	3.74	42.26	-3.464	3.1108e-06	0.00026756	putative disease resistance protein At1g50180 [Coffea eugenioides]	Disease resistance protein RPS5 OS=Arabidopsis thaliana OX=3702 GN=RPS5 PE=1 SV=2	NB-ARC domain	-	-	-	K13457|RPM1, RPS3; disease resistance protein RPM1	ko04626(Organismal Systems)
TRINITY_DN62267_c0_g2	0	21.33	-6.9562	3.1342e-06	0.00026938	-	-	-	-	-	-	-	-
TRINITY_DN334_c1_g1	30.43	0.95	4.9155	3.1579e-06	0.00027102	LRR receptor-like serine/threonine-protein kinase GSO2 [Citrus clementina]|XP_015386093.1 LRR receptor-like serine/threonine-protein kinase GSO2 [Citrus sinensis]|ESR56659.1 hypothetical protein CICLE_v10024612mg [Citrus clementina]	-	Leucine Rich Repeat;Leucine Rich repeats (2 copies);Leucine Rich repeat;Leucine rich repeat	-	-	-	-	-
TRINITY_DN8909_c0_g1	21.6	96.08	-2.1278	3.1557e-06	0.00027102	-	-	-	-	-	-	-	-
TRINITY_DN2585_c1_g4	64.2	186.47	-1.5392	3.1699e-06	0.00027185	Pyrroline-5-carboxylate reductase isoform 2, partial [Theobroma cacao]	Pyrroline-5-carboxylate reductase OS=Pisum sativum OX=3888 GN=PROC PE=2 SV=1	Pyrroline-5-carboxylate reductase dimerisation	-	-	-	-	-
TRINITY_DN5487_c1_g1	94.25	17.24	2.4615	3.1822e-06	0.0002727	uncharacterized protein LOC110787008 [Spinacia oleracea]	-	Domain of unknown function (DUF4283)	-	-	-	-	-
TRINITY_DN39_c0_g2	38	190.35	-2.3539	3.2117e-06	0.00027503	zinc finger MYM-type protein 1-like [Dendrobium catenatum]	-	hAT family C-terminal dimerisation region	-	-	-	-	-
TRINITY_DN38376_c0_g1	12.45	73.29	-2.6308	3.2202e-06	0.00027556	-	-	-	-	-	-	-	-
TRINITY_DN23006_c0_g1	49.86	3.24	3.9132	3.2283e-06	0.00027605	PREDICTED: UPF0481 protein At3g47200-like [Beta vulgaris subsp. vulgaris]	UPF0481 protein At3g47200 OS=Arabidopsis thaliana OX=3702 GN=At3g47200 PE=2 SV=1	Plant protein of unknown function	-	-	-	-	-
TRINITY_DN2986_c0_g1	167.88	35.18	2.2607	3.2442e-06	0.00027721	-	-	-	-	-	-	-	-
TRINITY_DN19030_c1_g2	21.42	0	6.8149	3.2534e-06	0.0002778	-	-	-	-	-	-	-	-
TRINITY_DN82827_c0_g1	7.61	50.17	-2.7578	3.2992e-06	0.0002815	-	-	-	-	-	-	-	-
TRINITY_DN38850_c0_g2	30.77	1.29	4.5198	3.325e-06	0.0002835	putative reverse transcriptase zinc-binding domain-containing protein [Helianthus annuus]	-	-	-	-	-	-	-
TRINITY_DN3896_c4_g1	207.91	9.95	4.4091	3.3277e-06	0.00028352	-	-	-	-	-	-	-	-
TRINITY_DN11014_c0_g1	225.54	727.01	-1.6879	3.3329e-06	0.00028376	hypothetical protein CQW23_14639 [Capsicum baccatum]	-	Protein of unknown function (DUF1191)	-	-	-	-	-
TRINITY_DN13356_c0_g1	895.43	2260.36	-1.3369	3.3492e-06	0.00028494	peroxiredoxin-2E-2, chloroplastic [Coffea eugenioides]	Peroxiredoxin-2E, chloroplastic OS=Arabidopsis thaliana OX=3702 GN=PRXIIE PE=1 SV=2	AhpC/TSA family;Redoxin	-	-	-	-	-
TRINITY_DN70824_c1_g1	0	23.62	-7.0962	3.3974e-06	0.00028863	-	-	-	-	-	-	-	-
TRINITY_DN22651_c0_g1	0	20.68	-6.912	3.4237e-06	0.00029044	-	-	-	-	-	-	-	-
TRINITY_DN4285_c1_g1	164.33	21.3	2.9316	3.4306e-06	0.00029081	-	-	-	-	-	-	-	-
TRINITY_DN19812_c0_g1	25.16	0	7.041	3.4484e-06	0.00029211	-	-	-	-	-	-	-	-
TRINITY_DN22711_c0_g1	3197.25	1265.9	1.3361	3.5256e-06	0.00029844	-	-	-	-	-	-	-	-
TRINITY_DN3290_c0_g1	249.79	775.73	-1.6354	3.53e-06	0.0002986	uncharacterized protein LOC114318860 [Camellia sinensis]	-	PDDEXK-like family of unknown function	-	-	-	-	-
TRINITY_DN9303_c0_g1	234.2	103.89	1.179	3.5502e-06	0.00030009	BTB/POZ domain-containing protein At5g48800 [Coffea eugenioides]	BTB/POZ domain-containing protein At5g48800 OS=Arabidopsis thaliana OX=3702 GN=At5g48800 PE=2 SV=1	BTB/POZ domain;Domain of unknown function (DUF4228);NPH3 family	-	-	-	-	-
TRINITY_DN20383_c0_g1	75.4	20.51	1.8876	3.5763e-06	0.00030208	amyrin synthase [Catharanthus roseus]	Dammarenediol II synthase OS=Panax ginseng OX=4054 GN=PNA PE=1 SV=1	-	-	-	-	K15813|LUP4; beta	ko00909(Metabolism);ko01110(Metabolism)
TRINITY_DN25038_c0_g1	9.48	70.86	-2.8838	3.5863e-06	0.00030271	Retrovirus-related Pol polyprotein from transposon TNT 1-94 [Dendrobium catenatum]	Retrovirus-related Pol polyprotein from transposon RE1 OS=Arabidopsis thaliana OX=3702 GN=RE1 PE=2 SV=1	GAG-pre-integrase domain;gag-polypeptide of LTR copia-type;Integrase core domain;Reverse transcriptase (RNA-dependent DNA polymerase)	-	-	-	-	-
TRINITY_DN13649_c2_g1	20.58	0	6.7673	3.6087e-06	0.00030438	-	-	-	-	-	-	-	-
TRINITY_DN17751_c0_g2	0	20.29	-6.8828	3.6577e-06	0.00030807	PREDICTED: uncharacterized protein LOC109148615 isoform X1 [Ipomoea nil]	-	-	-	-	-	-	-
TRINITY_DN11740_c0_g2	85.79	19.93	2.0927	3.6674e-06	0.00030844	-	-	-	-	-	-	-	-
TRINITY_DN28498_c0_g1	26.3	136.33	-2.3483	3.6669e-06	0.00030844	hypothetical protein A4A49_17481 [Nicotiana attenuata]	-	-	-	-	-	-	-
TRINITY_DN27250_c1_g2	45.98	8.55	2.4257	3.6865e-06	0.00030983	-	-	-	-	-	-	-	-
TRINITY_DN12638_c0_g1	3.77	53.78	-3.7112	3.7134e-06	0.00031187	uncharacterized protein LOC114290675 [Camellia sinensis]	-	Helitron helicase-like domain at N-terminus	-	-	-	-	-
TRINITY_DN7675_c0_g1	8.09	77.8	-3.3228	3.7355e-06	0.0003135	lysosomal amino acid transporter 1 isoform X1 [Populus trichocarpa]|PNT26840.1 hypothetical protein POPTR_007G031800 [Populus trichocarpa]	-	PQ loop repeat;PQ loop repeat	-	-	-	-	-
TRINITY_DN47536_c0_g3	0	20.96	-6.9259	3.7593e-06	0.00031527	-	-	-	-	-	-	-	-
TRINITY_DN16247_c0_g1	61.35	10.09	2.5884	3.8462e-06	0.00032233	-	-	-	-	-	-	-	-
TRINITY_DN41544_c0_g3	31.7	1.31	4.5512	3.8614e-06	0.00032338	-	(-)-germacrene D synthase OS=Vitis vinifera OX=29760 GN=VIT_19s0014g04930 PE=1 SV=1	-	-	-	-	-	-
TRINITY_DN36695_c0_g1	100.86	26.47	1.921	3.8828e-06	0.00032493	uncharacterized protein LOC110662811 isoform X1 [Hevea brasiliensis]|XP_021677619.1 uncharacterized protein LOC110662811 isoform X1 [Hevea brasiliensis]|XP_021677620.1 uncharacterized protein LOC110662811 isoform X1 [Hevea brasiliensis]|XP_021677621.1 uncharacterized protein LOC110662811 isoform X1 [Hevea brasiliensis]|XP_021677622.1 uncharacterized protein LOC110662811 isoform X1 [Hevea brasilie…	-	Domain of unknown function (DUF4216)	-	-	-	-	-
TRINITY_DN32564_c0_g1	21.88	0	6.8472	3.8972e-06	0.00032591	PREDICTED: uncharacterized protein LOC105352497 [Fragaria vesca subsp. vesca]	-	Phorbol esters/diacylglycerol binding domain (C1 domain);C1 domain	-	-	-	-	-
TRINITY_DN3655_c2_g1	255.38	514.03	-1.0136	3.9267e-06	0.00032791	PREDICTED: uncharacterized protein LOC104213789 [Nicotiana sylvestris]|XP_016496846.1 PREDICTED: uncharacterized protein LOC107815737 [Nicotiana tabacum]	-	Divergent PAP2 family	-	-	-	-	-
TRINITY_DN439_c2_g1	4.69	54.4	-3.5617	3.9422e-06	0.00032897	-	-	-	-	-	-	-	-
TRINITY_DN640_c13_g1	0.25	27.59	-6.3614	3.9658e-06	0.00033071	-	-	-	-	-	-	-	-
TRINITY_DN15138_c0_g1	74.97	524.76	-2.8007	4.0415e-06	0.00033678	uncharacterized protein LOC111488762 [Cucurbita maxima]	-	-	-	-	-	-	-
TRINITY_DN14316_c0_g1	0.5	34.63	-5.8753	4.1077e-06	0.00034206	PREDICTED: uncharacterized protein LOC107808570 [Nicotiana tabacum]	-	-	-	-	-	-	-
TRINITY_DN25381_c0_g1	32.04	0.64	5.5697	4.1396e-06	0.00034447	Retrovirus-related Pol polyprotein from transposon TNT 1-94 [Dendrobium catenatum]	Retrovirus-related Pol polyprotein from transposon RE1 OS=Arabidopsis thaliana OX=3702 GN=RE1 PE=2 SV=1	Integrase core domain;Reverse transcriptase (RNA-dependent DNA polymerase)	-	-	-	-	-
TRINITY_DN2759_c8_g1	74.51	6.74	3.4357	4.1966e-06	0.00034897	-	-	-	-	-	-	-	-
TRINITY_DN53800_c0_g1	22.78	0	6.8999	4.2068e-06	0.00034957	uncharacterized protein LOC113758044, partial [Coffea eugenioides]	Uncharacterized mitochondrial protein AtMg00860 OS=Arabidopsis thaliana OX=3702 GN=AtMg00860 PE=4 SV=1	-	-	-	-	-	-
TRINITY_DN1883_c0_g1	348.85	82.39	2.0775	4.2427e-06	0.0003523	uncharacterized protein LOC103710465 isoform X1 [Phoenix dactylifera]	-	Plant transposase (Ptta/En/Spm family)	-	-	-	-	-
TRINITY_DN9038_c0_g1	257.2	53.58	2.26	4.2662e-06	0.000354	laccase-7-like [Olea europaea var. sylvestris]	Laccase-9 OS=Arabidopsis thaliana OX=3702 GN=LAC9 PE=2 SV=1	Multicopper oxidase;Multicopper oxidase	-	-	-	-	-
TRINITY_DN12109_c0_g1	122.54	23.9	2.375	4.2699e-06	0.00035406	Threonine--tRNA ligase, mitochondrial 1 [Vitis vinifera]	-	-	-	-	-	-	-
TRINITY_DN51824_c0_g1	20.71	0	6.7671	4.2767e-06	0.00035437	-	-	-	-	-	-	-	-
TRINITY_DN50260_c0_g1	0	20.29	-6.8787	4.281e-06	0.00035448	F20B17.5 [Arabidopsis thaliana]	-	-	-	-	-	-	-
TRINITY_DN16605_c0_g1	62.4	290.33	-2.2204	4.4031e-06	0.00036434	hypothetical protein CRG98_041085 [Punica granatum]	Protein BIC1 OS=Arabidopsis thaliana OX=3702 GN=BIC1 PE=1 SV=1	-	-	-	-	-	-
TRINITY_DN44299_c0_g1	38.37	2.21	4.0442	4.4083e-06	0.00036451	-	-	-	-	-	-	-	-
TRINITY_DN61505_c0_g1	55.17	3.52	3.9188	4.4473e-06	0.00036748	-	-	-	-	-	-	-	-
TRINITY_DN22875_c1_g1	59.97	12.1	2.2917	4.4672e-06	0.00036878	L-type lectin-domain containing receptor kinase S.4 [Sesamum indicum]	L-type lectin-domain containing receptor kinase S.4 OS=Arabidopsis thaliana OX=3702 GN=LECRKS4 PE=2 SV=1	Legume lectin domain;Protein kinase domain;Protein tyrosine kinase	-	-	-	-	-
TRINITY_DN23187_c0_g1	2.27	52.86	-4.407	4.4724e-06	0.00036878	-	-	-	-	-	-	-	-
TRINITY_DN7711_c2_g1	56.68	6.99	3.0238	4.4711e-06	0.00036878	PREDICTED: uncharacterized protein LOC104455266 [Eucalyptus grandis]	-	-	-	-	-	-	-
TRINITY_DN26587_c0_g1	0.5	27.92	-5.5635	4.5474e-06	0.0003747	hypothetical protein B456_002G243100 [Gossypium raimondii]	Enolase OS=Solanum lycopersicum OX=4081 GN=PGH1 PE=2 SV=1	Enolase, C-terminal TIM barrel domain	-	-	-	K01689|ENO, eno; enolase [EC:4.2.1.11]	ko00010(Metabolism);ko00680(Metabolism);ko01100(Metabolism);ko01110(Metabolism);ko01120(Metabolism);ko01200(Metabolism);ko01230(Metabolism);ko03018(Genetic Information Processing);ko04066(Environmental Information Processing)
TRINITY_DN13667_c0_g1	257.1	82.37	1.6397	4.5624e-06	0.00037567	ubiquinone biosynthesis protein COQ4 homolog, mitochondrial [Ziziphus jujuba]|XP_024933665.1 ubiquinone biosynthesis protein COQ4 homolog, mitochondrial [Ziziphus jujuba]	Ubiquinone biosynthesis protein COQ4 homolog, mitochondrial OS=Arabidopsis thaliana OX=3702 GN=At2g03690 PE=2 SV=1	Coenzyme Q (ubiquinone) biosynthesis protein Coq4	-	-	-	-	-
TRINITY_DN17861_c0_g1	14.69	104.15	-2.8139	4.5681e-06	0.00037587	cysteine synthase, chloroplastic/chromoplastic-like [Herrania umbratica]	Cysteine synthase, mitochondrial OS=Arabidopsis thaliana OX=3702 GN=OASC PE=1 SV=3	Pyridoxal-phosphate dependent enzyme	-	-	-	-	-
TRINITY_DN13802_c0_g1	124.78	39.58	1.649	4.5868e-06	0.00037715	hypothetical protein A4A49_55565 [Nicotiana attenuata]	-	-	-	-	-	-	-
TRINITY_DN73843_c0_g1	35.66	0.67	5.704	4.6014e-06	0.00037809	-	Thermospermine synthase ACAULIS5 OS=Arabidopsis thaliana OX=3702 GN=ACL5 PE=1 SV=1	-	-	-	-	-	-
TRINITY_DN6861_c0_g1	213.23	102.74	1.0573	4.6148e-06	0.00037893	calmodulin-interacting protein 111 isoform X1 [Camellia sinensis]	Calmodulin-interacting protein 111 OS=Arabidopsis thaliana OX=3702 GN=CIP111 PE=1 SV=1	ATPase family associated with various cellular activities (AAA);ATPase family associated with various cellular activities (AAA);AAA ATPase domain	-	-	-	-	-
TRINITY_DN18066_c0_g1	20.38	0	6.7563	4.6261e-06	0.00037938	putative late blight resistance protein homolog R1B-14 [Olea europaea var. sylvestris]	Putative disease resistance RPP13-like protein 3 OS=Arabidopsis thaliana OX=3702 GN=RPP13L3 PE=3 SV=1	NB-ARC domain	-	-	-	-	-
TRINITY_DN413_c1_g1	617	4018.27	-2.703	4.6268e-06	0.00037938	mitogen-activated protein kinase 3 [Rosa chinensis]|PRQ33782.1 putative mitogen-activated protein kinase CMGC-MAPK family [Rosa chinensis]	Mitogen-activated protein kinase 3 OS=Arabidopsis thaliana OX=3702 GN=MPK3 PE=1 SV=2	Protein kinase domain;Protein kinase domain;Protein tyrosine kinase	-	-	-	K20536|MPK3; mitogen	ko04016(Environmental Information Processing);ko04626(Organismal Systems)
TRINITY_DN3038_c4_g1	8.4	47.62	-2.5316	4.6402e-06	0.00038021	-	-	-	-	-	-	-	-
TRINITY_DN3872_c2_g1	22.33	0	6.8745	4.7314e-06	0.00038715	-	-	-	-	-	-	-	-
TRINITY_DN250_c0_g1	659.29	1902.7	-1.5297	4.7611e-06	0.00038931	uncharacterized protein LOC105156632 [Sesamum indicum]	-	-	-	-	-	-	-
TRINITY_DN3105_c0_g3	0	20.24	-6.8751	4.7923e-06	0.00039132	-	-	-	-	-	-	-	-
TRINITY_DN4731_c0_g1	31.58	100.68	-1.6518	4.859e-06	0.00039649	PREDICTED: putative receptor-like protein kinase At5g39000 [Juglans regia]	Probable receptor-like protein kinase At5g38990 OS=Arabidopsis thaliana OX=3702 GN=At5g38990 PE=2 SV=1	Di-glucose binding within endoplasmic reticulum;Carbohydrate-binding protein of the ER	-	-	-	-	-
TRINITY_DN50_c0_g2	0.25	33.82	-6.6524	4.9004e-06	0.00039959	PREDICTED: putative F-box/FBD/LRR-repeat protein At5g22670 isoform X2 [Nicotiana attenuata]|OIT33207.1 hypothetical protein A4A49_07229 [Nicotiana attenuata]	-	-	-	-	-	-	-
TRINITY_DN25540_c0_g1	31.08	1.59	4.2118	4.9538e-06	0.00040366	-	-	-	-	-	-	-	-
TRINITY_DN30026_c0_g1	0	30.95	-7.4895	4.9702e-06	0.00040472	-	-	-	-	-	-	-	-
TRINITY_DN7159_c0_g1	270.55	107.85	1.3302	4.98e-06	0.00040524	PREDICTED: uncharacterized protein LOC104249998 [Nicotiana sylvestris]	-	-	-	-	-	-	-
TRINITY_DN3077_c0_g2	432.97	973.39	-1.1659	4.9952e-06	0.00040619	PREDICTED: delta(12)-fatty-acid desaturase FAD2-like [Nicotiana tomentosiformis]|XP_009592982.1 PREDICTED: delta(12)-fatty-acid desaturase FAD2-like [Nicotiana tomentosiformis]|XP_016512627.1 PREDICTED: delta(12)-fatty-acid desaturase FAD2-like [Nicotiana tabacum]|APW85810.1 fatty acid desaturase 2 [Nicotiana tabacum]	Delta(12)-fatty-acid desaturase FAD2 OS=Vernicia fordii OX=73154 GN=FAD2 PE=1 SV=1	Domain of unknown function (DUF3474);Fatty acid desaturase	-	-	-	-	-
TRINITY_DN37983_c1_g2	20.89	0	6.7766	5.0195e-06	0.00040789	Magnesium transporter like [Actinidia chinensis var. chinensis]	Probable magnesium transporter NIPA4 OS=Arabidopsis thaliana OX=3702 GN=At1g71900 PE=2 SV=1	EamA-like transporter family;Magnesium transporter NIPA;Magnesium transporter NIPA	-	-	-	-	-
TRINITY_DN18315_c0_g1	20.01	0	6.7199	5.0775e-06	0.00041232	-	-	-	-	-	-	-	-
TRINITY_DN2512_c2_g2	118.29	33.85	1.8019	5.1154e-06	0.00041511	-	-	-	-	-	-	-	-
TRINITY_DN45723_c0_g1	168.41	40.18	2.0704	5.2056e-06	0.00042214	homocysteine S-methyltransferase 3 [Ziziphus jujuba]	Homocysteine S-methyltransferase 2 OS=Arabidopsis thaliana OX=3702 GN=HMT-2 PE=1 SV=1	-	-	-	-	K00547|mmuM, BHMT2; homocysteine S	ko00270(Metabolism);ko01100(Metabolism);ko01110(Metabolism)
TRINITY_DN6556_c0_g1	35.1	1.57	4.413	5.2209e-06	0.00042309	-	-	-	-	-	-	-	-
TRINITY_DN103762_c0_g1	201.97	451.69	-1.1685	5.2776e-06	0.00042709	-	-	-	-	-	-	-	-
TRINITY_DN15385_c0_g2	36.69	0.67	5.7597	5.2746e-06	0.00042709	-	-	-	-	-	-	-	-
TRINITY_DN5480_c0_g1	46.76	2.82	3.9824	5.2833e-06	0.00042726	-	-	-	-	-	-	-	-
TRINITY_DN15772_c0_g1	94.89	7.99	3.5407	5.3286e-06	0.00043063	Auxin response factor like [Actinidia chinensis var. chinensis]	Auxin response factor 2 OS=Arabidopsis thaliana OX=3702 GN=ARF2 PE=1 SV=2	Auxin response factor;AUX/IAA family;B3 DNA binding domain	-	-	-	-	-
TRINITY_DN29280_c0_g1	210.8	79.59	1.4117	5.3508e-06	0.00043183	protein RALF-like 24 [Camellia sinensis]	Protein RALF-like 24 OS=Arabidopsis thaliana OX=3702 GN=RALFL24 PE=3 SV=1	Rapid ALkalinization Factor (RALF)	-	-	-	-	-
TRINITY_DN678_c0_g1	764.09	2357.11	-1.6241	5.3481e-06	0.00043183	PREDICTED: probable aspartyl protease At4g16563 [Nicotiana attenuata]|OIT20766.1 putative aspartyl protease [Nicotiana attenuata]	Probable aspartyl protease At4g16563 OS=Arabidopsis thaliana OX=3702 GN=At4g16563 PE=2 SV=1	Eukaryotic aspartyl protease;Xylanase inhibitor C-terminal;Xylanase inhibitor N-terminal	-	-	-	-	-
TRINITY_DN4540_c2_g1	33.17	1.01	5.0219	5.4201e-06	0.00043641	-	Sm-like protein LSM3A OS=Arabidopsis thaliana OX=3702 GN=LSM3A PE=1 SV=1	-	-	-	-	-	-
TRINITY_DN7315_c0_g1	9975.09	21441.3	-1.1041	5.4197e-06	0.00043641	uncharacterized protein LOC113767065 isoform X1 [Coffea eugenioides]	Protein ACTIVITY OF BC1 COMPLEX KINASE 3, chloroplastic OS=Arabidopsis thaliana OX=3702 GN=ABC1K3 PE=1 SV=1	ABC1 family	-	-	-	-	-
TRINITY_DN1279_c5_g1	43.23	313.62	-2.8498	5.4535e-06	0.00043861	-	-	-	-	-	-	-	-
TRINITY_DN17752_c0_g2	19.59	0	6.6971	5.5293e-06	0.00044441	PREDICTED: uncharacterized protein LOC108991242 [Juglans regia]	-	-	-	-	-	-	-
TRINITY_DN7937_c3_g1	251.32	60.63	2.0426	5.544e-06	0.00044529	-	-	-	-	-	-	-	-
TRINITY_DN13511_c0_g1	31.5	1.26	4.5539	5.6011e-06	0.00044957	PREDICTED: SNF1-related protein kinase catalytic subunit alpha KIN10-like [Ipomoea nil]|XP_019199968.1 PREDICTED: SNF1-related protein kinase catalytic subunit alpha KIN10-like [Ipomoea nil]|XP_019199969.1 PREDICTED: SNF1-related protein kinase catalytic subunit alpha KIN10-like [Ipomoea nil]	Serine/threonine protein kinase OSK1 OS=Oryza sativa subsp. japonica OX=39947 GN=OSK1 PE=1 SV=1	-	-	-	-	-	-
TRINITY_DN12721_c0_g1	15.83	76.19	-2.2454	5.6259e-06	0.00045125	CRM-domain containing factor CFM3, chloroplastic/mitochondrial [Olea europaea var. sylvestris]	Chloroplastic group IIA intron splicing facilitator CRS1, chloroplastic OS=Arabidopsis thaliana OX=3702 GN=At5g16180 PE=3 SV=2	-	-	-	-	-	-
TRINITY_DN1044_c7_g1	233.31	14.68	3.9737	5.6605e-06	0.0004534	-	(+)-neomenthol dehydrogenase OS=Arabidopsis thaliana OX=3702 GN=SDR1 PE=1 SV=1	-	-	-	-	-	-
TRINITY_DN6687_c1_g1	225.33	533.45	-1.2382	5.6576e-06	0.0004534	PREDICTED: phospholipase D beta 1-like [Ipomoea nil]	Phospholipase D beta 1 OS=Arabidopsis thaliana OX=3702 GN=PLDBETA1 PE=1 SV=4	C2 domain;Phospholipase D Active site motif;PLD-like domain;Phospholipase D C terminal	-	-	-	K01115|PLD1_2; phospholipase D1/2 [EC:3.1.4.4]	ko00564(Metabolism);ko00565(Metabolism);ko01100(Metabolism);ko01110(Metabolism);ko04014(Environmental Information Processing);ko04024(Environmental Information Processing);ko04071(Environmental Information Processing);ko04072(Environmental Information Processing);ko04144(Cellular Processes);ko04666(Organismal Systems);ko04724(Organismal Systems);ko04912(Organismal Systems);ko04928(Organismal Syst…
TRINITY_DN593_c2_g1	22.58	92.52	-2.0292	5.6687e-06	0.00045375	-	-	-	-	-	-	-	-
TRINITY_DN336_c6_g1	0.77	44.22	-5.6821	5.6765e-06	0.00045382	-	-	-	-	-	-	-	-
TRINITY_DN52459_c0_g1	0	31.91	-7.5351	5.6772e-06	0.00045382	PREDICTED: protein DETOXIFICATION 31-like [Nicotiana tomentosiformis]	Protein DETOXIFICATION 31 OS=Arabidopsis thaliana OX=3702 GN=DTX31 PE=2 SV=1	-	-	-	-	-	-
TRINITY_DN3416_c1_g1	1017.63	400.73	1.3443	5.6869e-06	0.00045428	8HGO-3 [Gentiana rigescens]|AKI87779.1 8HGO-5 [Gentiana rigescens]	Alcohol dehydrogenase-like 3 OS=Arabidopsis thaliana OX=3702 GN=At1g32780 PE=2 SV=1	Alcohol dehydrogenase GroES-like domain;Zinc-binding dehydrogenase	-	-	-	K00121|frmA, ADH5, adhC; S	ko00010(Metabolism);ko00071(Metabolism);ko00350(Metabolism);ko00620(Metabolism);ko00625(Metabolism);ko00626(Metabolism);ko00680(Metabolism);ko00830(Metabolism);ko00980(Metabolism);ko00982(Metabolism);ko01100(Metabolism);ko01110(Metabolism);ko01120(Metabolism);ko01200(Metabolism);ko01220(Metabolism)
TRINITY_DN3306_c1_g1	84.19	6.54	3.6642	5.7248e-06	0.000457	-	-	-	-	-	-	-	-
TRINITY_DN4195_c0_g1	114.09	280.48	-1.2877	5.7294e-06	0.00045706	unnamed protein product [Coffea canephora]	Non-specific phospholipase C2 OS=Arabidopsis thaliana OX=3702 GN=NPC2 PE=2 SV=1	Phosphoesterase family	-	-	-	K01114|plc; phospholipase C [EC:3.1.4.3]	ko00562(Metabolism);ko00564(Metabolism);ko00565(Metabolism);ko01100(Metabolism);ko01110(Metabolism);ko02024(Cellular Processes);ko04919(Organismal Systems)
TRINITY_DN7301_c0_g1	428.61	81.73	2.3847	5.8045e-06	0.00046274	-	-	-	-	-	-	-	-
TRINITY_DN9108_c0_g1	1.74	26.55	-3.8996	5.9173e-06	0.0004711	-	-	-	-	-	-	-	-
TRINITY_DN5104_c1_g1	36.73	1.87	4.2101	5.9432e-06	0.00047284	hypothetical protein POPTR_006G045500 [Populus trichocarpa]	Glycosyltransferase-like KOBITO 1 OS=Arabidopsis thaliana OX=3702 GN=ELD1 PE=1 SV=1	-	-	-	-	-	-
TRINITY_DN50299_c0_g1	27.82	0.31	6.243	5.9549e-06	0.00047344	PREDICTED: apoptosis-inducing factor homolog A-like [Erythranthe guttata]|EYU19844.1 hypothetical protein MIMGU_mgv1a008837mg [Erythranthe guttata]	-	Pyridine nucleotide-disulphide oxidoreductase	-	-	-	-	-
TRINITY_DN47937_c1_g1	0	21.36	-6.9592	5.9661e-06	0.00047384	probable arabinosyltransferase ARAD1 isoform X1 [Camellia sinensis]	Probable arabinosyltransferase ARAD1 OS=Arabidopsis thaliana OX=3702 GN=ARAD1 PE=1 SV=1	-	-	-	-	-	-
TRINITY_DN41071_c0_g1	165.6	19.26	3.0882	6.0188e-06	0.00047748	PREDICTED: (+)-neomenthol dehydrogenase-like isoform X1 [Nicotiana attenuata]|OIS99473.1 (+)-neomenthol dehydrogenase [Nicotiana attenuata]	(+)-neomenthol dehydrogenase OS=Capsicum annuum OX=4072 GN=MNR1 PE=1 SV=1	-	-	-	-	-	-
TRINITY_DN44785_c2_g1	20.09	0	6.7294	6.0259e-06	0.00047748	-	-	-	-	-	-	-	-
TRINITY_DN839_c2_g1	110.33	36.53	1.59	6.0223e-06	0.00047748	Dynein light chain like [Actinidia chinensis var. chinensis]	Dynein 8 kDa light chain, flagellar outer arm OS=Chlamydomonas reinhardtii OX=3055 PE=1 SV=1	-	-	-	-	-	-
TRINITY_DN17683_c1_g1	0.75	49.58	-5.8671	6.0623e-06	0.00048004	-	-	-	-	-	-	-	-
TRINITY_DN6777_c0_g2	0	28.88	-7.3942	6.0777e-06	0.00048093	-	-	-	-	-	-	-	-
TRINITY_DN892_c0_g1	911.8	1922.58	-1.0743	6.1032e-06	0.00048263	Cucumisin [Handroanthus impetiginosus]	Subtilisin-like protease SBT1.4 OS=Arabidopsis thaliana OX=3702 GN=SBT1.4 PE=2 SV=1	Peptidase inhibitor I9;PA domain;Subtilase family	-	-	-	-	-
TRINITY_DN46451_c0_g2	269.95	106.39	1.3371	6.1451e-06	0.00048561	Cysteine-rich receptor-like protein kinase [Actinidia chinensis var. chinensis]	Cysteine-rich receptor-like protein kinase 2 OS=Arabidopsis thaliana OX=3702 GN=CRK2 PE=2 SV=1	Protein kinase domain;Protein tyrosine kinase	-	-	-	-	-
TRINITY_DN2092_c1_g1	1072.63	504.04	1.09	6.158e-06	0.00048631	protein WVD2-like 7 [Olea europaea var. sylvestris]|XP_022856124.1 protein WVD2-like 7 [Olea europaea var. sylvestris]|XP_022856125.1 protein WVD2-like 7 [Olea europaea var. sylvestris]	-	Targeting protein for Xklp2 (TPX2)	-	-	-	-	-
TRINITY_DN5203_c0_g2	26.62	216.46	-3.0505	6.1885e-06	0.00048806	Retrovirus-related Pol polyprotein from transposon RE1 [Vitis vinifera]	Retrovirus-related Pol polyprotein from transposon RE1 OS=Arabidopsis thaliana OX=3702 GN=RE1 PE=2 SV=1	GAG-pre-integrase domain;gag-polypeptide of LTR copia-type;Integrase core domain	-	-	-	-	-
TRINITY_DN21247_c2_g1	20.57	0	6.7695	6.2112e-06	0.00048953	-	-	-	-	-	-	-	-
TRINITY_DN1976_c0_g1	293.93	115.23	1.3495	6.2327e-06	0.00049089	probable beta-D-xylosidase 7 isoform X2 [Camellia sinensis]	Probable beta-D-xylosidase 7 OS=Arabidopsis thaliana OX=3702 GN=BXL7 PE=2 SV=2	Fibronectin type III-like domain;Glycosyl hydrolase family 3 N terminal domain;Glycosyl hydrolase family 3 C-terminal domain	-	-	-	-	-
TRINITY_DN90353_c0_g1	654.86	323.09	1.0195	6.2854e-06	0.00049471	PREDICTED: uncharacterized protein LOC109229556 isoform X1 [Nicotiana attenuata]|OIT01259.1 hypothetical protein A4A49_03203 [Nicotiana attenuata]	-	Regulator of Vps4 activity in the MVB pathway	-	-	-	-	-
TRINITY_DN114564_c0_g1	20.86	0	6.7732	6.3141e-06	0.00049664	unnamed protein product [Coffea canephora]	Putative GATA transcription factor 22 OS=Arabidopsis thaliana OX=3702 GN=GATA22 PE=3 SV=1	-	-	-	-	-	-
TRINITY_DN44264_c0_g1	13.87	87.81	-2.6534	6.3244e-06	0.00049711	-	-	-	-	-	-	-	-
TRINITY_DN21580_c0_g1	8.23	53.13	-2.6528	6.346e-06	0.00049781	-	-	-	-	-	-	-	-
TRINITY_DN8400_c1_g1	93.6	26.02	1.8481	6.3414e-06	0.00049781	Poly [ADP-ribose] polymerase 3 [Vitis vinifera]	Putative poly [ADP-ribose] polymerase 3 OS=Medicago truncatula OX=3880 GN=PARP3 PE=3 SV=1	PADR1 (NUC008) domain;Poly(ADP-ribose) polymerase catalytic domain;Poly(ADP-ribose) polymerase, regulatory domain;WGR domain	-	-	-	K10798|PARP2_3_4; poly [ADP	ko03410(Genetic Information Processing);ko04210(Cellular Processes);ko04212(Organismal Systems)
TRINITY_DN9831_c0_g1	16.18	164.84	-3.3356	6.3972e-06	0.0005015	BON1-associated protein 2-like [Olea europaea var. sylvestris]	BON1-associated protein 2 OS=Arabidopsis thaliana OX=3702 GN=BAP2 PE=1 SV=1	C2 domain	-	-	-	-	-
TRINITY_DN18952_c0_g1	51.54	246.39	-2.2528	6.4049e-06	0.00050177	Gag-Pol polyprotein [Medicago truncatula]	-	-	-	-	-	-	-
TRINITY_DN14119_c0_g1	26.07	138.12	-2.3715	6.4663e-06	0.00050624	uncharacterized protein LOC112419195 [Medicago truncatula]	-	DDE superfamily endonuclease;Plant transposon protein	-	-	-	-	-
TRINITY_DN87013_c0_g1	33.62	1.65	4.3127	6.5122e-06	0.00050949	-	-	-	-	-	-	-	-
TRINITY_DN29010_c0_g5	4.18	74.16	-4.1835	6.5561e-06	0.00051208	PREDICTED: uncharacterized protein LOC104891516 [Beta vulgaris subsp. vulgaris]	-	-	-	-	-	-	-
TRINITY_DN4175_c0_g1	95.35	232.04	-1.2716	6.5583e-06	0.00051208	glucosyltransferase 4 [Nemophila menziesii]	Scopoletin glucosyltransferase OS=Nicotiana tabacum OX=4097 GN=TOGT1 PE=1 SV=1	-	-	-	-	-	-
TRINITY_DN4206_c0_g1	115.88	629.63	-2.4427	6.578e-06	0.00051328	-	-	-	-	-	-	-	-
TRINITY_DN11389_c0_g2	261.74	117.89	1.1542	6.6212e-06	0.00051603	PREDICTED: uncharacterized protein LOC107771797 [Nicotiana tabacum]	-	BSD domain	-	-	-	-	-
TRINITY_DN1735_c3_g1	25.64	0	7.0681	6.6221e-06	0.00051603	-	-	-	-	-	-	-	-
TRINITY_DN3862_c0_g1	68.53	198.83	-1.5346	6.6943e-06	0.00052132	heat shock protein 70 [Paeonia suffruticosa]	Heat shock cognate 70 kDa protein 1 OS=Solanum lycopersicum OX=4081 GN=HSC-I PE=2 SV=1	-	-	-	-	K03283|HSPA1s; heat shock 70kDa protein 1/2/6/8	ko03040(Genetic Information Processing);ko04010(Environmental Information Processing);ko04141(Genetic Information Processing);ko04144(Cellular Processes);ko04213(Organismal Systems);ko04612(Organismal Systems);ko04915(Organismal Systems)
TRINITY_DN21244_c0_g2	4.98	64.54	-3.6181	6.7244e-06	0.00052332	-	-	-	-	-	-	-	-
TRINITY_DN444_c0_g1	78.65	722.06	-3.1978	6.9304e-06	0.00053864	-	-	-	-	-	-	-	-
TRINITY_DN10291_c0_g1	31.48	0.67	5.5325	6.946e-06	0.00053949	hypothetical protein VITISV_042091 [Vitis vinifera]	Retrovirus-related Pol polyprotein from transposon RE1 OS=Arabidopsis thaliana OX=3702 GN=RE1 PE=2 SV=1	Reverse transcriptase (RNA-dependent DNA polymerase)	-	-	-	-	-
TRINITY_DN55491_c0_g1	0	27.64	-7.3231	6.9878e-06	0.00054238	-	-	-	-	-	-	-	-
TRINITY_DN2383_c0_g2	57.56	3.44	4.0115	7.0063e-06	0.00054346	-	-	-	-	-	-	-	-
TRINITY_DN3367_c2_g1	16.74	79.99	-2.2928	7.012e-06	0.00054354	-	-	-	-	-	-	-	-
TRINITY_DN7331_c1_g1	159.07	427.81	-1.4227	7.1425e-06	0.00055293	PREDICTED: acid phosphatase 1-like isoform X2 [Ipomoea nil]	Acid phosphatase 1 OS=Solanum lycopersicum OX=4081 GN=APS1 PE=2 SV=1	HAD superfamily, subfamily IIIB (Acid phosphatase)	-	-	-	-	-
TRINITY_DN2292_c0_g2	338.51	96.62	1.8137	7.1572e-06	0.0005537	putative late blight resistance protein homolog R1A-3 [Coffea eugenioides]	-	NB-ARC domain;Late blight resistance protein R1	-	-	-	-	-
TRINITY_DN10048_c0_g1	68.35	15.01	2.1759	7.2135e-06	0.00055769	-	-	-	-	-	-	-	-
TRINITY_DN23396_c0_g1	58.59	9.7	2.5876	7.306e-06	0.00056448	PREDICTED: (+)-neomenthol dehydrogenase isoform X1 [Vitis vinifera]|CBI40297.3 unnamed protein product, partial [Vitis vinifera]	(+)-neomenthol dehydrogenase OS=Arabidopsis thaliana OX=3702 GN=SDR1 PE=1 SV=1	-	-	-	-	K15095|E1.1.1.208; (+)	ko00902(Metabolism);ko01110(Metabolism)
TRINITY_DN15199_c0_g2	0	18.42	-6.7421	7.3337e-06	0.00056624	-	-	-	-	-	-	-	-
TRINITY_DN30278_c0_g1	37.25	2.88	3.6367	7.3504e-06	0.00056716	-	-	-	-	-	-	-	-
TRINITY_DN3538_c6_g2	40.81	2.52	3.9488	7.3561e-06	0.00056723	-	-	-	-	-	-	-	-
TRINITY_DN11783_c0_g1	0	22.3	-7.0135	7.3697e-06	0.0005679	F-box protein At5g49610-like [Sesamum indicum]	-	-	-	-	-	-	-
TRINITY_DN14337_c0_g1	1578.26	3169.97	-1.007	7.3787e-06	0.00056823	Microtubule-associated protein [Actinidia chinensis var. chinensis]	Photosynthetic NDH subunit of subcomplex B 2, chloroplastic OS=Arabidopsis thaliana OX=3702 GN=PNSB2 PE=2 SV=1	-	-	-	-	-	-
TRINITY_DN27164_c0_g2	94.7	31.14	1.5977	7.384e-06	0.00056826	-	-	-	-	-	-	-	-
TRINITY_DN1596_c2_g1	1037.05	2253.82	-1.121	7.3978e-06	0.00056895	sulfite exporter TauE/SafE family protein 4-like [Olea europaea var. sylvestris]|XP_022846746.1 sulfite exporter TauE/SafE family protein 4-like [Olea europaea var. sylvestris]|XP_022846747.1 sulfite exporter TauE/SafE family protein 4-like [Olea europaea var. sylvestris]	Sulfite exporter TauE/SafE family protein 4 OS=Arabidopsis thaliana OX=3702 GN=At2g36630 PE=2 SV=1	Sulfite exporter TauE/SafE	-	-	-	-	-
TRINITY_DN6539_c0_g1	19.61	0	6.6959	7.4048e-06	0.00056912	-	-	-	-	-	-	-	-
TRINITY_DN10440_c0_g1	12.78	130.3	-3.3194	7.462e-06	0.00057297	-	-	-	-	-	-	-	-
TRINITY_DN20603_c0_g1	60.24	5.48	3.4902	7.4646e-06	0.00057297	hypothetical protein L195_g029666, partial [Trifolium pratense]	-	Transposase family tnp2;Transposase-associated domain	-	-	-	-	-
TRINITY_DN3582_c0_g1	185.36	449.77	-1.2756	7.5259e-06	0.0005773	hypothetical protein TSUD_289550 [Trifolium subterraneum]	Silicon efflux transporter LSI2 OS=Oryza sativa subsp. japonica OX=39947 GN=LSI2 PE=1 SV=1	Citrate transporter;Sodium:sulfate symporter transmembrane region	-	-	-	-	-
TRINITY_DN774_c1_g1	22.25	0	6.8631	7.5901e-06	0.00058184	-	-	-	-	-	-	-	-
TRINITY_DN11801_c0_g3	885.79	425.02	1.0586	7.6095e-06	0.00058257	DNA-directed RNA polymerase 3, chloroplastic, partial [Olea europaea var. sylvestris]	DNA-directed RNA polymerase 3A, chloroplastic OS=Nicotiana tabacum OX=4097 GN=RPOT3-SYL PE=3 SV=1	DNA-dependent RNA polymerase;DNA-directed RNA polymerase N-terminal	-	-	-	-	-
TRINITY_DN52889_c0_g1	19.26	0	6.6635	7.6523e-06	0.00058547	-	-	-	-	-	-	-	-
TRINITY_DN22978_c0_g1	80	20.24	1.9711	7.6586e-06	0.00058547	cinnamoyl-CoA reductase 1-like [Camellia sinensis]	Cinnamoyl-CoA reductase 1 OS=Arabidopsis thaliana OX=3702 GN=CCR1 PE=1 SV=1	-	-	-	-	-	-
TRINITY_DN5870_c2_g1	268.15	117.65	1.1906	7.6623e-06	0.00058547	putative receptor-like protein kinase At1g80870 [Sesamum indicum]	Putative receptor-like protein kinase At1g80870 OS=Arabidopsis thaliana OX=3702 GN=At1g80870 PE=3 SV=1	Protein kinase domain;Protein tyrosine kinase	-	-	-	-	-
TRINITY_DN18129_c0_g1	18.82	0	6.6382	7.671e-06	0.00058575	-	-	-	-	-	-	-	-
TRINITY_DN34139_c0_g1	0	18.06	-6.7134	7.7493e-06	0.00059135	AMP deaminase-like isoform X1 [Coffea arabica]	Probable AMP deaminase OS=Oryza sativa subsp. japonica OX=39947 GN=AMPD PE=2 SV=1	-	-	-	-	-	-
TRINITY_DN98629_c0_g1	76.08	18.17	2.0771	7.7632e-06	0.00059203	PREDICTED: F-box protein At4g00755-like [Solanum tuberosum]|XP_015166905.1 PREDICTED: F-box protein At4g00755-like [Solanum tuberosum]	-	-	-	-	-	-	-
TRINITY_DN17765_c0_g1	150.71	48.58	1.6319	7.7721e-06	0.00059232	nitrile-specifier protein 5-like [Olea europaea var. sylvestris]	Nitrile-specifier protein 2 OS=Arabidopsis thaliana OX=3702 GN=NSP2 PE=2 SV=1	Kelch motif;Kelch motif;Galactose oxidase, central domain;Galactose oxidase, central domain;Kelch motif;Kelch motif	-	-	-	-	-
TRINITY_DN29175_c0_g1	57.97	4.19	3.761	7.7861e-06	0.00059301	Acid phosphatase [Handroanthus impetiginosus]	Acid phosphatase 1 OS=Solanum lycopersicum OX=4081 GN=APS1 PE=2 SV=1	HAD superfamily, subfamily IIIB (Acid phosphatase)	-	-	-	-	-
TRINITY_DN62544_c0_g1	281.96	93.74	1.585	7.803e-06	0.00059352	-	-	Leucine Rich repeats (2 copies);Leucine rich repeat	-	-	-	-	-
TRINITY_DN20939_c1_g1	0	23.17	-7.0683	7.8379e-06	0.00059542	endochitinase-like [Quercus suber]	Endochitinase 1 OS=Gossypium hirsutum OX=3635 PE=3 SV=1	Chitinase class I	-	-	-	-	-
TRINITY_DN2078_c1_g1	239.63	617.16	-1.363	7.8973e-06	0.00059915	Importin subunit alpha-1 [Vitis vinifera]	Importin subunit alpha-1 OS=Arabidopsis thaliana OX=3702 GN=IMPA1 PE=1 SV=2	Armadillo/beta-catenin-like repeat;Atypical Arm repeat	-	-	-	-	-
TRINITY_DN13117_c0_g1	0.75	60.48	-6.1601	7.9055e-06	0.00059938	-	-	-	-	-	-	-	-
TRINITY_DN23858_c0_g1	433.72	109.48	1.9844	7.968e-06	0.00060335	hypothetical protein GW17_00016553 [Ensete ventricosum]	-	-	-	-	-	-	-
TRINITY_DN10316_c0_g1	21.08	0	6.7865	7.974e-06	0.00060341	-	-	-	-	-	-	-	-
TRINITY_DN16303_c0_g1	0	20.85	-6.9223	7.9824e-06	0.00060366	-	-	-	-	-	-	-	-
TRINITY_DN24356_c0_g1	31.64	0.92	4.9859	8.1089e-06	0.00061244	Hexokinase-like 2 protein [Actinidia chinensis var. chinensis]	Probable hexokinase-like 2 protein OS=Arabidopsis thaliana OX=3702 GN=At4g37840 PE=3 SV=1	Hexokinase	-	-	-	K00844|HK; hexokinase [EC:2.7.1.1]	ko00010(Metabolism);ko00051(Metabolism);ko00052(Metabolism);ko00500(Metabolism);ko00520(Metabolism);ko00521(Metabolism);ko00524(Metabolism);ko01100(Metabolism);ko01110(Metabolism);ko01120(Metabolism);ko01200(Metabolism);ko04066(Environmental Information Processing);ko04910(Organismal Systems);ko04973(Organismal Systems)
TRINITY_DN84586_c0_g1	0	17.78	-6.6905	8.1065e-06	0.00061244	hypothetical protein T459_03784 [Capsicum annuum]	-	-	-	-	-	-	-
TRINITY_DN4028_c5_g1	316.29	143.04	1.148	8.1172e-06	0.00061268	PREDICTED: thioredoxin O2, mitochondrial [Ipomoea nil]	Thioredoxin O1, mitochondrial OS=Arabidopsis thaliana OX=3702 GN=At2g35010 PE=2 SV=1	Thioredoxin;F plasmid transfer operon protein	-	-	-	K03671|trxA; thioredoxin 1	ko04621(Organismal Systems)
TRINITY_DN14351_c2_g1	0.5	38.19	-6.0238	8.1461e-06	0.00061446	-	-	-	-	-	-	-	-
TRINITY_DN29794_c1_g1	28.57	0.98	4.8206	8.1769e-06	0.00061639	UPF0481 protein At3g47200-like [Camellia sinensis]	-	Plant protein of unknown function	-	-	-	-	-
TRINITY_DN13901_c0_g2	18.56	0	6.6155	8.2816e-06	0.00062389	NB-ARC domain, LRR domain containing protein [Trema orientale]	Putative disease resistance protein RGA3 OS=Solanum bulbocastanum OX=147425 GN=RGA3 PE=2 SV=2	-	-	-	-	-	-
TRINITY_DN202_c3_g1	178.31	463.13	-1.3722	8.3596e-06	0.00062896	B-box zinc finger protein 22 [Hevea brasiliensis]	Putative zinc finger protein CONSTANS-LIKE 11 OS=Arabidopsis thaliana OX=3702 GN=COL11 PE=1 SV=2	-	-	-	-	-	-
TRINITY_DN11177_c0_g1	49.34	162.46	-1.7377	8.3801e-06	0.0006301	-	-	-	-	-	-	-	-
TRINITY_DN12581_c0_g1	39.69	2.18	4.1088	8.4468e-06	0.0006343	-	-	-	-	-	-	-	-
TRINITY_DN4698_c0_g1	276.88	55.36	2.3174	8.456e-06	0.00063459	uncharacterized protein LOC114310030 [Camellia sinensis]	-	Domain of unknown function (DUF4283);Reverse transcriptase (RNA-dependent DNA polymerase);Reverse transcriptase (RNA-dependent DNA polymerase);zinc-binding in reverse transcriptase	-	-	-	-	-
TRINITY_DN6629_c0_g1	91.12	21.86	2.0571	8.5482e-06	0.0006411	-	-	-	-	-	-	-	-
TRINITY_DN28030_c0_g4	18.52	0	6.6103	8.7185e-06	0.00065304	-	-	-	-	-	-	-	-
TRINITY_DN15483_c0_g1	97.21	33.76	1.5179	8.7272e-06	0.00065327	-	-	-	-	-	-	-	-
TRINITY_DN17262_c0_g1	192.51	54.27	1.8183	8.7431e-06	0.00065405	-	-	-	-	-	-	-	-
TRINITY_DN55578_c0_g1	46.74	3.47	3.7035	8.7866e-06	0.00065689	probable disease resistance protein At4g27220 [Chenopodium quinoa]	Probable disease resistance protein At1g15890 OS=Arabidopsis thaliana OX=3702 GN=At1g15890 PE=3 SV=2	NB-ARC domain	-	-	-	K13459|RPS2; disease resistance protein RPS2	ko04626(Organismal Systems)
TRINITY_DN777_c5_g1	64.83	16.77	1.946	8.8053e-06	0.00065787	ATP synthase F0 subunit 9 (mitochondrion) [Coptosapelta flavescens]	ATP synthase subunit 9, mitochondrial OS=Zea mays OX=4577 GN=ATP9 PE=2 SV=2	-	-	-	-	K02128|ATPeF0C, ATP5G, ATP9; F-type H+	ko00190(Metabolism);ko01100(Metabolism);ko04714(Organismal Systems)
TRINITY_DN1902_c2_g1	207.86	650.08	-1.6467	8.9316e-06	0.00066688	Pectinesterase [Handroanthus impetiginosus]	Pectinesterase inhibitor 6 OS=Arabidopsis thaliana OX=3702 GN=PMEI6 PE=2 SV=1	Plant invertase/pectin methylesterase inhibitor	-	-	-	-	-
TRINITY_DN31443_c0_g1	5.67	41.84	-2.9253	8.9911e-06	0.0006709	glucosidase 2 subunit beta-like isoform X4 [Coffea arabica]	Glucosidase 2 subunit beta OS=Oryza sativa subsp. japonica OX=39947 GN=Os01g0276800 PE=2 SV=1	-	-	-	-	K08288|PRKCSH; protein kinase C substrate 80K	ko04141(Genetic Information Processing)
TRINITY_DN10993_c1_g1	8.15	50.06	-2.6477	9.0276e-06	0.0006732	PREDICTED: uncharacterized protein LOC104877638 [Vitis vinifera]|CBI39839.3 unnamed protein product, partial [Vitis vinifera]	-	-	-	-	-	-	-
TRINITY_DN8681_c1_g1	101.2	27.14	1.8996	9.034e-06	0.00067324	-	-	-	-	-	-	-	-
TRINITY_DN12314_c0_g1	33.91	2.57	3.67	9.1408e-06	0.00068034	transposon Ty3-I Gag-Pol polyprotein [Artemisia annua]	-	Reverse transcriptase (RNA-dependent DNA polymerase)	-	-	-	-	-
TRINITY_DN4512_c3_g1	96.34	267.67	-1.4691	9.1363e-06	0.00068034	hypothetical protein TSUD_39830 [Trifolium subterraneum]	Uncharacterized mitochondrial protein AtMg00860 OS=Arabidopsis thaliana OX=3702 GN=AtMg00860 PE=4 SV=1	Integrase core domain;Reverse transcriptase (RNA-dependent DNA polymerase)	-	-	-	-	-
TRINITY_DN63404_c2_g1	18.95	0	6.6379	9.2934e-06	0.00069126	-	Translation initiation factor IF-2, chloroplastic OS=Arabidopsis thaliana OX=3702 GN=At1g17220 PE=2 SV=2	-	-	-	-	-	-
TRINITY_DN61_c0_g2	57.73	217.53	-1.9245	9.2995e-06	0.00069128	uncharacterized protein LOC113695795 [Coffea arabica]	-	-	-	-	-	-	-
TRINITY_DN4203_c0_g1	757.8	352.93	1.1044	9.365e-06	0.00069571	splicing factor 1 isoform X1 [Coffea eugenioides]	-	-	-	-	-	-	-
TRINITY_DN5741_c0_g1	229.98	68.84	1.7363	9.4759e-06	0.00070351	disease resistance protein RPM1-like [Sesamum indicum]	Disease resistance protein RPM1 OS=Arabidopsis thaliana OX=3702 GN=RPM1 PE=1 SV=1	Leucine rich repeat;NB-ARC domain	-	-	-	K13457|RPM1, RPS3; disease resistance protein RPM1	ko04626(Organismal Systems)
TRINITY_DN14402_c1_g1	0.48	30.21	-6.4967	9.4827e-06	0.00070357	-	-	-	-	-	-	-	-
TRINITY_DN19140_c0_g1	58.57	9.42	2.6385	9.5161e-06	0.00070516	Retrovirus-related Pol polyprotein from transposon 17.6 [Cajanus cajan]	-	Integrase core domain	-	-	-	-	-
TRINITY_DN691_c0_g2	45.57	3.58	3.6311	9.5143e-06	0.00070516	-	-	-	-	-	-	-	-
TRINITY_DN2066_c0_g1	443.88	1147.4	-1.3707	9.6005e-06	0.00071096	unnamed protein product [Coffea canephora]	-	GPI biosynthesis protein family Pig-F	-	-	-	K05287|PIGF; GPI ethanolamine phosphate transferase 2/3 subunit F	ko00563(Metabolism);ko01100(Metabolism)
TRINITY_DN21533_c0_g1	11.58	65.68	-2.531	9.6201e-06	0.00071152	-	-	-	-	-	-	-	-
TRINITY_DN6115_c0_g1	63.69	5.51	3.5003	9.6188e-06	0.00071152	-	-	-	-	-	-	-	-
TRINITY_DN20381_c0_g2	127.23	17.08	2.9026	9.701e-06	0.00071647	hypothetical protein VITISV_001861 [Vitis vinifera]	-	-	-	-	-	-	-
TRINITY_DN7631_c0_g1	3.71	49.81	-3.7134	9.7054e-06	0.00071647	-	-	-	-	-	-	-	-
TRINITY_DN14073_c0_g2	299.4	978.65	-1.7083	9.807e-06	0.00072352	pectinesterase [Olea europaea var. sylvestris]	Probable pectinesterase/pectinesterase inhibitor 6 OS=Arabidopsis thaliana OX=3702 GN=PME6 PE=2 SV=1	Pectinesterase;Plant invertase/pectin methylesterase inhibitor	-	-	-	K01051|E3.1.1.11; pectinesterase [EC:3.1.1.11]	ko00040(Metabolism);ko01100(Metabolism);ko02020(Environmental Information Processing)
TRINITY_DN3278_c3_g1	0.48	25.97	-6.2788	9.8362e-06	0.00072522	-	-	-	-	-	-	-	-
TRINITY_DN3615_c0_g2	199.03	62.39	1.6724	9.8499e-06	0.00072578	uncharacterized protein LOC114266048 [Camellia sinensis]	-	-	-	-	-	-	-
TRINITY_DN24657_c0_g2	21.05	0	6.7834	9.9166e-06	0.00073024	rust resistance kinase Lr10-like [Coffea eugenioides]	-	-	-	-	-	-	-
TRINITY_DN67131_c0_g1	32.45	1.26	4.6186	9.979e-06	0.00073391	PREDICTED: disease resistance protein RPM1-like [Nelumbo nucifera]|XP_019055044.1 PREDICTED: disease resistance protein RPM1-like [Nelumbo nucifera]	Putative disease resistance RPP13-like protein 2 OS=Arabidopsis thaliana OX=3702 GN=RPP13L2 PE=3 SV=1	NB-ARC domain	-	-	-	K13457|RPM1, RPS3; disease resistance protein RPM1	ko04626(Organismal Systems)
TRINITY_DN10309_c1_g1	18.33	0	6.5966	1.0095e-05	0.00074197	-	-	-	-	-	-	-	-
TRINITY_DN3511_c0_g1	92.54	28.17	1.718	1.0156e-05	0.0007453	-	-	-	-	-	-	-	-
TRINITY_DN8830_c0_g1	194.88	508.67	-1.3838	1.0159e-05	0.0007453	-	-	-	-	-	-	-	-
TRINITY_DN2118_c1_g2	60.08	3.97	3.9027	1.0173e-05	0.00074585	hypothetical protein ELS82_24685, partial [Vibrio sp. BEI176]	-	-	-	-	-	-	-
TRINITY_DN44578_c2_g1	0	23.09	-7.066	1.0179e-05	0.00074585	-	-	-	-	-	-	-	-
TRINITY_DN22535_c0_g1	123.04	47.26	1.387	1.0399e-05	0.00076103	hypothetical protein CK203_070744 [Vitis vinifera]	-	-	-	-	-	-	-
TRINITY_DN18129_c0_g2	18.3	0	6.5973	1.0428e-05	0.00076263	-	-	-	-	-	-	-	-
TRINITY_DN1588_c3_g1	18.9	0	6.6501	1.0439e-05	0.00076295	probable disease resistance protein At1g61300 [Olea europaea var. sylvestris]	-	-	-	-	-	-	-
TRINITY_DN877_c1_g1	35.49	116.6	-1.7068	1.0481e-05	0.00076556	PREDICTED: probable protein phosphatase 2C 24 [Ipomoea nil]	Protein phosphatase 2C 3 OS=Arabidopsis thaliana OX=3702 GN=AIP1 PE=1 SV=1	Protein phosphatase 2C	-	-	-	-	-
TRINITY_DN84588_c0_g1	27.49	0.34	6.2097	1.0552e-05	0.00077032	-	-	-	-	-	-	-	-
TRINITY_DN12640_c0_g1	345.3	98.66	1.8064	1.0578e-05	0.0007712	shikimate O-hydroxycinnamoyltransferase-like [Olea europaea var. sylvestris]	Fatty alcohol:caffeoyl-CoA acyltransferase OS=Arabidopsis thaliana OX=3702 GN=FACT PE=2 SV=1	Transferase family	-	-	-	-	-
TRINITY_DN60341_c0_g2	18.09	0	6.5798	1.0572e-05	0.0007712	putative disease resistance protein At1g50180 [Prunus avium]	Putative disease resistance protein At1g50180 OS=Arabidopsis thaliana OX=3702 GN=At1g50180 PE=3 SV=2	-	-	-	-	-	-
TRINITY_DN7177_c0_g2	18.71	0	6.6195	1.0625e-05	0.00077418	-	-	-	-	-	-	-	-
TRINITY_DN17453_c0_g3	9.21	51.94	-2.4696	1.0655e-05	0.0007759	-	-	-	-	-	-	-	-
TRINITY_DN68660_c3_g1	19.4	0	6.6716	1.0774e-05	0.00078406	-	-	-	-	-	-	-	-
TRINITY_DN10895_c1_g1	105.73	35.69	1.5687	1.1058e-05	0.00080372	-	-	-	-	-	-	-	-
TRINITY_DN3041_c4_g1	3.47	38.74	-3.4596	1.1083e-05	0.00080507	-	-	-	-	-	-	-	-
TRINITY_DN3046_c6_g1	151.41	338.53	-1.1666	1.1191e-05	0.00081186	DNA polymerase epsilon subunit 3 isoform X1 [Olea europaea var. sylvestris]	-	Histone-like transcription factor (CBF/NF-Y) and archaeal histone;Core histone H2A/H2B/H3/H4	-	-	-	K02326|POLE3; DNA polymerase epsilon subunit 3 [EC:2.7.7.7]	ko03030(Genetic Information Processing);ko03410(Genetic Information Processing);ko03420(Genetic Information Processing)
TRINITY_DN8462_c0_g1	87.02	20.57	2.0648	1.1188e-05	0.00081186	putative disease resistance protein RGA3 isoform X1 [Olea europaea var. sylvestris]	-	Leucine Rich repeats (2 copies);Leucine rich repeat	-	-	-	-	-
TRINITY_DN7743_c0_g1	64.36	14.42	2.1665	1.1396e-05	0.00082624	PREDICTED: zinc finger MYM-type protein 1-like [Daucus carota subsp. sativus]	-	-	-	-	-	-	-
TRINITY_DN14352_c0_g1	296.29	116.5	1.3497	1.1447e-05	0.00082911	hypothetical protein VITISV_010987 [Vitis vinifera]	-	-	-	-	-	-	-
TRINITY_DN3547_c4_g2	16.62	78.81	-2.23	1.1449e-05	0.00082911	-	-	-	-	-	-	-	-
TRINITY_DN890_c5_g1	8.74	68.61	-2.9612	1.1479e-05	0.00083075	-	-	-	-	-	-	-	-
TRINITY_DN15497_c0_g1	122.99	273.59	-1.1418	1.1504e-05	0.00083201	PREDICTED: uncharacterized protein LOC104445938 [Eucalyptus grandis]	-	Domain of unknown function (DUF4283);Reverse transcriptase (RNA-dependent DNA polymerase);Zinc knuckle;zinc-binding in reverse transcriptase	-	-	-	-	-
TRINITY_DN92_c5_g1	45.57	128.32	-1.505	1.1554e-05	0.00083512	-	-	-	-	-	-	-	-
TRINITY_DN2881_c0_g1	1041.79	488.87	1.0903	1.1649e-05	0.00084119	PREDICTED: cinnamoyl-CoA reductase 1 [Vitis vinifera]|CBI15902.3 unnamed protein product, partial [Vitis vinifera]	Cinnamoyl-CoA reductase 1 OS=Arabidopsis thaliana OX=3702 GN=CCR1 PE=1 SV=1	-	-	-	-	-	-
TRINITY_DN42104_c0_g1	1759.58	872.87	1.0105	1.1652e-05	0.00084119	UspA [Corchorus capsularis]	-	-	-	-	-	-	-
TRINITY_DN35736_c0_g2	18.77	0	6.6257	1.1725e-05	0.00084593	PREDICTED: molybdopterin synthase catalytic subunit [Solanum tuberosum]|XP_015170621.1 PREDICTED: molybdopterin synthase catalytic subunit [Solanum tuberosum]	Molybdopterin synthase catalytic subunit OS=Arabidopsis thaliana OX=3702 GN=MOCS2 PE=2 SV=1	-	-	-	-	K03635|MOCS2B, moaE; molybdopterin synthase catalytic subunit [EC:2.8.1.12]	ko00790(Metabolism);ko01100(Metabolism);ko04122(Genetic Information Processing)
TRINITY_DN34750_c0_g1	543.39	190.99	1.5043	1.174e-05	0.00084652	uncharacterized protein LOC111385775 [Olea europaea var. sylvestris]	-	Methyltransferase domain	-	-	-	-	-
TRINITY_DN4616_c0_g3	1.49	30.52	-4.3499	1.1749e-05	0.00084663	PREDICTED: uncharacterized protein LOC108999052 [Juglans regia]	Retrovirus-related Pol polyprotein from transposon RE2 OS=Arabidopsis thaliana OX=3702 GN=RE2 PE=4 SV=1	GAG-pre-integrase domain;Integrase core domain;Reverse transcriptase (RNA-dependent DNA polymerase)	-	-	-	-	-
TRINITY_DN48_c4_g2	60.56	478.12	-2.9751	1.1766e-05	0.00084732	uncharacterized protein LOC7490631 [Populus trichocarpa]|PNT47324.1 hypothetical protein POPTR_002G019200 [Populus trichocarpa]	-	-	-	-	-	-	-
TRINITY_DN9870_c3_g1	24.97	0.34	6.0828	1.1872e-05	0.00085446	Ty3/gypsy retrotransposon protein, partial [Trifolium pratense]	-	Integrase core domain	-	-	-	-	-
TRINITY_DN6235_c0_g1	34.55	2.21	3.8958	1.1977e-05	0.00086042	Ty3/gypsy retrotransposon protein [Trifolium pratense]|PNY16672.1 Ty3/gypsy retrotransposon protein [Trifolium pratense]	-	-	-	-	-	-	-
TRINITY_DN7337_c0_g1	20.78	111.16	-2.4151	1.197e-05	0.00086042	PREDICTED: SPX domain-containing protein 3 [Nicotiana tomentosiformis]	SPX domain-containing protein 3 OS=Arabidopsis thaliana OX=3702 GN=SPX3 PE=2 SV=1	SPX domain	-	-	-	-	-
TRINITY_DN8105_c0_g1	73.16	16.52	2.1676	1.1998e-05	0.00086142	gibberellin-regulated protein 14 [Nicotiana benthamiana]	Gibberellin-regulated protein 14 OS=Arabidopsis thaliana OX=3702 GN=GASA14 PE=1 SV=1	-	-	-	-	-	-
TRINITY_DN19687_c1_g1	0	25.3	-7.204	1.2011e-05	0.0008618	-	-	-	-	-	-	-	-
TRINITY_DN8177_c0_g1	58.33	14.95	1.9572	1.2035e-05	0.00086304	uncharacterized protein LOC113763512 [Coffea eugenioides]	-	-	-	-	-	-	-
TRINITY_DN5840_c1_g1	331.19	692.73	-1.061	1.2097e-05	0.00086692	UDP-4-keto-6-deoxy-D-glucose 3,5-epimerase/UDP-4-keto-L-rhamnose 4-keto-reductase [Actinidia chinensis var. chinensis]	Trifunctional UDP-glucose 4,6-dehydratase/UDP-4-keto-6-deoxy-D-glucose 3,5-epimerase/UDP-4-keto-L-rhamnose-reductase RHM1 OS=Arabidopsis thaliana OX=3702 GN=RHM1 PE=1 SV=1	3-beta hydroxysteroid dehydrogenase/isomerase family;NAD dependent epimerase/dehydratase family;GDP-mannose 4,6 dehydratase;Male sterility protein;Polysaccharide biosynthesis protein;RmlD substrate binding domain	-	-	-	K12450|RHM; UDP-glucose 4,6	ko00520(Metabolism);ko01100(Metabolism)
TRINITY_DN9799_c0_g1	1214.79	4178.45	-1.7822	1.2126e-05	0.00086851	-	-	-	-	-	-	-	-
TRINITY_DN7044_c1_g1	132.56	52.12	1.35	1.2138e-05	0.00086881	-	-	-	-	-	-	-	-
TRINITY_DN11118_c0_g2	19.84	0	6.7001	1.2199e-05	0.00087266	-	-	-	-	-	-	-	-
TRINITY_DN35826_c1_g1	1.99	34.18	-4.052	1.2215e-05	0.00087328	-	-	-	-	-	-	-	-
TRINITY_DN12236_c0_g1	19.14	0	6.6497	1.2223e-05	0.00087334	hypothetical protein CDL15_Pgr019373 [Punica granatum]	-	-	-	-	-	-	-
TRINITY_DN22739_c0_g1	60.77	9.47	2.6669	1.2408e-05	0.000886	-	-	-	-	-	-	-	-
TRINITY_DN26872_c0_g1	0	19.17	-6.8033	1.2432e-05	0.00088719	-	-	-	-	-	-	-	-
TRINITY_DN19517_c0_g1	1107.48	460.66	1.2666	1.2473e-05	0.00088959	hypothetical protein CEY00_Acc03558 [Actinidia chinensis var. chinensis]	21 kDa protein OS=Daucus carota OX=4039 PE=2 SV=1	Plant invertase/pectin methylesterase inhibitor	-	-	-	-	-
TRINITY_DN42317_c0_g1	5.2	37.73	-2.8757	1.2586e-05	0.00089706	Cysteine-rich RLK (RECEPTOR-like protein kinase) 8 [Theobroma cacao]	-	Retrotransposon gag protein;gag-polypeptide of LTR copia-type	-	-	-	-	-
TRINITY_DN69050_c0_g2	20.8	0	6.7692	1.2607e-05	0.00089806	-	-	-	-	-	-	-	-
TRINITY_DN4470_c0_g1	170.6	22.73	2.8936	1.2946e-05	0.00092162	uncharacterized protein LOC111380444 [Olea europaea var. sylvestris]	-	-	-	-	-	-	-
TRINITY_DN41887_c0_g1	4.21	37.01	-3.083	1.2959e-05	0.000922	-	-	-	-	-	-	-	-
TRINITY_DN65655_c0_g1	0	22.83	-7.0543	1.2993e-05	0.00092386	NB-ARC domain-containing protein [Corchorus capsularis]	-	gag-polypeptide of LTR copia-type;gag-polypeptide of LTR copia-type	-	-	-	-	-
TRINITY_DN9354_c0_g1	569.12	204.06	1.478	1.3119e-05	0.00093224	putative receptor-like protein kinase At3g47110 [Hevea brasiliensis]	Putative receptor-like protein kinase At3g47110 OS=Arabidopsis thaliana OX=3702 GN=At3g47110 PE=3 SV=1	Leucine rich repeat N-terminal domain;Leucine Rich Repeat;Leucine Rich repeats (2 copies);Leucine rich repeat;Protein kinase domain;Protein tyrosine kinase	-	-	-	-	-
TRINITY_DN9134_c1_g2	6.04	89.03	-3.8034	1.3266e-05	0.00094153	alpha-expansin [Actinidia chinensis]|PSR93257.1 Expansin-A8 like [Actinidia chinensis var. chinensis]	Expansin-A8 OS=Arabidopsis thaliana OX=3702 GN=EXPA8 PE=2 SV=1	Lytic transglycolase;Pollen allergen	-	-	-	-	-
TRINITY_DN3781_c0_g2	25.05	151.35	-2.6189	1.3387e-05	0.00094953	uncharacterized protein LOC105170010 [Sesamum indicum]	-	alpha/beta hydrolase fold;Alpha/beta hydrolase family;Serine aminopeptidase, S33	-	-	-	-	-
TRINITY_DN4556_c3_g1	0	30.67	-7.4765	1.3413e-05	0.00095086	Enhancer of mRNA-decapping protein [Actinidia chinensis var. chinensis]	-	-	-	-	-	-	-
TRINITY_DN51612_c0_g1	18.06	0	6.5729	1.3446e-05	0.0009526	PREDICTED: uncharacterized protein LOC107062964 [Solanum tuberosum]	-	gag-polyprotein putative aspartyl protease;Retroviral aspartyl protease	-	-	-	-	-
TRINITY_DN8006_c0_g1	118.55	45.23	1.3843	1.3481e-05	0.00095391	Phosphate transporter like [Actinidia chinensis var. chinensis]	Phosphate transporter PHO1 homolog 1 OS=Arabidopsis thaliana OX=3702 GN=PHO1-H1 PE=2 SV=1	EXS family;SPX domain	-	-	-	-	-
TRINITY_DN3936_c0_g1	224.83	92.2	1.2783	1.3678e-05	0.00096727	hypothetical protein DVH24_008052 [Malus domestica]	Phytochrome-associated serine/threonine-protein phosphatase 1 OS=Arabidopsis thaliana OX=3702 GN=FYPP1 PE=1 SV=1	-	-	-	-	-	-
TRINITY_DN33349_c0_g1	0.48	25.49	-6.2462	1.3827e-05	0.00097604	uncharacterized protein LOC110870403 [Helianthus annuus]	-	-	-	-	-	-	-
TRINITY_DN958_c1_g1	190.32	61.38	1.6239	1.3848e-05	0.00097698	-	-	-	-	-	-	-	-
TRINITY_DN198_c4_g1	226.69	57.35	1.978	1.3956e-05	0.00098402	hypothetical protein CUMW_108180 [Citrus unshiu]	Expansin-A6 OS=Arabidopsis thaliana OX=3702 GN=EXPA6 PE=2 SV=2	Pollen allergen	-	-	-	-	-
TRINITY_DN7067_c0_g1	77.47	187.01	-1.2707	1.4015e-05	0.0009876	Ty3/gypsy retrotransposon protein [Trifolium pratense]	Uncharacterized mitochondrial protein AtMg00860 OS=Arabidopsis thaliana OX=3702 GN=AtMg00860 PE=4 SV=1	Aspartyl protease;gag-polyprotein putative aspartyl protease;Retrotransposon gag protein;Retrotransposon gag protein;Retroviral aspartyl protease;Reverse transcriptase (RNA-dependent DNA polymerase)	-	-	-	-	-
TRINITY_DN22716_c2_g1	0	18.2	-6.7279	1.4053e-05	0.00098968	zf-RVT domain-containing protein [Cephalotus follicularis]	-	-	-	-	-	-	-
TRINITY_DN1650_c1_g1	73.56	273.71	-1.9115	1.4102e-05	0.00099254	-	-	-	-	-	-	-	-
TRINITY_DN26941_c0_g1	667.15	1734.27	-1.3786	1.423e-05	0.0010009	UPF0481 protein At3g47200 [Sesamum indicum]	UPF0481 protein At3g47200 OS=Arabidopsis thaliana OX=3702 GN=At3g47200 PE=2 SV=1	Plant protein of unknown function	-	-	-	-	-
TRINITY_DN10082_c0_g1	2.72	47.4	-4.1333	1.4408e-05	0.0010128	PREDICTED: MADS-box protein SOC1-like isoform X2 [Erythranthe guttata]	Agamous-like MADS-box protein AGL104 OS=Arabidopsis thaliana OX=3702 GN=AGL104 PE=1 SV=1	SRF-type transcription factor (DNA-binding and dimerisation domain)	-	-	-	-	-
TRINITY_DN4164_c0_g2	744.62	1496.33	-1.0086	1.4427e-05	0.0010135	-	-	-	-	-	-	-	-
TRINITY_DN15732_c0_g1	18.33	0	6.6036	1.4447e-05	0.0010144	-	-	-	-	-	-	-	-
TRINITY_DN10700_c0_g1	30.94	2.24	3.7321	1.4487e-05	0.0010166	-	-	-	-	-	-	-	-
TRINITY_DN51502_c1_g1	17	77.9	-2.2079	1.4498e-05	0.0010167	-	-	-	-	-	-	-	-
TRINITY_DN1040_c0_g1	1628.51	355.56	2.1938	1.4515e-05	0.0010173	PREDICTED: uncharacterized protein LOC109181789 [Ipomoea nil]	-	-	-	-	-	-	-
TRINITY_DN11480_c0_g2	19.36	0	6.6652	1.4525e-05	0.0010174	CHD3-type chromatin-remodeling factor PICKLE-like [Camellia sinensis]	CHD3-type chromatin-remodeling factor PICKLE OS=Arabidopsis thaliana OX=3702 GN=PKL PE=1 SV=1	Domain of Unknown Function (DUF1086);Kinesin motor domain	-	-	-	-	-
TRINITY_DN1682_c1_g2	27.5	1.29	4.3545	1.4557e-05	0.0010191	-	-	-	-	-	-	-	-
TRINITY_DN16559_c0_g1	29.77	0.62	5.4755	1.4567e-05	0.0010192	lamin-like protein [Cicer arietinum]	-	-	-	-	-	-	-
TRINITY_DN27552_c0_g1	223.24	554.23	-1.3105	1.4579e-05	0.0010194	-	-	-	-	-	-	-	-
TRINITY_DN63647_c1_g1	25.19	0.31	6.0888	1.4648e-05	0.0010236	2-oxoisovalerate dehydrogenase E1 component alpha subunit [Salvia splendens]	2-oxoisovalerate dehydrogenase subunit alpha 2, mitochondrial OS=Arabidopsis thaliana OX=3702 GN=At5g09300 PE=1 SV=1	-	-	-	-	K00166|BCKDHA, bkdA1; 2	ko00280(Metabolism);ko00640(Metabolism);ko01100(Metabolism);ko01110(Metabolism)
TRINITY_DN36744_c0_g1	0.25	27.87	-6.3815	1.4661e-05	0.0010239	-	-	-	-	-	-	-	-
TRINITY_DN50851_c0_g2	0	21.8	-6.9802	1.468e-05	0.0010246	-	-	-	-	-	-	-	-
TRINITY_DN15893_c0_g1	87.65	215.51	-1.3015	1.4756e-05	0.0010293	Aspartate racemase [Actinidia chinensis var. chinensis]	-	Asp/Glu/Hydantoin racemase	-	-	-	-	-
TRINITY_DN3730_c0_g1	1014.31	383.24	1.4021	1.4789e-05	0.001031	PREDICTED: uncharacterized protein LOC109242197 [Nicotiana attenuata]|OIT36319.1 hypothetical protein A4A49_29175 [Nicotiana attenuata]	-	Ethylbenzene dehydrogenase	-	-	-	-	-
TRINITY_DN259_c2_g1	381.53	158	1.2775	1.4826e-05	0.001033	polyubiquitin-A isoform X3 [Vigna radiata var. radiata]	Polyubiquitin (Fragment) OS=Acetabularia peniculus OX=35862 PE=3 SV=2	-	-	-	-	K02927|RP-L40e, RPL40, UBA52; ubiquitin	ko03010(Genetic Information Processing);ko04120(Genetic Information Processing);ko04137(Cellular Processes)
TRINITY_DN33979_c1_g1	28.16	204.13	-2.8484	1.4837e-05	0.0010332	polyprotein [Glycine max]	-	gag-polyprotein putative aspartyl protease;Integrase core domain;Retroviral aspartyl protease;Reverse transcriptase (RNA-dependent DNA polymerase)	-	-	-	-	-
TRINITY_DN4514_c1_g1	132.69	659.75	-2.3158	1.5061e-05	0.0010469	Purple (tartrate-resistant) acid phosphatase [Handroanthus impetiginosus]	Purple acid phosphatase 3 OS=Arabidopsis thaliana OX=3702 GN=PAP3 PE=2 SV=1	Calcineurin-like phosphoesterase	-	-	-	-	-
TRINITY_DN9478_c0_g1	17.3	0	6.5118	1.5098e-05	0.0010488	putative late blight resistance protein homolog R1B-23 [Coffea arabica]	-	NB-ARC domain	-	-	-	-	-
TRINITY_DN11870_c0_g1	19.75	0	6.6983	1.5219e-05	0.001056	-	-	-	-	-	-	-	-
TRINITY_DN1982_c3_g1	158.77	444.02	-1.4837	1.5228e-05	0.001056	ATP-dependent DNA helicase 2 subunit like [Actinidia chinensis var. chinensis]	ATP-dependent DNA helicase 2 subunit KU80 OS=Oryza sativa subsp. japonica OX=39947 GN=KU80 PE=1 SV=1	Ku70/Ku80 beta-barrel domain	-	-	-	K10885|XRCC5, KU80, G22P2; ATP	ko03450(Genetic Information Processing)
TRINITY_DN13161_c0_g1	319.75	149.11	1.0972	1.5302e-05	0.0010605	PREDICTED: 17.3 kDa class I heat shock protein-like [Nelumbo nucifera]	17.8 kDa class I heat shock protein OS=Solanum lycopersicum OX=4081 PE=2 SV=1	-	-	-	-	K13993|HSP20; HSP20 family protein	ko04141(Genetic Information Processing)
TRINITY_DN1394_c0_g2	46.52	10.65	2.1305	1.5361e-05	0.001064	-	-	-	-	-	-	-	-
TRINITY_DN9288_c0_g1	63.04	9.08	2.7658	1.5513e-05	0.0010732	uridylate kinase [Trifolium pratense]	UMP-CMP kinase 3 OS=Arabidopsis thaliana OX=3702 GN=UMK3 PE=1 SV=1	AAA domain;Adenylate kinase;Thymidylate kinase	-	-	-	K13800|CMPK1, UMPK; UMP	ko00240(Metabolism);ko00983(Metabolism);ko01100(Metabolism)
TRINITY_DN47798_c0_g1	6.66	37.98	-2.5189	1.5565e-05	0.0010755	PREDICTED: glutamate receptor 1.3-like isoform X1 [Ipomoea nil]	Glutamate receptor 1.2 OS=Arabidopsis thaliana OX=3702 GN=GLR1.2 PE=2 SV=1	-	-	-	-	-	-
TRINITY_DN35692_c0_g1	30	0.62	5.4773	1.5583e-05	0.0010762	uncharacterized protein LOC112795228 [Arachis hypogaea]	-	-	-	-	-	-	-
TRINITY_DN2241_c4_g1	22.28	103.47	-2.2139	1.562e-05	0.0010781	-	-	-	-	-	-	-	-
TRINITY_DN6989_c0_g1	1073.08	2206.6	-1.0411	1.5787e-05	0.001089	ABC transporter G family member 22 isoform X2 [Coffea eugenioides]	ABC transporter G family member 22 OS=Arabidopsis thaliana OX=3702 GN=ABCG22 PE=1 SV=1	ABC-2 type transporter;ABC transporter	-	-	-	-	-
TRINITY_DN20950_c0_g1	26.94	0.31	6.1784	1.5883e-05	0.0010949	hypothetical protein Saspl_008893 [Salvia splendens]	Prolyl 4-hydroxylase 1 OS=Arabidopsis thaliana OX=3702 GN=P4H1 PE=1 SV=1	-	-	-	-	K00472|P4HA; prolyl 4	ko00330(Metabolism);ko01100(Metabolism)
TRINITY_DN1274_c2_g1	1055.03	3166.03	-1.5858	1.5921e-05	0.0010969	UTP--glucose-1-phosphate uridylyltransferase 3, chloroplastic isoform X2 [Camellia sinensis]	UTP--glucose-1-phosphate uridylyltransferase 3, chloroplastic OS=Arabidopsis thaliana OX=3702 GN=UGP3 PE=1 SV=1	Armadillo/beta-catenin-like repeat;Armadillo-like;HEAT repeats;U-box domain	-	-	-	-	-
TRINITY_DN8297_c0_g1	93.64	263.85	-1.496	1.5979e-05	0.0011003	PREDICTED: ABC transporter C family member 14-like isoform X1 [Nicotiana attenuata]|XP_019262959.1 PREDICTED: ABC transporter C family member 14-like isoform X1 [Nicotiana attenuata]|XP_019262960.1 PREDICTED: ABC transporter C family member 14-like isoform X1 [Nicotiana attenuata]|OIT37452.1 abc transporter c family member 14 [Nicotiana attenuata]	ABC transporter C family member 14 OS=Arabidopsis thaliana OX=3702 GN=ABCC14 PE=1 SV=1	-	-	-	-	-	-
TRINITY_DN57084_c0_g2	17.72	0	6.5408	1.6049e-05	0.0011045	unnamed protein product [Coffea canephora]	Disease resistance protein RPH8A OS=Arabidopsis thaliana OX=3702 GN=RPH8A PE=3 SV=1	-	-	-	-	-	-
TRINITY_DN58641_c0_g2	1	25.55	-4.4813	1.6077e-05	0.0011057	NB-ARC domain-containing protein [Corchorus capsularis]	Retrovirus-related Pol polyprotein from transposon RE1 OS=Arabidopsis thaliana OX=3702 GN=RE1 PE=2 SV=1	GAG-pre-integrase domain;gag-polypeptide of LTR copia-type;gag-polypeptide of LTR copia-type	-	-	-	-	-
TRINITY_DN2368_c3_g1	154.87	16.1	3.2706	1.61e-05	0.0011067	-	-	-	-	-	-	-	-
TRINITY_DN16176_c0_g2	17.73	0	6.5419	1.6124e-05	0.0011077	-	-	-	-	-	-	-	-
TRINITY_DN13981_c0_g1	26.73	1.06	4.6946	1.6239e-05	0.0011149	PREDICTED: uncharacterized protein LOC109163967 [Ipomoea nil]	-	-	-	-	-	-	-
TRINITY_DN11909_c0_g1	16.83	67.02	-2.0073	1.6291e-05	0.0011178	putative RNA-directed DNA polymerase, eukaryota, Reverse transcriptase zinc-binding domain protein [Helianthus annuus]	Polyadenylate-binding protein-interacting protein 12 OS=Arabidopsis thaliana OX=3702 GN=CID12 PE=1 SV=1	Domain of unknown function (DUF4283);Reverse transcriptase (RNA-dependent DNA polymerase);Zinc knuckle	-	-	-	-	-
TRINITY_DN37583_c0_g2	133.71	11.77	3.4865	1.631e-05	0.0011185	-	-	-	-	-	-	-	-
TRINITY_DN4281_c1_g1	83.43	229.46	-1.4698	1.6392e-05	0.0011228	-	-	-	-	-	-	-	-
TRINITY_DN24372_c0_g1	18.15	0	6.5867	1.6406e-05	0.0011231	uncharacterized protein LOC114298476 [Camellia sinensis]	-	Reverse transcriptase (RNA-dependent DNA polymerase)	-	-	-	-	-
TRINITY_DN37972_c0_g1	17.84	0	6.5573	1.643e-05	0.0011241	uncharacterized protein LOC112795228 [Arachis hypogaea]	-	Reverse transcriptase (RNA-dependent DNA polymerase);zinc-binding in reverse transcriptase	-	-	-	-	-
TRINITY_DN2118_c2_g1	28.34	0.98	4.8086	1.6449e-05	0.0011247	uncharacterized protein LOC114310030 [Camellia sinensis]	-	Reverse transcriptase (RNA-dependent DNA polymerase);zinc-binding in reverse transcriptase	-	-	-	-	-
TRINITY_DN58610_c0_g1	17.28	0	6.5079	1.6524e-05	0.0011286	PREDICTED: late blight resistance protein R1-A-like [Solanum tuberosum]	Putative late blight resistance protein homolog R1A-3 OS=Solanum demissum OX=50514 GN=R1A-3 PE=5 SV=2	NB-ARC domain;Late blight resistance protein R1	-	-	-	-	-
TRINITY_DN6762_c0_g2	17.07	0	6.495	1.6519e-05	0.0011286	PREDICTED: uncharacterized protein LOC104899034 [Beta vulgaris subsp. vulgaris]	-	Domain of unknown function (DUF4218)	-	-	-	-	-
TRINITY_DN22949_c0_g1	137.4	49.7	1.4777	1.6605e-05	0.0011334	zinc finger protein 4-like [Sesamum indicum]	Zinc finger protein 7 OS=Arabidopsis thaliana OX=3702 GN=ZFP7 PE=1 SV=1	-	-	-	-	-	-
TRINITY_DN4507_c0_g1	143.88	51.46	1.4886	1.6653e-05	0.001136	unnamed protein product [Coffea canephora]	Uncharacterized CRM domain-containing protein At3g25440, chloroplastic OS=Arabidopsis thaliana OX=3702 GN=At3g25440 PE=2 SV=1	-	-	-	-	-	-
TRINITY_DN5683_c1_g1	69.66	5.59	3.6218	1.6696e-05	0.0011383	Retrovirus-related Pol polyprotein from transposon RE1 [Vitis vinifera]	Retrovirus-related Pol polyprotein from transposon RE2 OS=Arabidopsis thaliana OX=3702 GN=RE2 PE=4 SV=1	gag-polypeptide of LTR copia-type;gag-polypeptide of LTR copia-type;Integrase core domain;Reverse transcriptase (RNA-dependent DNA polymerase)	-	-	-	-	-
TRINITY_DN2324_c3_g1	1446.43	357.64	2.0145	1.6805e-05	0.0011451	laccase-7-like [Olea europaea var. sylvestris]	Laccase-7 OS=Arabidopsis thaliana OX=3702 GN=LAC7 PE=2 SV=1	Multicopper oxidase;Multicopper oxidase	-	-	-	-	-
TRINITY_DN32227_c0_g1	159.99	32.29	2.2952	1.6833e-05	0.0011464	-	-	-	-	-	-	-	-
TRINITY_DN14751_c0_g1	3.23	30.02	-3.1965	1.6852e-05	0.0011466	(-)-germacrene D synthase-like [Camellia sinensis]	(-)-germacrene D synthase OS=Vitis vinifera OX=29760 GN=VIT_19s0014g04930 PE=1 SV=1	Terpene synthase, N-terminal domain;Terpene synthase family, metal binding domain	-	-	-	K15803|GERD; (-)	ko00909(Metabolism)
TRINITY_DN18331_c3_g1	0	27.28	-7.3112	1.6876e-05	0.0011466	-	-	-	-	-	-	-	-
TRINITY_DN3157_c1_g1	22.64	110.18	-2.3007	1.6867e-05	0.0011466	-	-	-	-	-	-	-	-
TRINITY_DN34929_c0_g1	33.78	2.29	3.8406	1.6859e-05	0.0011466	-	-	-	-	-	-	-	-
TRINITY_DN521_c0_g1	18.72	71.67	-1.9563	1.7083e-05	0.00116	-	-	-	-	-	-	-	-
TRINITY_DN29321_c0_g1	0	16.38	-6.5726	1.716e-05	0.0011639	-	-	-	-	-	-	-	-
TRINITY_DN5146_c0_g1	289.84	95.3	1.6044	1.7157e-05	0.0011639	probable galactinol--sucrose galactosyltransferase 1 [Sesamum indicum]	Probable galactinol--sucrose galactosyltransferase 1 OS=Arabidopsis thaliana OX=3702 GN=RFS1 PE=2 SV=1	Raffinose synthase or seed imbibition protein Sip1;Raffinose synthase or seed imbibition protein Sip1	-	-	-	K06617|E2.4.1.82; raffinose synthase [EC:2.4.1.82]	ko00052(Metabolism);ko01100(Metabolism)
TRINITY_DN21728_c0_g1	7.25	68.83	-3.2319	1.7213e-05	0.0011668	-	-	-	-	-	-	-	-
TRINITY_DN16540_c0_g1	207.99	66.98	1.6336	1.7377e-05	0.0011773	LOW QUALITY PROTEIN: probable disease resistance protein At4g27220 [Sesamum indicum]	-	-	-	-	-	K13459|RPS2; disease resistance protein RPS2	ko04626(Organismal Systems)
TRINITY_DN2468_c0_g1	924.57	340.85	1.4387	1.7435e-05	0.0011805	hypothetical protein Saspl_009400 [Salvia splendens]	Ferritin-3, chloroplastic OS=Glycine max OX=3847 PE=2 SV=1	-	-	-	-	K00522|FTH1; ferritin heavy chain [EC:1.16.3.2]	ko04216(Cellular Processes);ko04217(Cellular Processes);ko04978(Organismal Systems)
TRINITY_DN1492_c3_g1	261.06	538.71	-1.0415	1.7619e-05	0.0011923	PREDICTED: formin-like protein 20 [Solanum tuberosum]	-	-	-	-	-	-	-
TRINITY_DN29139_c0_g1	27.66	0.95	4.7903	1.7667e-05	0.0011948	serine/threonine-protein kinase WAG1-like [Coffea arabica]	Serine/threonine-protein kinase WAG1 OS=Arabidopsis thaliana OX=3702 GN=WAG1 PE=2 SV=1	Protein kinase domain;Protein kinase domain;Protein tyrosine kinase	-	-	-	-	-
TRINITY_DN64_c2_g1	143.73	305.58	-1.0783	1.7738e-05	0.001199	protein YLS3-like [Solanum pennellii]	-	Probable lipid transfer	-	-	-	-	-
TRINITY_DN20189_c0_g1	0	30.32	-7.4582	1.7797e-05	0.0012023	hypothetical protein CRG98_017536 [Punica granatum]	-	Zinc knuckle	-	-	-	-	-
TRINITY_DN8474_c0_g1	69.42	18.62	1.8976	1.8052e-05	0.0012188	-	-	-	-	-	-	-	-
TRINITY_DN5218_c1_g1	492.22	215.82	1.1869	1.8192e-05	0.0012276	Multisubstrate pseudouridine synthase [Actinidia chinensis var. chinensis]	-	tRNA pseudouridine synthase D (TruD)	-	-	-	-	-
TRINITY_DN3791_c0_g1	7.73	113.89	-3.8563	1.8213e-05	0.001228	PREDICTED: putative dual specificity protein phosphatase DSP8 [Nicotiana tomentosiformis]	Putative dual specificity protein phosphatase DSP8 OS=Arabidopsis thaliana OX=3702 GN=DSP8 PE=2 SV=2	-	-	-	-	-	-
TRINITY_DN5555_c0_g1	16.73	174.56	-3.3959	1.822e-05	0.001228	-	-	-	-	-	-	-	-
TRINITY_DN3640_c0_g2	435.2	153.31	1.5058	1.8258e-05	0.0012294	ethylene-overproduction protein 1 [Coffea eugenioides]	Ethylene-overproduction protein 1 OS=Arabidopsis thaliana OX=3702 GN=ETO1 PE=1 SV=2	BTB/POZ domain;Tetratricopeptide repeat;Tetratricopeptide repeat	-	-	-	-	-
TRINITY_DN416_c0_g2	5448.25	11240.5	-1.0449	1.8262e-05	0.0012294	long chain acyl-CoA synthetase 4-like [Coffea arabica]	Long chain acyl-CoA synthetase 4 OS=Arabidopsis thaliana OX=3702 GN=LACS4 PE=2 SV=1	AMP-binding enzyme;AMP-binding enzyme;AMP-binding enzyme	-	-	-	K01897|ACSL, fadD; long-chain acyl	ko00061(Metabolism);ko00071(Metabolism);ko01100(Metabolism);ko01212(Metabolism);ko02024(Cellular Processes);ko03320(Organismal Systems);ko04146(Cellular Processes);ko04216(Cellular Processes);ko04714(Organismal Systems);ko04920(Organismal Systems)
TRINITY_DN17503_c0_g2	27.93	0.67	5.3568	1.8319e-05	0.0012325	-	-	-	-	-	-	-	-
TRINITY_DN8315_c0_g1	92.51	31.33	1.5621	1.8439e-05	0.0012399	PREDICTED: glucose-1-phosphate adenylyltransferase large subunit, chloroplastic/amyloplastic isoform X2 [Prunus mume]	Glucose-1-phosphate adenylyltransferase large subunit 2, chloroplastic/amyloplastic OS=Solanum tuberosum OX=4113 GN=AGPS2 PE=2 SV=1	-	-	-	-	-	-
TRINITY_DN10689_c0_g1	176.92	48.54	1.8593	1.8489e-05	0.0012426	PREDICTED: ribosomal lysine N-methyltransferase 3 isoform X2 [Ipomoea nil]	-	SET domain	-	-	-	-	-
TRINITY_DN19632_c0_g1	156.6	339.93	-1.1207	1.8637e-05	0.0012511	sulfite exporter TauE/SafE family protein 4-like [Olea europaea var. sylvestris]|XP_022846746.1 sulfite exporter TauE/SafE family protein 4-like [Olea europaea var. sylvestris]|XP_022846747.1 sulfite exporter TauE/SafE family protein 4-like [Olea europaea var. sylvestris]	Sulfite exporter TauE/SafE family protein 4 OS=Arabidopsis thaliana OX=3702 GN=At2g36630 PE=2 SV=1	Sulfite exporter TauE/SafE	-	-	-	-	-
TRINITY_DN69041_c2_g1	0.48	23.28	-6.1178	1.8746e-05	0.001257	-	-	-	-	-	-	-	-
TRINITY_DN7366_c0_g1	117.4	40.14	1.5464	1.8773e-05	0.0012581	hypothetical protein Saspl_031585 [Salvia splendens]	Probable leucine-rich repeat receptor-like protein kinase At5g49770 OS=Arabidopsis thaliana OX=3702 GN=At5g49770 PE=2 SV=1	-	-	-	-	-	-
TRINITY_DN5373_c0_g1	1574.63	555.71	1.5018	1.8812e-05	0.00126	aquaporin TIP1-1 [Ricinus communis]|CAE53881.1 aquaporin [Ricinus communis]	Aquaporin TIP1-1 OS=Arabidopsis thaliana OX=3702 GN=TIP1-1 PE=1 SV=1	Major intrinsic protein;Major intrinsic protein	-	-	-	-	-
TRINITY_DN96150_c0_g2	25.77	0.34	6.1141	1.89e-05	0.0012645	-	-	-	-	-	-	-	-
TRINITY_DN24532_c0_g1	43.71	4.19	3.3426	1.9082e-05	0.0012752	-	-	-	-	-	-	-	-
TRINITY_DN5626_c4_g1	273.39	1173.88	-2.1012	1.9227e-05	0.0012841	Protein RESPONSE TO LOW SULFUR like [Actinidia chinensis var. chinensis]	Protein RESPONSE TO LOW SULFUR 2 OS=Arabidopsis thaliana OX=3702 GN=LSU2 PE=2 SV=1	-	-	-	-	-	-
TRINITY_DN260_c0_g1	3378.35	8618.28	-1.3508	1.9284e-05	0.0012872	chromatin modification-related protein EAF1 B isoform X1 [Coffea eugenioides]	Chromatin modification-related protein EAF1 B OS=Arabidopsis thaliana OX=3702 GN=EAF1B PE=1 SV=1	HSA;Myb-like DNA-binding domain;Myb-like DNA-binding domain	-	-	-	-	-
TRINITY_DN14155_c1_g1	19.92	0	6.7066	1.9359e-05	0.0012915	-	-	-	-	-	-	-	-
TRINITY_DN14027_c0_g1	59.16	5.73	3.334	1.9426e-05	0.0012952	-	-	-	-	-	-	-	-
TRINITY_DN6766_c1_g2	17.47	0	6.5223	1.9516e-05	0.0013005	-	-	-	-	-	-	-	-
TRINITY_DN187_c7_g1	13.6	80.58	-2.5831	1.9589e-05	0.001303	delta-pyrroline-5-carboxylate synthetase [Lycium chinense]	Delta-1-pyrroline-5-carboxylate synthase OS=Solanum lycopersicum OX=4081 GN=PRO2 PE=2 SV=1	-	-	-	-	K12657|ALDH18A1, P5CS; delta-1-pyrroline-5	ko00330(Metabolism);ko01100(Metabolism);ko01110(Metabolism);ko01230(Metabolism)
TRINITY_DN201_c0_g1	172.19	378.51	-1.1307	1.9594e-05	0.001303	uncharacterized protein LOC105161922 [Sesamum indicum]	-	Ankyrin repeats (3 copies);Ankyrin repeats (many copies);Ankyrin repeats (many copies);Domain of unknown function	-	-	-	-	-
TRINITY_DN85631_c0_g1	17.04	0	6.4923	1.9595e-05	0.001303	-	-	-	-	-	-	-	-
TRINITY_DN7743_c2_g1	18.22	0	6.5867	1.9615e-05	0.0013034	-	-	-	-	-	-	-	-
TRINITY_DN80300_c0_g1	0	31.79	-7.5319	1.9737e-05	0.00131	hypothetical protein POPTR_014G184500 [Populus trichocarpa]	-	Domain of unknown function (DUF4283)	-	-	-	-	-
TRINITY_DN18908_c0_g1	152.89	70.94	1.1113	1.9868e-05	0.0013172	PREDICTED: formate dehydrogenase, mitochondrial [Nicotiana tabacum]	Formate dehydrogenase, mitochondrial OS=Solanum tuberosum OX=4113 GN=FDH1 PE=1 SV=2	D-isomer specific 2-hydroxyacid dehydrogenase, catalytic domain;D-isomer specific 2-hydroxyacid dehydrogenase, NAD binding domain	-	-	-	-	-
TRINITY_DN6916_c0_g1	118.13	40.05	1.5669	2.0245e-05	0.00134	DUF4283 domain-containing protein [Cephalotus follicularis]	-	Domain of unknown function (DUF4283);Domain of unknown function (DUF4283)	-	-	-	-	-
TRINITY_DN1883_c2_g1	30.05	1.93	3.9033	2.0331e-05	0.0013441	-	-	-	-	-	-	-	-
TRINITY_DN41439_c0_g1	28.24	1.26	4.4124	2.0331e-05	0.0013441	putative late blight resistance protein homolog R1A-3 [Coffea eugenioides]	-	Late blight resistance protein R1	-	-	-	-	-
TRINITY_DN15842_c0_g1	53.41	0.62	6.3298	2.0543e-05	0.0013567	1-aminocyclopropane-1-carboxylate oxidase homolog 1-like [Olea europaea var. sylvestris]	1-aminocyclopropane-1-carboxylate oxidase homolog 12 OS=Arabidopsis thaliana OX=3702 GN=At5g59540 PE=2 SV=1	-	-	-	-	-	-
TRINITY_DN4055_c0_g1	431.37	1040.81	-1.2691	2.0715e-05	0.0013672	PREDICTED: ferrochelatase-2, chloroplastic [Nicotiana tomentosiformis]|XP_016499292.1 PREDICTED: ferrochelatase-2, chloroplastic-like [Nicotiana tabacum]	Ferrochelatase-2, chloroplastic OS=Cucumis sativus OX=3659 GN=HEMH PE=2 SV=1	Ferrochelatase	-	-	-	-	-
TRINITY_DN41513_c0_g1	0.73	28.77	-5.5346	2.0741e-05	0.0013682	-	Calcium-transporting ATPase 8, plasma membrane-type OS=Arabidopsis thaliana OX=3702 GN=ACA8 PE=1 SV=1	-	-	-	-	-	-
TRINITY_DN4723_c0_g1	9.26	59.83	-2.6411	2.0851e-05	0.0013746	disease resistance protein SUMM2-like [Coffea arabica]	Disease resistance protein SUMM2 OS=Arabidopsis thaliana OX=3702 GN=SUMM2 PE=1 SV=1	NB-ARC domain	-	-	-	K13459|RPS2; disease resistance protein RPS2	ko04626(Organismal Systems)
TRINITY_DN36024_c0_g1	23.67	0.31	6.0023	2.0919e-05	0.0013784	uncharacterized protein LOC114310030 [Camellia sinensis]	-	Reverse transcriptase (RNA-dependent DNA polymerase);zinc-binding in reverse transcriptase	-	-	-	-	-
TRINITY_DN30975_c0_g1	77.25	24.01	1.6975	2.0956e-05	0.00138	hypothetical protein CK203_092766 [Vitis vinifera]	-	-	-	-	-	-	-
TRINITY_DN1244_c0_g1	882.14	4398.13	-2.3175	2.098e-05	0.0013801	protein SENESCENCE-ASSOCIATED GENE 21, mitochondrial-like [Coffea arabica]|XP_027098935.1 protein SENESCENCE-ASSOCIATED GENE 21, mitochondrial-like [Coffea arabica]|XP_027157597.1 protein SENESCENCE-ASSOCIATED GENE 21, mitochondrial [Coffea eugenioides]	Protein SENESCENCE-ASSOCIATED GENE 21, mitochondrial OS=Arabidopsis thaliana OX=3702 GN=SAG21 PE=2 SV=1	-	-	-	-	-	-
TRINITY_DN1365_c1_g2	88.44	27.44	1.6821	2.0978e-05	0.0013801	alpha-N-acetylglucosaminidase [Salvia splendens]	Alpha-N-acetylglucosaminidase OS=Arabidopsis thaliana OX=3702 GN=NAGLU PE=2 SV=1	-	-	-	-	K01205|NAGLU; alpha-N	ko00531(Metabolism);ko01100(Metabolism);ko04142(Cellular Processes)
TRINITY_DN21689_c0_g2	17.63	0	6.5414	2.1056e-05	0.0013831	-	-	-	-	-	-	-	-
TRINITY_DN24762_c0_g1	23.2	0.31	5.9699	2.1062e-05	0.0013831	-	-	-	-	-	-	-	-
TRINITY_DN11466_c0_g1	3.65	86.56	-4.6525	2.1099e-05	0.0013848	-	-	-	-	-	-	-	-
TRINITY_DN58706_c0_g2	92.41	228.64	-1.3016	2.1316e-05	0.0013983	PREDICTED: non-specific lipid transfer protein GPI-anchored 2-like [Nicotiana attenuata]|OIT23646.1 non-specific lipid transfer protein gpi-anchored 2 [Nicotiana attenuata]	Xylogen-like protein 11 OS=Arabidopsis thaliana OX=3702 GN=XYP11 PE=2 SV=2	Probable lipid transfer;Protease inhibitor/seed storage/LTP family	-	-	-	-	-
TRINITY_DN18450_c0_g3	0.76	25.91	-4.9067	2.1351e-05	0.001399	-	-	-	-	-	-	-	-
TRINITY_DN27915_c0_g1	0.26	33.18	-6.6245	2.1348e-05	0.001399	-	-	-	-	-	-	-	-
TRINITY_DN4719_c1_g1	122.22	47.68	1.3574	2.1392e-05	0.0014009	uncharacterized protein LOC114310030 [Camellia sinensis]	-	Domain of unknown function (DUF4283);Reverse transcriptase (RNA-dependent DNA polymerase);zinc-binding in reverse transcriptase	-	-	-	-	-
TRINITY_DN77440_c0_g2	3.99	35.39	-3.1076	2.1429e-05	0.0014026	Retrovirus-related Pol polyprotein from transposon TNT 1-94 [Vitis vinifera]	Retrovirus-related Pol polyprotein from transposon TNT 1-94 OS=Nicotiana tabacum OX=4097 PE=2 SV=1	-	-	-	-	-	-
TRINITY_DN57315_c0_g1	36.94	5.79	2.661	2.1449e-05	0.0014031	-	-	-	-	-	-	-	-
TRINITY_DN8316_c0_g2	343.3	133.5	1.357	2.1471e-05	0.0014037	PREDICTED: uncharacterized protein LOC109148156 isoform X1 [Ipomoea nil]|XP_019151520.1 PREDICTED: uncharacterized protein LOC109148156 isoform X1 [Ipomoea nil]	-	-	-	-	-	-	-
TRINITY_DN12716_c0_g3	22.95	0.31	5.9563	2.1549e-05	0.001408	probable disease resistance protein RF45 isoform X1 [Coffea eugenioides]|XP_027151160.1 probable disease resistance protein RF45 isoform X1 [Coffea eugenioides]	Disease resistance protein RPP8 OS=Arabidopsis thaliana OX=3702 GN=RPP8 PE=1 SV=2	-	-	-	-	-	-
TRINITY_DN993_c1_g1	1992.26	397.58	2.3245	2.1699e-05	0.001417	PREDICTED: phospholipase A1-Igamma2, chloroplastic-like [Nicotiana tomentosiformis]	Phospholipase A1-Igamma2, chloroplastic OS=Arabidopsis thaliana OX=3702 GN=At2g30550 PE=1 SV=2	Copper amine oxidase, enzyme domain;Lipase (class 3)	-	-	-	-	-
TRINITY_DN13601_c0_g1	42.12	3.86	3.4042	2.177e-05	0.0014201	-	THO complex subunit 1 OS=Arabidopsis thaliana OX=3702 GN=THO1 PE=1 SV=1	-	-	-	-	-	-
TRINITY_DN35608_c1_g1	0	16.6	-6.5905	2.1782e-05	0.0014201	-	-	-	-	-	-	-	-
TRINITY_DN45973_c0_g1	17.01	0	6.4822	2.1781e-05	0.0014201	DUF4283 domain-containing protein [Cephalotus follicularis]	-	-	-	-	-	-	-
TRINITY_DN7221_c2_g1	69.79	483.59	-2.7915	2.2049e-05	0.0014368	Phospholipase D zeta 1 like [Actinidia chinensis var. chinensis]	Phospholipase D zeta 1 OS=Arabidopsis thaliana OX=3702 GN=PLDZETA1 PE=1 SV=1	Phospholipase D Active site motif;PLD-like domain	-	-	-	K01115|PLD1_2; phospholipase D1/2 [EC:3.1.4.4]	ko00564(Metabolism);ko00565(Metabolism);ko01100(Metabolism);ko01110(Metabolism);ko04014(Environmental Information Processing);ko04024(Environmental Information Processing);ko04071(Environmental Information Processing);ko04072(Environmental Information Processing);ko04144(Cellular Processes);ko04666(Organismal Systems);ko04724(Organismal Systems);ko04912(Organismal Systems);ko04928(Organismal Syst…
TRINITY_DN11203_c1_g1	85.4	16.02	2.396	2.2091e-05	0.0014379	-	-	-	-	-	-	-	-
TRINITY_DN4684_c0_g2	0.51	32.48	-5.7847	2.2086e-05	0.0014379	-	-	-	-	-	-	-	-
TRINITY_DN13488_c0_g1	78.93	9.93	2.9645	2.2142e-05	0.0014396	-	-	-	-	-	-	-	-
TRINITY_DN16239_c0_g1	17.52	62.61	-1.8455	2.2142e-05	0.0014396	-	-	-	-	-	-	-	-
TRINITY_DN25365_c0_g1	27.17	0.64	5.3407	2.232e-05	0.0014504	hypothetical protein DM860_012726 [Cuscuta australis]	Probable serine/threonine-protein kinase CST OS=Arabidopsis thaliana OX=3702 GN=CST PE=1 SV=2	Protein kinase domain;Protein tyrosine kinase	-	-	-	-	-
TRINITY_DN6544_c0_g1	546.94	92.56	2.56	2.2336e-05	0.0014506	-	-	-	-	-	-	-	-
TRINITY_DN4694_c1_g1	23.51	0.31	5.9918	2.2585e-05	0.0014659	-	-	-	-	-	-	-	-
TRINITY_DN718_c2_g1	295.2	1082.93	-1.8756	2.2609e-05	0.0014659	phosphoethanolamine N-methyltransferase-like [Olea europaea var. sylvestris]	Phosphoethanolamine N-methyltransferase 1 OS=Arabidopsis thaliana OX=3702 GN=NMT1 PE=1 SV=1	Methyltransferase domain;Methyltransferase domain;Methyltransferase domain;Methyltransferase domain;Methyltransferase domain;AdoMet dependent proline di-methyltransferase;Nodulation protein S (NodS);Tellurite resistance protein TehB;ubiE/COQ5 methyltransferase family	-	-	-	-	-
TRINITY_DN12396_c0_g1	32.61	1.87	4.0422	2.2775e-05	0.0014759	-	-	-	-	-	-	-	-
TRINITY_DN12990_c0_g1	243.89	112.41	1.1114	2.2801e-05	0.0014768	PREDICTED: uncharacterized protein LOC104090868 [Nicotiana tomentosiformis]	-	-	-	-	-	-	-
TRINITY_DN2797_c0_g1	12168.2	5064.08	1.2649	2.2841e-05	0.0014785	PREDICTED: LMBR1 domain-containing protein 2 homolog A [Ipomoea nil]	Kirola OS=Actinidia deliciosa OX=3627 PE=1 SV=1	Pathogenesis-related protein Bet v I family;LMBR1-like membrane protein	-	-	-	-	-
TRINITY_DN17066_c1_g1	159.89	671.15	-2.0706	2.2945e-05	0.0014844	basic form of pathogenesis-related protein 1-like [Olea europaea var. sylvestris]	Basic form of pathogenesis-related protein 1 OS=Nicotiana tabacum OX=4097 PE=3 SV=1	Cysteine-rich secretory protein family	-	-	-	K13449|PR1; pathogenesis	ko04016(Environmental Information Processing);ko04075(Environmental Information Processing);ko04626(Organismal Systems)
TRINITY_DN21255_c0_g1	11.57	47.54	-2.0686	2.2975e-05	0.0014856	-	-	-	-	-	-	-	-
TRINITY_DN98638_c0_g2	17.69	0	6.5389	2.3062e-05	0.0014904	-	-	-	-	-	-	-	-
TRINITY_DN60997_c0_g1	1.24	22.44	-4.2185	2.3145e-05	0.0014941	malate dehydrogenase, glyoxysomal-like [Hevea brasiliensis]	Malate dehydrogenase, glyoxysomal OS=Glycine max OX=3847 PE=2 SV=2	-	-	-	-	K00026|MDH2; malate dehydrogenase [EC:1.1.1.37]	ko00020(Metabolism);ko00270(Metabolism);ko00620(Metabolism);ko00630(Metabolism);ko00710(Metabolism);ko01100(Metabolism);ko01110(Metabolism);ko01120(Metabolism);ko01200(Metabolism)
TRINITY_DN6921_c0_g3	17.05	0	6.4956	2.3137e-05	0.0014941	uncharacterized protein LOC109704055 [Ananas comosus]	-	-	-	-	-	-	-
TRINITY_DN22464_c1_g1	25.41	0.64	5.2279	2.3176e-05	0.0014953	(-)-germacrene D synthase-like [Coffea eugenioides]|XP_027168669.1 (-)-germacrene D synthase-like [Coffea eugenioides]	Sesquiterpene synthase OS=Santalum album OX=35974 PE=1 SV=1	-	-	-	-	-	-
TRINITY_DN75594_c0_g1	1.49	26.92	-4.1787	2.3247e-05	0.0014991	-	-	-	-	-	-	-	-
TRINITY_DN2227_c0_g2	26.57	0.98	4.7221	2.3351e-05	0.0015049	-	-	-	-	-	-	-	-
TRINITY_DN13347_c0_g1	814.47	403.16	1.0128	2.3369e-05	0.0015053	cytochrome P450 90B1 [Coffea eugenioides]	Cytochrome P450 90B1 OS=Arabidopsis thaliana OX=3702 GN=CYP90B1 PE=1 SV=2	Cytochrome P450;Cytochrome P450	-	-	-	K09587|CYP90B1, DWF4; steroid 22-alpha-hydroxylase [EC:1.14.13.	ko00905(Metabolism);ko01100(Metabolism);ko01110(Metabolism)
TRINITY_DN4559_c0_g1	290.87	1568.71	-2.4293	2.3526e-05	0.0015146	putative tropinone reductase [Gardenia jasminoides]	Tropinone reductase homolog At5g06060 OS=Arabidopsis thaliana OX=3702 GN=At5g06060 PE=2 SV=1	short chain dehydrogenase;Enoyl-(Acyl carrier protein) reductase;KR domain	-	-	-	-	-
TRINITY_DN17185_c0_g1	27.85	1.62	4.0598	2.3542e-05	0.0015148	hypothetical protein Saspl_047901 [Salvia splendens]	Uncharacterized protein At2g37660, chloroplastic OS=Arabidopsis thaliana OX=3702 GN=At2g37660 PE=1 SV=2	-	-	-	-	-	-
TRINITY_DN44826_c0_g1	19.28	0	6.6801	2.3839e-05	0.0015322	disease resistance protein RPM1-like [Durio zibethinus]	Disease resistance protein RPM1 OS=Arabidopsis thaliana OX=3702 GN=RPM1 PE=1 SV=1	NB-ARC domain	-	-	-	K13457|RPM1, RPS3; disease resistance protein RPM1	ko04626(Organismal Systems)
TRINITY_DN51825_c0_g1	18.33	0	6.6047	2.3885e-05	0.0015334	-	-	-	-	-	-	-	-
TRINITY_DN62564_c0_g1	9.41	59.92	-2.6735	2.3908e-05	0.0015341	PREDICTED: uncharacterized protein LOC102594363 [Solanum tuberosum]|XP_015168321.1 PREDICTED: uncharacterized protein LOC102594363 [Solanum tuberosum]|XP_015168322.1 PREDICTED: uncharacterized protein LOC102594363 [Solanum tuberosum]|XP_015168323.1 PREDICTED: uncharacterized protein LOC102594363 [Solanum tuberosum]	Putative late blight resistance protein homolog R1B-17 OS=Solanum demissum OX=50514 GN=R1B-17 PE=3 SV=1	-	-	-	-	-	-
TRINITY_DN16812_c0_g1	569.46	278.64	1.0291	2.4211e-05	0.0015527	PREDICTED: probable alkaline/neutral invertase B [Capsicum annuum]|XP_016539900.1 PREDICTED: probable alkaline/neutral invertase B [Capsicum annuum]|XP_016539901.1 PREDICTED: probable alkaline/neutral invertase B [Capsicum annuum]|XP_016539902.1 PREDICTED: probable alkaline/neutral invertase B [Capsicum annuum]|PHT63992.1 putative alkaline/neutral invertase B [Capsicum annuum]|PHU10819.1 putative…	Probable alkaline/neutral invertase B OS=Arabidopsis thaliana OX=3702 GN=INVB PE=1 SV=1	Alkaline and neutral invertase;Alkaline and neutral invertase	-	-	-	-	-
TRINITY_DN4419_c1_g1	128.86	24.76	2.3666	2.439e-05	0.0015625	protein argonaute 4-like isoform X1 [Lactuca sativa]|XP_023759368.1 protein argonaute 4-like isoform X1 [Lactuca sativa]|XP_023759369.1 protein argonaute 4-like isoform X1 [Lactuca sativa]|PLY88843.1 hypothetical protein LSAT_3X115620 [Lactuca sativa]	Protein argonaute 9 OS=Arabidopsis thaliana OX=3702 GN=AGO9 PE=2 SV=2	-	-	-	-	-	-
TRINITY_DN2237_c0_g1	523.22	1151.73	-1.1423	2.4512e-05	0.0015692	PREDICTED: E3 ubiquitin-protein ligase RNF170-like [Nicotiana sylvestris]	-	-	-	-	-	-	-
TRINITY_DN4931_c0_g1	238.22	81.21	1.5579	2.4522e-05	0.0015692	putative late blight resistance protein homolog R1B-17 [Coffea arabica]	Putative late blight resistance protein homolog R1B-17 OS=Solanum demissum OX=50514 GN=R1B-17 PE=3 SV=1	NB-ARC domain;NB-ARC domain	-	-	-	-	-
TRINITY_DN19017_c0_g1	1.98	28.91	-3.8189	2.4567e-05	0.0015713	-	-	-	-	-	-	-	-
TRINITY_DN1356_c1_g1	1546.19	768.17	1.0103	2.4664e-05	0.0015758	PREDICTED: histidine kinase 4 isoform X1 [Vitis vinifera]|XP_019075175.1 PREDICTED: histidine kinase 4 isoform X1 [Vitis vinifera]	Histidine kinase 4 OS=Arabidopsis thaliana OX=3702 GN=AHK4 PE=1 SV=1	CHASE domain;Histidine kinase-, DNA gyrase B-, and HSP90-like ATPase;His Kinase A (phospho-acceptor) domain;Response regulator receiver domain	-	-	-	K14489|AHK2_3_4; arabidopsis histidine kinase 2/3/4 (cytokinin receptor) [EC:2.7.13.3]	ko04075(Environmental Information Processing)
TRINITY_DN20646_c0_g1	71.66	191.95	-1.4341	2.4878e-05	0.0015886	uncharacterized protein LOC114267418 [Camellia sinensis]	Uncharacterized mitochondrial protein AtMg00310 OS=Arabidopsis thaliana OX=3702 GN=AtMg00310 PE=4 SV=1	-	-	-	-	-	-
TRINITY_DN11025_c0_g1	31.47	1.9	3.9792	2.5024e-05	0.0015962	-	-	-	-	-	-	-	-
TRINITY_DN46038_c0_g2	1.72	24.79	-3.9898	2.5013e-05	0.0015962	-	-	-	-	-	-	-	-
TRINITY_DN1452_c0_g1	348.15	167.35	1.0562	2.5099e-05	0.0016001	PREDICTED: uncharacterized protein LOC109192325 isoform X1 [Ipomoea nil]	-	YqaJ-like viral recombinase domain	-	-	-	-	-
TRINITY_DN12158_c0_g1	102.96	9.87	3.3602	2.5296e-05	0.0016118	DUF4283 domain-containing protein, partial [Cephalotus follicularis]	-	Domain of unknown function (DUF4283)	-	-	-	-	-
TRINITY_DN333_c0_g2	103.81	32.29	1.6864	2.5375e-05	0.0016159	PREDICTED: 5&apos	-	Alba	-	-	-	-	-
TRINITY_DN66988_c0_g1	16.96	0	6.4764	2.5421e-05	0.001618	Integrase, catalytic core [Corchorus capsularis]	-	-	-	-	-	-	-
TRINITY_DN14705_c0_g2	8.61	41.98	-2.3322	2.5552e-05	0.0016245	-	-	-	-	-	-	-	-
TRINITY_DN4323_c1_g1	42.09	8.97	2.2414	2.5916e-05	0.0016468	-	-	-	-	-	-	-	-
TRINITY_DN28656_c0_g1	4.87	47.63	-3.3797	2.5991e-05	0.0016506	-	-	-	-	-	-	-	-
TRINITY_DN28595_c0_g1	14.55	76.52	-2.4203	2.6118e-05	0.0016579	-	-	-	-	-	-	-	-
TRINITY_DN23453_c0_g1	39.38	5.23	2.9238	2.6314e-05	0.0016694	hypothetical protein AQUCO_01100532v1, partial [Aquilegia coerulea]	Protein DETOXIFICATION 29 OS=Arabidopsis thaliana OX=3702 GN=DTX29 PE=1 SV=1	-	-	-	-	-	-
TRINITY_DN19701_c0_g3	21.17	0	6.7905	2.6382e-05	0.0016728	-	-	-	-	-	-	-	-
TRINITY_DN12562_c0_g1	2.01	29.34	-3.7092	2.6481e-05	0.0016769	-	Chloride channel protein CLC-b OS=Arabidopsis thaliana OX=3702 GN=CLC-B PE=1 SV=1	-	-	-	-	-	-
TRINITY_DN25236_c0_g1	0	20.35	-6.8835	2.6489e-05	0.0016769	-	-	-	-	-	-	-	-
TRINITY_DN531_c0_g2	304.11	101.79	1.5852	2.6548e-05	0.0016797	ABC transporter B family member 15-like [Sesamum indicum]	ABC transporter B family member 15 OS=Arabidopsis thaliana OX=3702 GN=ABCB15 PE=3 SV=1	AAA ATPase domain;P-loop containing region of AAA domain;AAA domain;ABC transporter transmembrane region;ABC transporter;RsgA GTPase;RecF/RecN/SMC N terminal domain;Zeta toxin	-	-	-	K05658|ABCB1, CD243; ATP	ko02010(Environmental Information Processing);ko04976(Organismal Systems)
TRINITY_DN11737_c0_g1	84.85	31.25	1.437	2.6661e-05	0.001686	pentatricopeptide repeat-containing protein At1g15510, chloroplastic [Sesamum indicum]|XP_020551893.1 pentatricopeptide repeat-containing protein At1g15510, chloroplastic [Sesamum indicum]	Pentatricopeptide repeat-containing protein At1g15510, chloroplastic OS=Arabidopsis thaliana OX=3702 GN=PCMP-H73 PE=1 SV=1	DYW family of nucleic acid deaminases;PPR repeat;PPR repeat;PPR repeat family;Pentatricopeptide repeat domain;Pentacotripeptide-repeat region of PRORP	-	-	-	-	-
TRINITY_DN36804_c0_g1	0.48	21.19	-5.9819	2.6854e-05	0.0016963	-	-	-	-	-	-	-	-
TRINITY_DN39006_c0_g1	1.48	26.78	-4.1697	2.7099e-05	0.0017091	-	-	-	-	-	-	-	-
TRINITY_DN37317_c0_g1	147.96	30.58	2.264	2.718e-05	0.0017133	S-locus F-box protein type-1 [Solanum chilense]	-	-	-	-	-	-	-
TRINITY_DN9812_c0_g1	185.9	36.78	2.326	2.7493e-05	0.0017321	Integrase, catalytic core [Corchorus capsularis]	Retrovirus-related Pol polyprotein from transposon RE1 OS=Arabidopsis thaliana OX=3702 GN=RE1 PE=2 SV=1	Retrotransposon gag protein;gag-polypeptide of LTR copia-type;gag-polypeptide of LTR copia-type	-	-	-	-	-
TRINITY_DN20041_c0_g2	43.46	133.4	-1.6071	2.7556e-05	0.001734	-	Putative calcium-transporting ATPase 11, plasma membrane-type OS=Arabidopsis thaliana OX=3702 GN=ACA11 PE=1 SV=1	-	-	-	-	-	-
TRINITY_DN2368_c2_g1	225.08	1126.73	-2.3216	2.7569e-05	0.001734	-	-	-	-	-	-	-	-
TRINITY_DN103749_c0_g1	0	19.17	-6.7948	2.8006e-05	0.0017606	Glutamate-gated kainate-type ion channel receptor subunit GluR5 [Handroanthus impetiginosus]	Glutamate receptor 3.5 OS=Arabidopsis thaliana OX=3702 GN=GLR3.5 PE=2 SV=2	-	-	-	-	-	-
TRINITY_DN19497_c0_g1	366.26	99.37	1.8785	2.8059e-05	0.001763	PREDICTED: putative respiratory burst oxidase homolog protein H isoform X1 [Nicotiana tabacum]	Putative respiratory burst oxidase homolog protein H OS=Arabidopsis thaliana OX=3702 GN=RBOHH PE=3 SV=1	FAD-binding domain;Ferric reductase like transmembrane component;Respiratory burst NADPH oxidase;Ferric reductase NAD binding domain	-	-	-	-	-
TRINITY_DN3223_c3_g1	18.36	76.49	-2.0403	2.8084e-05	0.0017636	PREDICTED: uncharacterized protein LOC107872121 [Capsicum annuum]	-	Brf1-like TBP-binding domain	-	-	-	-	-
TRINITY_DN10275_c0_g1	8.31	130.2	-3.917	2.8106e-05	0.0017641	putative late blight resistance protein homolog R1A-3 isoform X1 [Olea europaea var. sylvestris]	Putative late blight resistance protein homolog R1B-12 OS=Solanum demissum OX=50514 GN=R1B-12 PE=3 SV=2	NB-ARC domain;Late blight resistance protein R1	-	-	-	-	-
TRINITY_DN81040_c0_g1	58.97	8.86	2.7187	2.8194e-05	0.0017686	dammarenediol II synthase-like [Coffea arabica]	Dammarenediol II synthase OS=Panax ginseng OX=4054 GN=PNA PE=1 SV=1	Prenyltransferase and squalene oxidase repeat;Squalene-hopene cyclase N-terminal domain	-	-	-	K15813|LUP4; beta	ko00909(Metabolism);ko01110(Metabolism)
TRINITY_DN98638_c0_g1	16.34	0	6.4304	2.8238e-05	0.0017704	-	-	-	-	-	-	-	-
TRINITY_DN19361_c0_g1	130.94	47.35	1.4682	2.8373e-05	0.0017765	Transposon Ty3-G Gag-Pol polyprotein [Vitis vinifera]	RNA-directed DNA polymerase homolog OS=Oenothera berteroana OX=3950 PE=4 SV=1	Integrase core domain;Reverse transcriptase (RNA-dependent DNA polymerase)	-	-	-	-	-
TRINITY_DN57727_c0_g1	49.44	239.37	-2.2682	2.8379e-05	0.0017765	putative xyloglucan glycosyltransferase 12 [Capsicum chinense]	Putative xyloglucan glycosyltransferase 10 OS=Oryza sativa subsp. indica OX=39946 GN=CSLC10 PE=3 SV=1	Glycosyltransferase like family 2;Glycosyl transferase family group 2	-	-	-	-	-
TRINITY_DN21846_c1_g1	3.74	32.31	-3.0821	2.8474e-05	0.0017815	-	-	-	-	-	-	-	-
TRINITY_DN3716_c3_g1	51.58	153.63	-1.562	2.8539e-05	0.0017846	-	-	-	-	-	-	-	-
TRINITY_DN17817_c0_g1	37.8	126.43	-1.7498	2.8646e-05	0.0017903	uncharacterized protein LOC114302406 [Camellia sinensis]	-	Endonuclease/Exonuclease/phosphatase family;Endonuclease-reverse transcriptase;Reverse transcriptase (RNA-dependent DNA polymerase)	-	-	-	-	-
TRINITY_DN1278_c0_g1	154.28	318.02	-1.0415	2.8798e-05	0.0017984	unnamed protein product [Coffea canephora]	Glutaredoxin-C6 OS=Arabidopsis thaliana OX=3702 GN=GRXC6 PE=2 SV=2	Glutaredoxin	-	-	-	-	-
TRINITY_DN8254_c0_g1	27.11	1.26	4.3455	2.8806e-05	0.0017984	PREDICTED: putative disease resistance protein At1g50180 isoform X1 [Ipomoea nil]|XP_019188217.1 PREDICTED: putative disease resistance protein At1g50180 isoform X2 [Ipomoea nil]	Disease resistance protein RPP8 OS=Arabidopsis thaliana OX=3702 GN=RPP8 PE=1 SV=2	NB-ARC domain	-	-	-	-	-
TRINITY_DN98128_c0_g1	27.83	0.64	5.3665	2.896e-05	0.0018071	cysteine-rich receptor-like protein kinase 10 [Citrus sinensis]	Cysteine-rich receptor-like protein kinase 10 OS=Arabidopsis thaliana OX=3702 GN=CRK10 PE=1 SV=3	-	-	-	-	-	-
TRINITY_DN11791_c0_g1	51.62	131.51	-1.3366	2.9069e-05	0.0018129	ethylene receptor 2-like [Olea europaea var. sylvestris]	Ethylene receptor 2 OS=Arabidopsis thaliana OX=3702 GN=ETR2 PE=1 SV=2	GAF domain;Histidine kinase-, DNA gyrase B-, and HSP90-like ATPase	-	-	-	K14509|ETR, ERS; ethylene receptor [EC:2.7.13.	ko04016(Environmental Information Processing);ko04075(Environmental Information Processing)
TRINITY_DN99079_c0_g1	31.01	2.26	3.7228	2.9124e-05	0.0018154	PREDICTED: dnaJ homolog subfamily B member 13-like [Raphanus sativus]	-	DnaJ C terminal domain	-	-	-	-	-
TRINITY_DN29619_c0_g1	16.08	0	6.4067	2.9226e-05	0.0018208	-	-	-	-	-	-	-	-
TRINITY_DN4831_c1_g1	303.78	127.67	1.2448	2.9247e-05	0.0018212	S6a-locus F-box type-14 protein [Petunia integrifolia subsp. inflata]	F-box/kelch-repeat protein At3g06240 OS=Arabidopsis thaliana OX=3702 GN=At3g06240 PE=2 SV=1	-	-	-	-	-	-
TRINITY_DN22882_c0_g1	0	17.39	-6.6628	2.9351e-05	0.0018266	-	-	-	-	-	-	-	-
TRINITY_DN13179_c0_g2	1.28	33.23	-4.5519	2.9497e-05	0.0018348	Heat shock transcription factor [Handroanthus impetiginosus]	Heat stress transcription factor A-6b OS=Arabidopsis thaliana OX=3702 GN=HSFA6b PE=2 SV=1	HSF-type DNA-binding	-	-	-	-	-
TRINITY_DN2489_c9_g1	131.67	45.81	1.5164	2.9543e-05	0.0018366	-	-	-	-	-	-	-	-
TRINITY_DN17818_c0_g2	84.15	10.95	2.9595	2.9681e-05	0.0018443	PREDICTED: WAT1-related protein At2g39510-like [Ipomoea nil]	WAT1-related protein At2g39510 OS=Arabidopsis thaliana OX=3702 GN=At2g39510 PE=2 SV=1	EamA-like transporter family;Solute carrier family 35	-	-	-	-	-
TRINITY_DN98664_c0_g1	0.25	22.05	-6.0366	2.9728e-05	0.0018462	probable LRR receptor-like serine/threonine-protein kinase At4g31250 [Olea europaea var. sylvestris]	Pollen receptor-like kinase 1 OS=Petunia integrifolia OX=4103 GN=PRK1 PE=1 SV=1	-	-	-	-	-	-
TRINITY_DN25325_c0_g1	30.6	1.93	3.9459	3.0156e-05	0.0018718	F-box/FBD/LRR-repeat protein At5g53840-like [Coffea arabica]	-	FBD	-	-	-	-	-
TRINITY_DN7619_c0_g1	202.65	89.49	1.1732	3.0247e-05	0.0018765	PREDICTED: putative RNA methyltransferase At5g10620 [Capsicum annuum]|PHT66723.1 putative RNA methyltransferase [Capsicum annuum]	Putative RNA methyltransferase At5g10620 OS=Arabidopsis thaliana OX=3702 GN=At5g10620 PE=3 SV=1	Predicted SPOUT methyltransferase	-	-	-	-	-
TRINITY_DN47854_c0_g2	27.1	0.62	5.3362	3.0366e-05	0.0018829	-	-	-	-	-	-	-	-
TRINITY_DN71487_c0_g1	17.33	83.7	-2.2553	3.0725e-05	0.0019041	-	-	-	-	-	-	-	-
TRINITY_DN3813_c0_g2	58.71	189.96	-1.7024	3.0753e-05	0.0019048	reverse transcriptase [Corchorus capsularis]	-	Domain of unknown function (DUF4283)	-	-	-	-	-
TRINITY_DN28315_c0_g3	17.31	62.86	-1.8709	3.0901e-05	0.001913	PREDICTED: uncharacterized protein LOC109136237 [Beta vulgaris subsp. vulgaris]	-	-	-	-	-	-	-
TRINITY_DN13559_c1_g1	97.41	20.06	2.2764	3.0988e-05	0.0019174	-	-	-	-	-	-	-	-
TRINITY_DN691_c1_g1	283.17	113.53	1.315	3.136e-05	0.0019383	probable galactinol--sucrose galactosyltransferase 2 [Sesamum indicum]	Probable galactinol--sucrose galactosyltransferase 2 OS=Arabidopsis thaliana OX=3702 GN=RFS2 PE=2 SV=2	Raffinose synthase or seed imbibition protein Sip1;Raffinose synthase or seed imbibition protein Sip1	-	-	-	-	-
TRINITY_DN64061_c1_g1	15.85	0	6.3905	3.1435e-05	0.001942	-	-	-	-	-	-	-	-
TRINITY_DN22104_c0_g1	227.8	104.67	1.1174	3.1669e-05	0.0019554	-	-	-	-	-	-	-	-
TRINITY_DN12956_c0_g1	0	15.68	-6.5071	3.1744e-05	0.001959	-	-	-	-	-	-	-	-
TRINITY_DN26821_c0_g1	31	0.67	5.5193	3.1855e-05	0.0019648	-	-	-	-	-	-	-	-
TRINITY_DN20070_c0_g1	384.48	147.54	1.3876	3.1914e-05	0.0019674	Pecanex-like protein [Actinidia chinensis var. chinensis]	-	Probable lipid transfer;Protease inhibitor/seed storage/LTP family	-	-	-	-	-
TRINITY_DN1955_c1_g1	19.95	0	6.7314	3.1937e-05	0.0019678	probable disease resistance protein At4g27220 [Quercus suber]	-	-	-	-	-	-	-
TRINITY_DN6396_c0_g1	304.17	1077.79	-1.8273	3.1985e-05	0.0019698	-	-	-	-	-	-	-	-
TRINITY_DN57822_c0_g2	0	16.97	-6.6197	3.2029e-05	0.0019714	-	-	-	-	-	-	-	-
TRINITY_DN4716_c0_g1	103.63	252.86	-1.3	3.2122e-05	0.0019761	protein trichome birefringence-like 8 isoform X1 [Camellia sinensis]	Protein trichome birefringence-like 8 OS=Arabidopsis thaliana OX=3702 GN=TBL8 PE=2 SV=1	GDSL/SGNH-like Acyl-Esterase family found in Pmr5 and Cas1p;PMR5 N terminal Domain	-	-	-	-	-
TRINITY_DN1342_c1_g1	726.31	351.81	1.0481	3.2255e-05	0.0019832	PREDICTED: uncharacterized protein LOC105352497 [Fragaria vesca subsp. vesca]	-	Phorbol esters/diacylglycerol binding domain (C1 domain);C1 domain	-	-	-	-	-
TRINITY_DN65959_c1_g1	1.01	25.07	-4.4534	3.2331e-05	0.0019869	Transcription factor CYCLOIDEA [Vitis vinifera]	Transcription factor CYCLOIDEA (Fragment) OS=Antirrhinum majus subsp. cirrhigerum OX=102600 GN=CYC PE=3 SV=1	TCP family transcription factor	-	-	-	-	-
TRINITY_DN13449_c0_g1	26.84	1.26	4.3435	3.2359e-05	0.0019876	-	-	-	-	-	-	-	-
TRINITY_DN4075_c0_g1	76.79	15.4	2.32	3.2472e-05	0.0019924	PREDICTED: putative late blight resistance protein homolog R1B-17 [Ipomoea nil]	-	Phloem protein 2	-	-	-	-	-
TRINITY_DN5671_c0_g2	66	175.41	-1.3984	3.2458e-05	0.0019924	Retrovirus-related Pol polyprotein from transposon TNT 1-94 [Vitis vinifera]	Retrovirus-related Pol polyprotein from transposon RE2 OS=Arabidopsis thaliana OX=3702 GN=RE2 PE=4 SV=1	GAG-pre-integrase domain;Integrase core domain;Reverse transcriptase (RNA-dependent DNA polymerase)	-	-	-	-	-
TRINITY_DN19994_c0_g1	88.24	238.21	-1.4331	3.2528e-05	0.0019948	Nitrate reductase [NADH] [Capsicum baccatum]	Nitrate reductase [NADH] 2 OS=Nicotiana tabacum OX=4097 GN=NIA2 PE=2 SV=2	Oxidoreductase NAD-binding domain	-	-	-	-	-
TRINITY_DN2681_c0_g2	1172.78	534.18	1.1325	3.2882e-05	0.0020155	-	-	-	-	-	-	-	-
TRINITY_DN20581_c0_g1	123.23	34.75	1.8267	3.2936e-05	0.0020178	Adenine phosphoribosyl transferase [Handroanthus impetiginosus]	Adenine phosphoribosyltransferase 3 OS=Arabidopsis thaliana OX=3702 GN=APT3 PE=1 SV=1	Phosphoribosyl transferase domain	-	-	-	-	-
TRINITY_DN12206_c0_g1	185.97	54.05	1.7778	3.3421e-05	0.0020464	-	-	-	-	-	-	-	-
TRINITY_DN3067_c4_g1	117.91	28.98	2.0352	3.3714e-05	0.0020632	-	-	-	-	-	-	-	-
TRINITY_DN1057_c0_g3	462.21	209.03	1.1491	3.3741e-05	0.0020638	squalene epoxidase 3-like [Prunus avium]	Squalene monooxygenase OS=Panax ginseng OX=4054 PE=2 SV=1	Squalene epoxidase	-	-	-	K00511|SQLE, ERG1; squalene monooxygenase [EC:1.14.14.17]	ko00100(Metabolism);ko00909(Metabolism);ko01100(Metabolism);ko01110(Metabolism)
TRINITY_DN14262_c0_g1	197.89	98.25	1.0067	3.3823e-05	0.0020678	Ribosomal protein L14, bacterial-type [Cynara cardunculus var. scolymus]	50S ribosomal protein HLP, mitochondrial OS=Arabidopsis thaliana OX=3702 GN=HLP PE=2 SV=1	Ribosomal protein L14p/L23e	-	-	-	K02874|RP	ko03010(Genetic Information Processing)
TRINITY_DN7629_c0_g2	113.35	34.41	1.7073	3.3849e-05	0.0020683	PREDICTED: uncharacterized protein LOC109217575 [Nicotiana attenuata]	Uncharacterized mitochondrial protein AtMg00860 OS=Arabidopsis thaliana OX=3702 GN=AtMg00860 PE=4 SV=1	Retroviral aspartyl protease;Reverse transcriptase (RNA-dependent DNA polymerase)	-	-	-	-	-
TRINITY_DN14958_c1_g1	112.99	286.52	-1.3464	3.4014e-05	0.0020762	Zinc finger, CCHC-type [Trema orientale]	-	-	-	-	-	-	-
TRINITY_DN30747_c0_g1	16.48	0	6.4388	3.3999e-05	0.0020762	-	-	-	-	-	-	-	-
TRINITY_DN38026_c0_g1	15.58	0	6.363	3.4151e-05	0.0020835	PREDICTED: disease resistance protein RPM1-like isoform X1 [Ipomoea nil]|XP_019153995.1 PREDICTED: disease resistance protein RPM1-like isoform X1 [Ipomoea nil]	Probable disease resistance RPP8-like protein 2 OS=Arabidopsis thaliana OX=3702 GN=RPP8L2 PE=3 SV=1	-	-	-	-	-	-
TRINITY_DN93441_c1_g1	0	28.68	-7.3777	3.4192e-05	0.0020849	-	-	-	-	-	-	-	-
TRINITY_DN5464_c0_g2	175.22	429.35	-1.2921	3.4219e-05	0.0020855	unnamed protein product [Coffea canephora]	Scarecrow-like protein 3 OS=Arabidopsis thaliana OX=3702 GN=SCL3 PE=1 SV=1	GRAS domain family	-	-	-	-	-
TRINITY_DN24826_c0_g1	70.45	19.62	1.8554	3.4368e-05	0.0020935	PAX-interacting protein 1 [Salvia splendens]	Mediator of RNA polymerase II transcription subunit 15a OS=Arabidopsis thaliana OX=3702 GN=MED15A PE=1 SV=1	KIX domain	-	-	-	-	-
TRINITY_DN24116_c0_g2	15.61	0	6.3685	3.4397e-05	0.0020942	PREDICTED: uncharacterized protein LOC107062964 [Solanum tuberosum]	Uncharacterized mitochondrial protein AtMg00860 OS=Arabidopsis thaliana OX=3702 GN=AtMg00860 PE=4 SV=1	gag-polyprotein putative aspartyl protease;Retrotransposon gag protein;Integrase core domain;Retroviral aspartyl protease;Reverse transcriptase (RNA-dependent DNA polymerase)	-	-	-	-	-
TRINITY_DN24652_c0_g1	0	15.68	-6.5072	3.4417e-05	0.0020943	-	-	-	-	-	-	-	-
TRINITY_DN514_c0_g1	2607.78	5841.96	-1.1638	3.4617e-05	0.0021054	alpha-glucan water dikinase, chloroplastic [Coffea eugenioides]|XP_027153643.1 alpha-glucan water dikinase, chloroplastic [Coffea eugenioides]	Alpha-glucan water dikinase, chloroplastic OS=Solanum tuberosum OX=4113 GN=R1 PE=1 SV=2	Pyruvate phosphate dikinase, PEP/pyruvate binding domain	-	-	-	-	-
TRINITY_DN26093_c0_g2	671.07	1700.05	-1.3416	3.4863e-05	0.0021193	putative glucose-6-phosphate 1-epimerase [Cynara cardunculus var. scolymus]	Putative glucose-6-phosphate 1-epimerase OS=Cenchrus ciliaris OX=35872 PE=2 SV=1	Aldose 1-epimerase	-	-	-	-	-
TRINITY_DN24425_c0_g1	0	21.35	-6.9501	3.5664e-05	0.0021657	uncharacterized protein LOC110882011 [Helianthus annuus]	-	-	-	-	-	-	-
TRINITY_DN2698_c0_g1	157.05	65.41	1.2713	3.5708e-05	0.0021673	probable inactive nicotinamidase At3g16190 [Olea europaea var. sylvestris]	Probable inactive nicotinamidase At3g16190 OS=Arabidopsis thaliana OX=3702 GN=At3g16190 PE=2 SV=1	Isochorismatase family	-	-	-	-	-
TRINITY_DN5869_c0_g1	1811.19	3824.57	-1.0789	3.6032e-05	0.0021847	protein phosphatase 2C 37-like [Sesamum indicum]	Protein phosphatase 2C 37 OS=Arabidopsis thaliana OX=3702 GN=PP2CA PE=1 SV=1	Protein phosphatase 2C	-	-	-	K14497|PP2C; protein phosphatase 2C [EC:3.1.3.16]	ko04016(Environmental Information Processing);ko04075(Environmental Information Processing)
TRINITY_DN3095_c2_g1	15106	44716.8	-1.5657	3.6136e-05	0.0021891	PREDICTED: auxin-binding protein ABP19a-like [Nicotiana sylvestris]	Auxin-binding protein ABP19a OS=Prunus persica OX=3760 GN=ABP19A PE=3 SV=1	Cupin;Cupin domain	-	-	-	-	-
TRINITY_DN4616_c0_g2	3.2	47.75	-3.8822	3.6142e-05	0.0021891	Retrovirus-related Pol polyprotein from transposon TNT 1-94 [Dendrobium catenatum]	Retrovirus-related Pol polyprotein from transposon RE2 OS=Arabidopsis thaliana OX=3702 GN=RE2 PE=4 SV=1	Integrase core domain;Reverse transcriptase (RNA-dependent DNA polymerase)	-	-	-	-	-
TRINITY_DN8922_c0_g1	0	29.46	-7.4156	3.6277e-05	0.0021961	-	-	-	-	-	-	-	-
TRINITY_DN4059_c0_g1	1421.44	4317.26	-1.6025	3.6481e-05	0.0022073	unnamed protein product [Coffea canephora]	Calcium-transporting ATPase 2, plasma membrane-type OS=Arabidopsis thaliana OX=3702 GN=ACA2 PE=1 SV=1	Ca2+-ATPase N terminal autoinhibitory domain;Cation transport ATPase (P-type);Cation transporting ATPase, C-terminus;Cation transporter/ATPase, N-terminus;E1-E2 ATPase;haloacid dehalogenase-like hydrolase	-	-	-	-	-
TRINITY_DN3752_c0_g1	604.01	227.72	1.4037	3.6642e-05	0.002216	heat shock factor-binding protein 1-like [Sesamum indicum]	Heat shock factor-binding protein OS=Arabidopsis thaliana OX=3702 GN=HSBP PE=1 SV=1	-	-	-	-	K19765|HSBP1; heat shock factor	ko04212(Organismal Systems)
TRINITY_DN798_c2_g1	131.3	51.37	1.3547	3.6712e-05	0.0022191	-	-	-	-	-	-	-	-
TRINITY_DN1156_c3_g1	16.25	0	6.4203	3.6849e-05	0.0022262	-	-	-	-	-	-	-	-
TRINITY_DN11996_c0_g1	234.47	115.74	1.0153	3.6996e-05	0.0022317	putative late blight resistance protein homolog R1A-4 [Olea europaea var. sylvestris]|XP_022878417.1 putative late blight resistance protein homolog R1A-4 [Olea europaea var. sylvestris]	Putative late blight resistance protein homolog R1B-12 OS=Solanum demissum OX=50514 GN=R1B-12 PE=3 SV=2	NB-ARC domain	-	-	-	-	-
TRINITY_DN7488_c0_g1	180.24	55.46	1.6907	3.6982e-05	0.0022317	pentatricopeptide repeat-containing protein At5g38730 [Olea europaea var. sylvestris]|XP_022895675.1 pentatricopeptide repeat-containing protein At5g38730 [Olea europaea var. sylvestris]	Pentatricopeptide repeat-containing protein At5g38730 OS=Arabidopsis thaliana OX=3702 GN=At5g38730 PE=2 SV=1	Mitochondrial ATPase expression;Mitochondrial 28S ribosomal protein S27;PPR repeat;PPR repeat;PPR repeat family;Pentatricopeptide repeat domain;Pentacotripeptide-repeat region of PRORP;Tetratricopeptide repeat	-	-	-	-	-
TRINITY_DN1214_c4_g1	188.92	84.88	1.1507	3.7134e-05	0.0022365	uncharacterized protein LOC113753530 isoform X3 [Coffea eugenioides]	-	-	-	-	-	-	-
TRINITY_DN3775_c0_g1	195.08	62.58	1.6323	3.7133e-05	0.0022365	iron-sulfur cluster co-chaperone protein HscB, mitochondrial [Coffea eugenioides]	-	-	-	-	-	-	-
TRINITY_DN688_c0_g1	1511.27	696.82	1.1157	3.7134e-05	0.0022365	putative ripening-related protein 1 [Camellia sinensis]	Putative ripening-related protein 1 OS=Oryza sativa subsp. japonica OX=39947 GN=Os04g0364800 PE=3 SV=2	Domain of unknown function (DUF296)	-	-	-	-	-
TRINITY_DN10101_c0_g1	22.49	70.93	-1.6651	3.7181e-05	0.0022382	-	Proteasome subunit beta type-1 OS=Petunia hybrida OX=4102 GN=PBF1 PE=2 SV=1	-	-	-	-	-	-
TRINITY_DN15597_c0_g1	58.48	2.68	4.432	3.7294e-05	0.0022432	-	-	-	-	-	-	-	-
TRINITY_DN2621_c2_g1	45.06	163.55	-1.857	3.7332e-05	0.0022439	Exo_endo_phos domain-containing protein/DUF4283 domain-containing protein, partial [Cephalotus follicularis]	-	-	-	-	-	-	-
TRINITY_DN60073_c0_g1	16.45	0	6.4509	3.7373e-05	0.0022452	-	-	-	-	-	-	-	-
TRINITY_DN10859_c0_g1	155.82	63.53	1.3002	3.7429e-05	0.0022474	PREDICTED: polyribonucleotide nucleotidyltransferase 2, mitochondrial [Nicotiana attenuata]|OIT33152.1 polyribonucleotide nucleotidyltransferase 2, mitochondrial [Nicotiana attenuata]	Polyribonucleotide nucleotidyltransferase 2, mitochondrial OS=Arabidopsis thaliana OX=3702 GN=PNP2 PE=2 SV=1	Polyribonucleotide nucleotidyltransferase, RNA binding domain;3' exoribonuclease family, domain 1;3' exoribonuclease family, domain 2;S1 RNA binding domain	-	-	-	-	-
TRINITY_DN13178_c0_g3	59.5	14.22	2.0676	3.7525e-05	0.002252	hypothetical protein F511_02217 [Dorcoceras hygrometricum]	-	-	-	-	-	-	-
TRINITY_DN2173_c0_g1	659.24	1488.97	-1.1735	3.7671e-05	0.0022596	subtilisin-like protease SBT1.7 [Olea europaea var. sylvestris]	Subtilisin-like protease SBT1.7 OS=Arabidopsis thaliana OX=3702 GN=SBT1.7 PE=1 SV=1	Subtilase family	-	-	-	-	-
TRINITY_DN38551_c0_g1	27.77	1.62	4.0389	3.7759e-05	0.0022626	-	-	-	-	-	-	-	-
TRINITY_DN45875_c0_g1	21.69	0.31	5.8708	3.7833e-05	0.0022639	-	-	-	-	-	-	-	-
TRINITY_DN81814_c0_g1	37.84	3.19	3.5134	3.7838e-05	0.0022639	uncharacterized protein LOC113714182 [Coffea arabica]	-	-	-	-	-	-	-
TRINITY_DN5224_c0_g1	632.7	315.78	1.004	3.8133e-05	0.0022804	methylesterase 17 [Coffea arabica]	Methylesterase 17 OS=Arabidopsis thaliana OX=3702 GN=MES17 PE=1 SV=1	alpha/beta hydrolase fold;Alpha/beta hydrolase family;Serine aminopeptidase, S33	-	-	-	-	-
TRINITY_DN9413_c0_g1	58.51	4.44	3.7561	3.8244e-05	0.0022858	-	-	-	-	-	-	-	-
TRINITY_DN4304_c1_g1	25.42	1.26	4.2488	3.8356e-05	0.0022914	-	-	-	-	-	-	-	-
TRINITY_DN8875_c0_g1	39.97	163.06	-2.0134	3.8395e-05	0.0022926	PREDICTED: uncharacterized protein LOC105973177 [Erythranthe guttata]	-	DDE superfamily endonuclease;Plant transposon protein	-	-	-	-	-
TRINITY_DN16441_c0_g1	123.25	34.66	1.8335	3.8454e-05	0.0022949	PREDICTED: uncharacterized protein LOC105108377 [Populus euphratica]	-	-	-	-	-	-	-
TRINITY_DN12963_c0_g1	17.85	0	6.546	3.8555e-05	0.0022986	-	-	-	-	-	-	-	-
TRINITY_DN39171_c1_g1	25.54	0.62	5.2597	3.8539e-05	0.0022986	-	-	-	-	-	-	-	-
TRINITY_DN36830_c0_g1	4.18	29.54	-2.8789	3.9576e-05	0.0023559	-	-	-	-	-	-	-	-
TRINITY_DN31175_c1_g1	15.98	0	6.3905	3.9636e-05	0.0023583	putative late blight resistance protein homolog R1A-3 isoform X1 [Olea europaea var. sylvestris]	-	NB-ARC domain	-	-	-	-	-
TRINITY_DN1225_c2_g1	25.32	1.29	4.2297	3.9905e-05	0.0023731	-	-	-	-	-	-	-	-
TRINITY_DN23878_c0_g1	0.73	26.69	-5.4259	3.9935e-05	0.0023736	uncharacterized protein LOC113727606 [Coffea arabica]	-	C1 domain	-	-	-	-	-
TRINITY_DN30304_c0_g1	15.35	0	6.3431	3.9983e-05	0.0023753	PREDICTED: uncharacterized protein LOC109183937 [Ipomoea nil]	Retrovirus-related Pol polyprotein from transposon TNT 1-94 OS=Nicotiana tabacum OX=4097 PE=2 SV=1	-	-	-	-	-	-
TRINITY_DN53743_c0_g1	23.79	0.31	5.998	4.0212e-05	0.0023877	hypothetical protein MIMGU_mgv1a003782mg [Erythranthe guttata]	Receptor-like protein kinase FERONIA OS=Arabidopsis thaliana OX=3702 GN=FER PE=1 SV=1	Protein tyrosine kinase	-	-	-	-	-
TRINITY_DN48015_c0_g1	27.47	1.57	4.0524	4.0485e-05	0.0024027	hypothetical protein F511_33118 [Dorcoceras hygrometricum]	-	-	-	-	-	-	-
TRINITY_DN12167_c0_g1	15.84	74.29	-2.2099	4.0955e-05	0.0024277	Retrovirus-related Pol polyprotein from transposon TNT 1-94 [Vitis vinifera]	-	-	-	-	-	-	-
TRINITY_DN24453_c0_g2	16.84	64.21	-1.9144	4.0967e-05	0.0024277	-	-	-	-	-	-	-	-
TRINITY_DN43701_c1_g2	15.32	0	6.3349	4.1553e-05	0.0024611	probable disease resistance RPP8-like protein 2 [Coffea eugenioides]	Disease resistance protein RPP8 OS=Arabidopsis thaliana OX=3702 GN=RPP8 PE=1 SV=2	-	-	-	-	-	-
TRINITY_DN2530_c2_g1	797	1632.14	-1.0328	4.1594e-05	0.0024623	AAA-ATPase [Actinidia chinensis var. chinensis]	AAA-ATPase At3g28540 OS=Arabidopsis thaliana OX=3702 GN=At3g28540 PE=3 SV=1	-	-	-	-	-	-
TRINITY_DN3439_c0_g1	164.15	342.41	-1.0565	4.1858e-05	0.0024767	glutamate dehydrogenase (NAD(P)+) [Salvia splendens]	Glutamate dehydrogenase A OS=Nicotiana plumbaginifolia OX=4092 GN=GDHA PE=2 SV=1	Glu/Leu/Phe/Val dehydrogenase, dimerisation domain	-	-	-	-	-
TRINITY_DN41328_c0_g1	23.3	0.95	4.5394	4.1907e-05	0.0024784	PREDICTED: L10-interacting MYB domain-containing protein-like [Vitis vinifera]	-	-	-	-	-	-	-
TRINITY_DN32659_c0_g1	56.47	14.95	1.9306	4.224e-05	0.0024968	Membrane protein of ER body-like protein [Actinidia chinensis var. chinensis]	Membrane protein of ER body 1 OS=Arabidopsis thaliana OX=3702 GN=MEB1 PE=1 SV=1	-	-	-	-	-	-
TRINITY_DN52916_c0_g1	26.8	0.31	6.1675	4.2278e-05	0.0024978	-	-	-	-	-	-	-	-
TRINITY_DN10071_c0_g1	2.24	30.69	-3.7164	4.2346e-05	0.0025006	-	-	-	-	-	-	-	-
TRINITY_DN724_c2_g1	409.16	166.79	1.2908	4.2559e-05	0.0025106	-	-	Leucine Rich Repeat;Leucine Rich repeats (2 copies);Leucine rich repeat	-	-	-	-	-
TRINITY_DN28678_c0_g1	7.77	49.67	-2.6146	4.2682e-05	0.0025166	-	-	-	-	-	-	-	-
TRINITY_DN3144_c0_g3	1856.93	4757.43	-1.3566	4.2736e-05	0.0025186	PREDICTED: heat shock cognate 70 kDa protein 2-like [Nicotiana sylvestris]|XP_016443120.1 PREDICTED: heat shock cognate 70 kDa protein 2-like [Nicotiana tabacum]|XP_019236347.1 PREDICTED: heat shock cognate 70 kDa protein 2-like [Nicotiana attenuata]|OIT23487.1 heat shock cognate 70 kda protein 2 [Nicotiana attenuata]	Probable mediator of RNA polymerase II transcription subunit 37c OS=Arabidopsis thaliana OX=3702 GN=MED37C PE=1 SV=1	Hsp70 protein;MreB/Mbl protein;NAD-specific glutamate dehydrogenase	-	-	-	-	-
TRINITY_DN8749_c1_g1	0	22.67	-7.0364	4.3066e-05	0.0025367	hypothetical protein CQW23_09104 [Capsicum baccatum]	-	-	-	-	-	-	-
TRINITY_DN43217_c0_g1	34.24	162.68	-2.2542	4.346e-05	0.0025573	cytochrome P450 CYP72A219-like protein [Cinnamomum micranthum f. kanehirae]	Cytochrome P450 72A14 OS=Arabidopsis thaliana OX=3702 GN=CYP72A14 PE=2 SV=1	-	-	-	-	-	-
TRINITY_DN699_c4_g1	32.58	92.93	-1.4944	4.3595e-05	0.002564	PREDICTED: synaptotagmin-4 [Eucalyptus grandis]|KCW78244.1 hypothetical protein EUGRSUZ_D02433 [Eucalyptus grandis]	-	-	-	-	-	-	-
TRINITY_DN14313_c0_g1	75.25	15.4	2.2918	4.3747e-05	0.0025717	50S ribosomal protein L16 (plastid) [Pentaphylax euryoides]|ASM46509.1 50S ribosomal protein L16 (plastid) [Pentaphylax euryoides]	50S ribosomal protein L16, chloroplastic OS=Daucus carota OX=4039 GN=rpl16 PE=3 SV=1	-	-	-	-	K02878|RP	ko03010(Genetic Information Processing)
TRINITY_DN8909_c4_g2	23.3	0.98	4.5284	4.3881e-05	0.0025783	hypothetical protein L195_g016354 [Trifolium pratense]	-	-	-	-	-	-	-
TRINITY_DN10743_c0_g1	1058.09	229.59	2.206	4.4203e-05	0.0025959	hypothetical protein Saspl_016751 [Salvia splendens]	-	-	-	-	-	-	-
TRINITY_DN52438_c0_g1	0	17.19	-6.6434	4.4248e-05	0.002596	-	-	-	-	-	-	-	-
TRINITY_DN58017_c0_g3	30.96	2.26	3.7184	4.4241e-05	0.002596	PREDICTED: uncharacterized protein LOC109217575 [Nicotiana attenuata]	RNA-directed DNA polymerase homolog OS=Oenothera berteroana OX=3950 PE=4 SV=1	gag-polyprotein putative aspartyl protease;Integrase core domain;Retroviral aspartyl protease;Reverse transcriptase (RNA-dependent DNA polymerase)	-	-	-	-	-
TRINITY_DN13029_c1_g4	16.37	0	6.4329	4.44e-05	0.0026036	-	-	-	-	-	-	-	-
TRINITY_DN1885_c0_g2	15.77	0	6.3786	4.4549e-05	0.002611	-	-	-	-	-	-	-	-
TRINITY_DN29512_c0_g1	9.02	58.15	-2.6398	4.4635e-05	0.0026148	-	Vacuolar cation/proton exchanger 1 OS=Arabidopsis thaliana OX=3702 GN=CAX1 PE=1 SV=3	-	-	-	-	-	-
TRINITY_DN100584_c0_g1	13.08	95.85	-2.8189	4.493e-05	0.0026281	vicilin-like seed storage protein At2g18540 [Sesamum indicum]	Vicilin-like seed storage protein At2g18540 OS=Arabidopsis thaliana OX=3702 GN=At2g18540 PE=3 SV=1	Cupin	-	-	-	-	-
TRINITY_DN13538_c0_g1	0.25	24.48	-6.1951	4.509e-05	0.0026361	-	-	-	-	-	-	-	-
TRINITY_DN33471_c0_g1	2.46	46.71	-4.2667	4.5281e-05	0.0026447	-	-	-	-	-	-	-	-
TRINITY_DN4052_c3_g2	343.45	167.05	1.0343	4.5261e-05	0.0026447	PREDICTED: uncharacterized protein LOC107769223 [Nicotiana tabacum]	-	-	-	-	-	-	-
TRINITY_DN24770_c0_g1	15.28	0	6.3293	4.5393e-05	0.0026499	-	-	-	-	-	-	-	-
TRINITY_DN45080_c0_g2	15.14	0	6.3254	4.5779e-05	0.0026711	uncharacterized protein LOC113859387 [Abrus precatorius]	-	-	-	-	-	-	-
TRINITY_DN1734_c3_g1	311.6	108.08	1.5221	4.5953e-05	0.00268	PREDICTED: ribonuclease 3-like protein 1 [Nicotiana attenuata]|OIT40280.1 ribonuclease 3-like protein 1 [Nicotiana attenuata]	Ribonuclease 3-like protein 1 OS=Arabidopsis thaliana OX=3702 GN=RTL1 PE=2 SV=1	-	-	-	-	-	-
TRINITY_DN76216_c0_g1	21.88	0.31	5.8846	4.6032e-05	0.0026819	uncharacterized protein LOC113757066, partial [Coffea eugenioides]	-	-	-	-	-	-	-
TRINITY_DN7803_c1_g1	31.2	1.65	4.2195	4.6025e-05	0.0026819	Retrovirus-related Pol polyprotein from transposon TNT 1-94 [Dendrobium catenatum]	-	-	-	-	-	-	-
TRINITY_DN3040_c1_g1	0	14.37	-6.3831	4.6064e-05	0.0026824	protein PYRICULARIA ORYZAE RESISTANCE 21-like [Coffea eugenioides]|XP_027183644.1 protein PYRICULARIA ORYZAE RESISTANCE 21-like [Coffea eugenioides]	-	-	-	-	-	-	-
TRINITY_DN11836_c1_g1	29.7	1.57	4.1592	4.6202e-05	0.0026878	-	-	-	-	-	-	-	-
TRINITY_DN2033_c0_g1	227.62	649.51	-1.516	4.6324e-05	0.0026922	-	-	-	-	-	-	-	-
TRINITY_DN23637_c0_g2	3.97	30.1	-2.8788	4.6577e-05	0.0027043	uncharacterized protein LOC110881850 [Helianthus annuus]	-	gag-polypeptide of LTR copia-type	-	-	-	-	-
TRINITY_DN64760_c0_g1	23.9	0.64	5.1542	4.6577e-05	0.0027043	-	-	-	-	-	-	-	-
TRINITY_DN10770_c0_g1	100.59	34.85	1.5226	4.7233e-05	0.0027397	PREDICTED: protein HEADING DATE 3A-like [Juglans regia]	Protein HEADING DATE 3A OS=Oryza sativa subsp. japonica OX=39947 GN=HD3A PE=1 SV=1	Phosphatidylethanolamine-binding protein	-	-	-	K16223|FT; protein FLOWERING LOCUS T	ko04712(Organismal Systems)
TRINITY_DN3502_c0_g2	195.87	82.37	1.2409	4.7233e-05	0.0027397	-	-	-	-	-	-	-	-
TRINITY_DN13231_c0_g1	58.74	5.25	3.4637	4.7292e-05	0.0027417	PREDICTED: pentatricopeptide repeat-containing protein At3g48250, chloroplastic [Solanum tuberosum]	Pentatricopeptide repeat-containing protein At3g48250, chloroplastic OS=Arabidopsis thaliana OX=3702 GN=At3g48250 PE=2 SV=1	PPR repeat;PPR repeat;PPR repeat family;Pentatricopeptide repeat domain;Pentacotripeptide-repeat region of PRORP	-	-	-	-	-
TRINITY_DN16100_c0_g1	23.48	1.29	4.1274	4.7331e-05	0.0027427	uncharacterized protein LOC109704975 [Ananas comosus]	-	Domain of unknown function (DUF4218);Transposase family tnp2	-	-	-	-	-
TRINITY_DN11165_c0_g2	15.06	0	6.3101	4.7427e-05	0.0027469	-	-	-	-	-	-	-	-
TRINITY_DN10218_c2_g1	21.07	0.31	5.8358	4.7466e-05	0.0027478	-	-	-	-	-	-	-	-
TRINITY_DN25152_c0_g1	112.58	302	-1.4207	4.7528e-05	0.00275	hypothetical protein GOBAR_DD02982 [Gossypium barbadense]	40S ribosomal protein S21-1 OS=Arabidopsis thaliana OX=3702 GN=RPS21B PE=1 SV=1	-	-	-	-	-	-
TRINITY_DN12344_c4_g1	199.81	67.36	1.5638	4.7697e-05	0.0027571	uncharacterized protein LOC111367803 [Olea europaea var. sylvestris]|XP_022844633.1 uncharacterized protein LOC111367803 [Olea europaea var. sylvestris]	Polycomb group protein FIE2 OS=Zea mays OX=4577 GN=FIE2 PE=2 SV=1	Anaphase-promoting complex subunit 4 WD40 domain;WD domain, G-beta repeat	-	-	-	-	-
TRINITY_DN622_c0_g2	121.43	37.57	1.6822	4.8321e-05	0.0027891	uncharacterized protein LOC113783064 [Coffea eugenioides]	-	-	-	-	-	-	-
TRINITY_DN4102_c1_g1	27.28	0.34	6.1929	4.8352e-05	0.0027894	-	-	-	-	-	-	-	-
TRINITY_DN7054_c0_g1	62.63	11.71	2.3939	4.8416e-05	0.0027918	-	Glycosyltransferase-like KOBITO 1 OS=Arabidopsis thaliana OX=3702 GN=ELD1 PE=1 SV=1	-	-	-	-	-	-
TRINITY_DN993_c2_g1	255.32	43.43	2.5478	4.8577e-05	0.0027983	uncharacterized protein LOC111368075 [Olea europaea var. sylvestris]	-	FAD binding domain;Pyridine nucleotide-disulphide oxidoreductase	-	-	-	-	-
TRINITY_DN10148_c0_g1	98.95	10.17	3.2601	4.8602e-05	0.0027984	-	-	-	-	-	-	-	-
TRINITY_DN95361_c0_g1	31.5	0.62	5.5578	4.8724e-05	0.0028041	-	-	-	-	-	-	-	-
TRINITY_DN38895_c0_g1	61.77	272.69	-2.158	4.9187e-05	0.0028293	MYB12L protein [Paeonia suffruticosa]	Transcription factor MYB111 OS=Arabidopsis thaliana OX=3702 GN=MYB111 PE=1 SV=1	-	-	-	-	-	-
TRINITY_DN2488_c5_g1	82.01	202.83	-1.2934	4.9401e-05	0.0028402	-	-	-	-	-	-	-	-
TRINITY_DN36001_c0_g1	15.7	0	6.3828	4.9649e-05	0.0028531	T-box protein 41 [Dorcoceras hygrometricum]	-	-	-	-	-	-	-
TRINITY_DN121326_c0_g1	1.27	28.84	-4.3448	4.9918e-05	0.0028658	-	-	-	-	-	-	-	-
TRINITY_DN97764_c0_g1	10.38	45.14	-2.1186	5.0521e-05	0.0028976	-	-	-	-	-	-	-	-
TRINITY_DN7043_c2_g1	1675.63	6283.46	-1.9065	5.0717e-05	0.0029074	leucine-rich repeat extensin-like protein 4 [Solanum pennellii]	Leucine-rich repeat extensin-like protein 4 OS=Arabidopsis thaliana OX=3702 GN=LRX4 PE=1 SV=1	Leucine Rich repeats (2 copies);Leucine rich repeat	-	-	-	-	-
TRINITY_DN2919_c0_g3	257.43	1026.51	-1.9975	5.087e-05	0.0029133	Regulator of chromosome condensation, RCC1 [Corchorus capsularis]	-	Regulator of chromosome condensation (RCC1) repeat;Regulator of chromosome condensation (RCC1) repeat	-	-	-	-	-
TRINITY_DN69362_c0_g1	20.71	0.34	5.8042	5.0853e-05	0.0029133	-	-	-	-	-	-	-	-
TRINITY_DN1777_c2_g1	19.98	797.51	-5.3156	5.14e-05	0.0029422	PREDICTED: GDSL esterase/lipase LTL1-like [Nicotiana tabacum]	GDSL esterase/lipase At5g33370 OS=Arabidopsis thaliana OX=3702 GN=At5g33370 PE=2 SV=1	GDSL-like Lipase/Acylhydrolase	-	-	-	-	-
TRINITY_DN52838_c0_g1	29.81	0.67	5.4406	5.1537e-05	0.0029487	cytochrome P450 CYP82D47-like [Quercus suber]	Cytochrome P450 CYP82D47 OS=Panax ginseng OX=4054 PE=2 SV=1	Cytochrome P450;Cytochrome P450	-	-	-	-	-
TRINITY_DN18027_c0_g3	117.75	28.77	2.0199	5.1921e-05	0.0029679	putative non-LTR retroelement reverse transcriptase [Arabidopsis thaliana]	-	-	-	-	-	-	-
TRINITY_DN19333_c1_g1	20.07	0.31	5.769	5.1925e-05	0.0029679	PREDICTED: uncharacterized protein LOC107062964 [Solanum tuberosum]	RNA-directed DNA polymerase homolog OS=Oenothera berteroana OX=3950 PE=4 SV=1	gag-polyprotein putative aspartyl protease;Retroviral aspartyl protease;Reverse transcriptase (RNA-dependent DNA polymerase)	-	-	-	-	-
TRINITY_DN27657_c0_g1	750.24	1561.53	-1.0552	5.2129e-05	0.0029782	hypothetical protein EUTSA_v10024750mg [Eutrema salsugineum]	Adenosylhomocysteinase OS=Nicotiana sylvestris OX=4096 GN=SAHH PE=2 SV=1	S-adenosyl-L-homocysteine hydrolase	-	-	-	K01251|E3.3.1.1, ahcY; adenosylhomocysteinase [EC:3.3.1.1]	ko00270(Metabolism);ko01100(Metabolism)
TRINITY_DN6272_c0_g1	8.94	43.18	-2.2684	5.2303e-05	0.0029867	-	-	-	-	-	-	-	-
[truncated: 1,503 more rows]

## Sheet: NPs_vs_NPs-SD.DEG
gene_id	NPs_readcount	NPs-SD_readcount	log2FoldChange	pvalue	padj	NR_annotation	Swissprot_annotation	Pfam_annotation	BP_annotation	MF_annotation	CC_annotation	KO_annotation	Pathway_annotation
[truncated: 10,258 more rows]

[truncated: 2 more sheets: SD_vs_CK.DEG, SD_vs_NPs-SD.DEG]
