# Supplementary material for: Integrated physiological, transcriptomic, and metabolomic analyses of drought stress alleviation in Ehretia macrophylla Wall. seedlings by SiO2 NPs (silica nanoparticles)
Source: Front Plant Sci. 2024 Feb 2;15:1260140. doi: 10.3389/fpls.2024.1260140 (PMC10869631; doi:10.3389/fpls.2024.1260140)
Supplement: Supplementary file 13 [file Table_4.xlsx]

## Sheet: pos
ID	rt(min)	m/z	Name	adduct	Formula	INCHIKEY	SMILES	Superclass	Class	Subclass	KEGG	score	CK-1	CK-2	CK-3	CK-4	CK-5	CK-6	NPs-1	NPs-2	NPs-3	NPs-4	NPs-5	NPs-6	NPsSD-1	NPsSD-2	NPsSD-3	NPsSD-4	NPsSD-5	NPsSD-6	SD-1	SD-2	SD-3	SD-4	SD-5	SD-6	QC-1	QC-2	QC-3	QC-4	QC-5	QC-6	QC-7
POS_19670	2.192	545.185	[3,4-Dihydroxy-5-[2-methylidene-4-[(2R,3R,4S,5S,6R)-3,4,5-trihydroxy-6-(hydroxymethyl)oxan-2-yl]oxybutanoyl]oxyoxan-2-yl]methyl 4-hydroxy-2-methylidenebutanoate	[M+Na]+	C22H34O14	MBPFTSPFFNRGLA-BJXFZFHDSA-N	OCCC(=C)C(=O)OCC1OCC(OC(=O)C(=C)CCO[C@@H]2O[C@H](CO)[C@@H](O)[C@H](O)[C@H]2O)C(O)C1O	Lipids and lipid-like molecules	Fatty Acyls	Fatty acyl glycosides		0.827	11503	12329.2	10847.4	8229.55	16750.6	12046.5	21618.5	36775.1	27048	16348.1	7769.03	9662.86	9105.89	19627.7	21823	8078.31	18840	17957.5	6722.81	9018.58	7874.17	5570.24	12585.3	6574.52	8053.89	8330.81	8294.46	8323.65	8588.34	6981.97	8016.91
POS_713	6.485	137.132	(-)-alpha-Terpineol	[M+H-H2O]+		WUOACPNHFRMFPN-SECBINFHSA-N	CC1=CC[C@H](CC1)C(C)(C)O	Lipids and lipid-like molecules	Prenol lipids	Monoterpenoids		0.796	42893.9	48931.2	54118.8	53911.9	61078.9	45616.9	48343.6	48716.6	42326.3	48986.8	34916.1	39623.5	38080.8	40048	35459.2	36463	36341.4	33840.1	69841.4	69009.4	56399.1	61473.9	111381	67326.9	39251.2	39707.6	39178.2	39714.9	38844.5	26754.1	39794.3
POS_10012	3.384	367.134	(-)-Erythro-Anethole glycol 2-glucoside	[M+Na]+	C16H24O8	JYWSARFDLXXOHT-UHFFFAOYSA-N	COC1=CC=C(C=C1)C(O)C(C)OC2OC(CO)C(O)C(O)C2O	Organic oxygen compounds	Organooxygen compounds	Carbohydrates and carbohydrate conjugates		0.79	46052.8	84526.7	41521.1	76143.7	79933.4	78858.3	159561	179627	191182	172702	169594	164219	59459.7	69345.5	85212.3	51462.6	68927.5	83690.9	47396.4	42156.1	40635.3	36871.1	34769.5	43548.7	103361	105190	107762	101846	106999	62645.5	106878
POS_8499	6.412	339.176	(+)-18-Hydroxygardnutine	[M+H]+	C20H22N2O3	OUONWRIEOZGMSQ-NUUNSNFRSA-N	COC1=CC2=C(C=C1)C3=C([NH]2)[C@@H]4C[C@@H]\\5[C@@H]6CO[C@H]3[C@@H]6N4CC5=C/CO	Alkaloids and derivatives	Macroline alkaloids			0.794	393486	399099	245694	357396	363074	308194	120539	203516	164377	187741	174537	216915	156678	151380	273714	161742	241629	281497	576783	556207	540824	246334	568879	391223	242709	244254	251256	239567	251424	145176	261357
POS_9022	5.351	349.126	(+)-Camptothecin	[M+H]+	C20H16N2O4	VSJKWCGYPAHWDS-UHFFFAOYSA-N	CCC1(O)C(=O)OCC2=C1C=C3N(CC4=CC5=CC=CC=C5N=C34)C2=O	Alkaloids and derivatives	Camptothecins			0.794	923575	1.45795e+06	891200	1.11279e+06	1.62121e+06	1.7901e+06	1.59962e+06	2.09851e+06	1.12118e+06	1.65209e+06	959530	1.82292e+06	1.14521e+06	1.19673e+06	1.39286e+06	1.08246e+06	1.66596e+06	1.78739e+06	2.01729e+06	2.14771e+06	1.9463e+06	1.58227e+06	2.66904e+06	2.07344e+06	1.90975e+06	1.87068e+06	1.95962e+06	1.88762e+06	1.95669e+06	1.02691e+06	1.95376e+06
POS_20370	3.929	561.194	(+)-Cycloolivil glucoside	[M+Na]+	C26H34O12	CBHWSKLIWKFSRU-MNAFQOMLSA-N	COC1=CC2=C(C=C1O)[C@@H]([C@@H](CO)[C@](O)(CO)C2)C3=CC=C(O[C@@H]4O[C@H](CO)[C@@H](O)[C@H](O)[C@H]4O)C(=C3)OC	Lignans, neolignans and related compounds	Lignan glycosides			0.918	635510	1.29981e+06	689444	778828	1.38641e+06	1.08373e+06	678635	763117	718761	681166	868002	764682	563713	551356	608267	487634	620815	499983	893737	950568	947780	604685	980567	911061	728052	753053	755252	728076	769434	406197	755216
POS_2867	8.658	219.172	(+)-Nootkatone	[M+H]+	C15H22O	WTOYNNBCKUYIKC-JMSVASOKSA-N	C[C@@H]1CC(=O)C=C2[C@]1(C[C@@H](CC2)C(=C)C)C					0.863	60869.1	110265	80911.1	102941	110450	109179	49360.4	105933	116452	88877.6	92021.9	45124.1	41994.8	97902.3	115609	83152.6	43007.7	95808.6	91164.2	28233.8	25846.1	56693.4	25915.1	31810.1	63691.6	48317.8	63741.7	64293	42113.7	108744	59100.7
POS_24067	10.686	651.216	(15S,16Z,17S)-16-ethylidene-4-hydroxy-15-[(2S,3R,4S,5S,6R)-3,4,5-trihydroxy-6-(hydroxymethyl)oxan-2-yl]oxy-2,10,14,20-tetraoxatetracyclo[21.2.2.13,7.012,17]octacosa-1(25),3,5,7(28),12,23,26-heptaene-11,19-dione	[M+Na]+	C32H36O13	YRQNFHSTTZXQBU-HTVHDVGDSA-N	CC=C1C(OC=C2C1CC(=O)OCCC3=CC=C(OC4=CC(=CC=C4O)CCOC2=O)C=C3)OC5OC(CO)C(O)C(O)C5O	Phenylpropanoids and polyketides	Macrolides and analogues			0.734	98394.5	81682.1	114987	71383.9	127412	104429	106092	106599	94090.4	44177.9	80529.7	75714.4	111154	68640.4	112746	75786.7	88604.5	80895.2	77550.3	81147.2	116354	63702.3	78150.9	93957.6	75955.9	93108.6	59350.7	91577.4	76028.6	98421.2	73304.4
POS_9273	7.208	353.229	(15Z)-9,12,13-Trihydroxy-15-octadecenoic acid	[M+Na]+	C18H34O5	DNWUYCUUEGGVPR-CLTKARDFSA-N	CCC=CCC(O)C(O)CCC(O)CCCCCCCC(O)=O	Lipids and lipid-like molecules	Fatty Acyls	Fatty acids and conjugates		0.796	32636.2	41216.3	45121.2	30889.4	43377	36425.7	30898.3	49031.8	41675.8	40726.9	23806.5	34539.5	35000.5	32980.2	34880.2	26776.9	25708.4	30541.9	19176.4	20927.8	28218.2	24053	31567.1	25326.7	30776.4	24329.2	30783.9	34361.4	26067	20171.1	31422.5
POS_15735	8.539	467.279	(19R)-9-Acetyl-19-hydroxy-10,14-dimethyl-20-oxopentacyclo[11.8.0.0<2,10>.0<4,9 >.0<14,19>]henicos-17-yl acetate	[M+Na]+	C27H40O5	DMAXEADUOQCSHM-UHFFFAOYSA-N	CC(=O)OC1CCC2(C)C3CCC4(C)C(CC5CCCCC45C(C)=O)C3CC(=O)C2(O)C1	Lipids and lipid-like molecules	Steroids and steroid derivatives	Steroid esters		0.786	20827.8	38852	27340.6	19078.7	25614.1	38968.2	40350.8	34578.7	46334.7	46601.2	27297.1	49058.6	27478.4	29050.8	42100.7	24458.9	34258.2	38240.7	34268.1	42172.1	41534.6	21257.7	23416.2	35144.5	34030.2	20815.9	25617.4	43391	18874.9	26167.4	23970.9
POS_7424	5.052	317.112	(1E,4E)-1,5-Bis(4-methoxyphenyl)penta-1,4-dien-3-one	[M+Na]+	C19H18O3	IOZVKDXPBWBUKY-LQIBPGRFSA-N	COC1=CC=C(C=CC(=O)C=CC2=CC=C(OC)C=C2)C=C1	Benzenoids	Phenol ethers	Anisoles		0.705	16976.7	20942.9	23200	25209.8	25355.9	28734.3	10618.2	14546.3	14572	9797.49	11132.1	13770.8	15314	13009.5	23772.3	13619.7	19978.1	15695.9	20548.6	20783	15650.9	12309.6	21522.4	18101	19866.3	23179.4	20080.7	19199.8	20161	13943.2	20090.1
POS_16874	10.584	489.355	(1R,2R,4As,6aS,6bR,10S,12aR,14bS)-1,8,10-trihydroxy-1,2,6a,6b,9,9,12a-heptamethyl-2,3,4,5,6,6a,7,8,8a,10,11,12,13,14b-tetradecahydropicene-4a-carboxylic acid	[M+H]+	C30H48O5	JPGOJQJBPLCRQP-YHJYJCICSA-N	CC1CCC2(CCC3(C)C(=CCC4C5(C)CCC(O)C(C)(C)C5C(O)CC34C)C2C1(C)O)C(O)=O	Lipids and lipid-like molecules	Prenol lipids	Triterpenoids		0.748	639850	1.09721e+06	691735	677675	1.00921e+06	1.01194e+06	1.60785e+06	1.11678e+06	1.23706e+06	1.15539e+06	1.1704e+06	1.4371e+06	721529	577466	690117	605208	594615	514561	639270	759508	429795	511091	518941	561068	760832	761457	661863	1.02438e+06	592104	734236	759813
POS_16753	5.216	487.213	(1R,2S,4R,5R)-5-Hydroxy-1,7,7-trimethylbicyclo[2.2.1]hept-2-yl 6-O-[(2R,3R,4R)-tetrahydro-3,4-dihydroxy-4-(hydroxymethyl)-2-furanyl]-beta-D-glucopyranoside	[M+Na]+	C21H36O11	BVEVSYQMQABMQM-UHFFFAOYSA-N	CC1(C)C2CC(OC3OC(COC4OCC(O)(CO)C4O)C(O)C(O)C3O)C1(C)CC2O	Lipids and lipid-like molecules	Prenol lipids	Terpene glycosides		0.856	207602	153161	137473	322703	186087	226079	61264.9	72660.5	58070.1	49247.9	56752.5	98783.4	56597.4	51348.2	54137.3	42916.8	73754.1	70320.4	381555	462058	283841	230066	337620	319304	103553	105338	100332	101222	104956	113860	101708
POS_21331	11.537	585.266	(1R,3aR,3bS,4aR,6S,7S,7aR,8R,8aR,9aR)-1,4a,8-tris(acetyloxy)-2,2,3b,6,8a-pentamethyl-4,9-dioxo-tetradecahydro-1H-cyclopenta[a]s-indacen-7-yl butanoate	[M+Na]+	C30H42O10	JQCBBCVOQHOGTI-HROOPKDASA-N	CCCC(=O)OC1C(C)CC2(OC(C)=O)C1C(OC(C)=O)C3(C)C(=O)C4C(CC(C)(C)C4OC(C)=O)C3(C)C2=O	Lipids and lipid-like molecules	Prenol lipids	Diterpenoids		0.741	26991	17923.1	18341.7	21090.4	24806.6	22352.6	23478.1	25754.1	25254.5	21235.5	32263.4	23062.1	19843.5	22606.2	20743.7	21066.1	25083.8	36867	38805.3	28244.6	24995.4	26476.2	23121.9	25042	24263.3	23515.6	23966.9	23577.5	19930.3	24245.1	24230.9
POS_6736	8.912	301.216	(1R,4As)-1,4a-dimethyl-7-propan-2-yl-2,3,4,9,10,10a-hexahydrophenanthrene-1-carboxylic acid	[M+H]+	C20H28O2	NFWKVWVWBFBAOV-IPNZSQQUSA-N	CC(C)C1=CC=C2C(=C1)CCC3C(C)(CCCC23C)C(O)=O	Lipids and lipid-like molecules	Prenol lipids	Diterpenoids	C12078	0.729	20199.9	17659.1	18411.6	19006.8	22154.9	15702.5	15105.8	15339.1	19312.4	19381.4	15484.7	20499.8	14243.1	21723.5	17452.1	13060.4	12622.8	17159.1	27473.9	25142.8	30707.5	19786.4	37037.7	26566.4	14326.8	15244.4	17812.9	14549	9219.63	19322.4	14538.9
POS_12734	8.028	415.212	(1S,2R,4aR,8aR)-1-Acetoxy-7-isopropylidene-1,4a-dimethyl-6-oxodecahydro-2-naphthalenyl 2,3-dimethyl-2-oxiranecarboxylate	[M+Na]+	C22H32O6	APZBLWQCTHVAMR-XRZTVBGOSA-N	CC1OC1(C)C(=O)O[C@@H]2CC[C@]3(C)CC(=O)C(C[C@H]3[C@]2(C)OC(C)=O)=C(C)C	Lipids and lipid-like molecules	Prenol lipids	Sesquiterpenoids		0.907	1.13334e+07	1.19708e+07	1.28556e+07	1.13903e+07	1.17987e+07	9.65233e+06	1.19043e+07	1.18516e+07	1.18905e+07	1.00739e+07	9.01171e+06	1.05777e+07	1.24665e+07	1.06293e+07	1.29958e+07	9.50073e+06	9.15031e+06	1.08099e+07	1.0865e+07	1.14212e+07	1.21767e+07	1.2213e+07	1.0256e+07	1.07553e+07	1.28721e+07	1.24322e+07	1.28751e+07	1.28646e+07	1.28799e+07	7.4521e+06	1.28683e+07
POS_24317	10.066	657.4	(1S,7S,9beta,23E)-9-Formyl-1,25-dihydroxy-10,14-dimethyl-4,9-cyclo-9,10-secocholesta-5,23-dien-7-yl beta-D-glucopyranoside	[M+Na]+	C36H58O9	BOHOBTRHAFBJOW-GXLHQHSHSA-N	C[C@H](C\\C=C\\C(C)(C)O)[C@H]1CC[C@@]2(C)[C@@H]3[C@@H](O[C@@H]4O[C@H](CO)[C@@H](O)[C@H](O)[C@H]4O)C=C5C(CC[C@H](O)C5(C)C)[C@@]3(CC[C@]12C)C=O	Lipids and lipid-like molecules	Steroids and steroid derivatives	Cucurbitacins		0.79	1.24184e+07	1.67759e+07	1.58654e+07	1.57152e+07	1.64753e+07	1.63661e+07	2.47219e+07	2.89456e+07	1.40835e+07	1.67766e+07	1.82207e+07	1.9178e+07	1.17636e+07	1.48681e+07	1.62256e+07	1.38164e+07	1.1688e+07	1.24369e+07	1.15773e+07	1.17581e+07	9.44789e+06	9.71317e+06	1.19539e+07	1.19709e+07	1.48714e+07	9.63834e+06	1.48112e+07	1.60338e+07	1.14597e+07	1.43557e+07	1.48771e+07
POS_13378	1.948	427.122	(1S)-1alpha-(beta-D-Glucopyranosyloxy)-1,4aalpha,5,6,7,7aalpha-hexahydrocyclopenta[c]pyran-4,7alpha-dicarboxylic acid 4-methyl ester	[M+Na]+	C17H24O11	RLCWEUBIDIWNEA-JACXBSBZSA-N	COC(=O)C1=CO[C@@H](O[C@@H]2O[C@H](CO)[C@@H](O)[C@H](O)[C@H]2O)[C@@H]3[C@H](CC[C@H]13)C(O)=O	Lipids and lipid-like molecules	Prenol lipids	Terpene glycosides		0.763	4058.11	16698.9	4270.04	4820.78	22090.4	4780.65	44604	44499.1	45330.6	35419.4	37228.2	33857	8231.69	6112.21	17690.3	4081.49	6791.36	8711.69	4334.23	4137.31	1915.9	6377.21	4603.92	4738.63	12022.8	12012	11052.4	11641.9	10428.7	12238.9	11679.4
POS_18371	10.075	518.323	(2-Hydroxy-3-octadeca-6,9,12-trienoyloxypropyl) 2-(trimethylazaniumyl)ethyl phosphate	[M+H]+	C26H48NO7P	MRTUWVDDQVMUCR-UHFFFAOYSA-N	CCCCCC=CCC=CCC=CCCCCC(=O)OCC(O)CO[P]([O-])(=O)OCC[N+](C)(C)C	Lipids and lipid-like molecules	Glycerophospholipids	Glycerophosphocholines		0.903	159574	164504	168276	77700.1	200132	141792	92090.3	120076	66006.1	68962.6	86237.5	105426	116851	143939	185543	117960	129469	132936	162393	143364	204558	122128	145522	174052	154289	112483	149523	152857	127513	145159	149477
POS_2029	0.827	192.065	(2-Oxo-2,3-dihydro-1H-indol-3-yl)acetic acid	[M+H]+	C10H9NO3	ILGMGHZPXRDCCS-UHFFFAOYSA-N	OC(=O)CC1C(=NC2=C1C=CC=C2)O	Organoheterocyclic compounds	Indoles and derivatives	Indolyl carboxylic acids and derivatives		0.826	25559	25466	21932	23966	25893.8	28965.6	15591.1	20369.5	22558.3	15370.6	17769.6	20652.9	21594.7	19219.3	24058.2	13927.3	23829.1	22758.7	24436.1	24537.1	26815.8	20898.9	25101.8	22421	19411.1	18807.2	19426.8	20835.6	19817	19443.8	20558.7
POS_9259	4.216	353.155	(2,6,6-Trimethyl-4-oxo-2-cyclohexen-1-yl)methyl beta-D-glucopyranoside	[M+Na]+	C16H26O7	FOONTNRMWNJWCL-ZSABPLCXSA-N	CC1=CC(=O)CC(C)(C)C1CO[C@@H]2O[C@H](CO)[C@@H](O)[C@H](O)[C@H]2O	Organic oxygen compounds	Organooxygen compounds	Carbohydrates and carbohydrate conjugates		0.767	33113.2	68818.5	29461	28450.6	60493.2	51356.5	7720.74	10738.5	7526.66	9187.99	7950.34	21438.5	8465.52	9095.07	8320.33	5936.27	14748	12034.8	47086	14571	9591.55	10678.6	42614	13993.2	20809	20605.3	19819.6	21314.7	19875.7	11177.2	24348.9
POS_7454	8.96	317.248	(20S)-20-Hydroxypregn-4-en-3-one	[M+H]+	C21H32O2	RWBRUCCWZPSBFC-RXRZZTMXSA-N	C[C@H](O)[C@H]1CC[C@H]2[C@@H]3CCC4=CC(=O)CC[C@]4(C)[C@H]3CC[C@]12C	Lipids and lipid-like molecules	Steroids and steroid derivatives	Pregnane steroids		0.711	67250.1	75454.8	52771.7	60849.1	64455.8	67120.5	141853	205839	155078	163240	126817	157514	196788	178982	299063	214379	261909	256854	99805.3	130990	79374.7	83905.5	129789	67659.1	108309	111189	112988	108214	78628.4	111176	109972
POS_13895	10.585	435.324	(22E,24E)-3-Oxo-9,19-cyclolanosta-22,24-dien-26-oic acid	[M-H2O+H]+	C30H44O3	LGVFNUIOBMTGRA-GYZJEQCASA-N	CC(\\C=C\\C=C(/C)C(O)=O)C1CCC2(C)C3CCC4C(C)(C)C(=O)CCC45CC35CCC12C	Lipids and lipid-like molecules	Steroids and steroid derivatives	Cycloartanols and derivatives		0.761	1.94517e+06	2.62197e+06	2.43256e+06	2.4381e+06	2.74449e+06	2.76202e+06	3.86807e+06	4.57888e+06	4.82501e+06	4.14469e+06	3.46576e+06	3.60612e+06	1.8058e+06	1.9573e+06	2.02071e+06	1.6541e+06	2.13427e+06	1.95651e+06	1.38769e+06	1.56361e+06	1.37054e+06	1.23769e+06	1.17258e+06	1.43209e+06	2.17529e+06	2.00263e+06	2.29679e+06	2.22697e+06	2.08198e+06	2.2252e+06	2.43007e+06
POS_29469	11.619	803.542	(22E)-3alpha,12alpha-Dihydroxy-5beta-chol-22-en-24-oic Acid	[2M+Na]+	C24H38O4	RFZOTNNDUHYGNN-RQBLKUNCSA-N	C[C@H](\\C=C\\C(O)=O)[C@H]1CC[C@H]2[C@@H]3CC[C@@H]4C[C@H](O)CC[C@]4(C)[C@H]3C[C@H](O)[C@]12C	Lipids and lipid-like molecules	Steroids and steroid derivatives	Hydroxysteroids		0.829	107432	133766	115714	82262.3	192989	115647	93839.4	98681.5	115486	82740.6	165434	197186	252018	163446	141643	210466	154289	135200	185648	207552	171811	169446	170602	208661	187551	174212	167353	203741	153120	177743	174185
POS_10733	7.855	379.207	(2E,4E)-12-Hydroxy-13-(hydroxymethyl)-14-methoxy-3,5,7-trimethyl-14-oxotetradeca-2,4-dienoic acid	[M+Na]+	C19H32O6	WKPLWDFQTVJLIX-WFYKWJGLSA-N	COC(=O)C(CO)C(O)CCCCC(C)C\\C(C)=C\\C(C)=C\\C(O)=O	Lipids and lipid-like molecules	Fatty Acyls	Fatty acids and conjugates		0.792	12504	16768.3	14237.7	14323.7	16611.4	17395.7	31147.3	36963.6	39758.7	36880.4	27539.4	41218.1	40023.3	33005.1	46840	38793.6	54590	46381.8	28575.3	40535.3	31288.2	26829.5	23059.2	33406.1	25251	23914	22837.8	26459.3	24205.6	16873.4	24578.7
POS_15615	4.695	465.173	(2E,4E)-5-{6-[(beta-D-Glucopyranosyloxy)methyl]-1-hydroxy-2,6-dimethyl-4-oxo-2-cyclohexen-1-yl}-3-methyl-2,4-pentadienoic acid	[M+Na]+	C21H30O10	NDFUYJPVVCJYNZ-MVIFEUJBSA-N	CC(\\C=C\\C1(O)C(=CC(=O)CC1(C)CO[C@@H]2O[C@H](CO)[C@@H](O)[C@H](O)[C@H]2O)C)=C/C(O)=O	Lipids and lipid-like molecules	Prenol lipids	Sesquiterpenoids		0.811	32732.7	58512	63765.5	73393.7	65124.4	88639	129886	149701	149549	130176	75434.6	93667.6	80255.8	98184.4	107117	78284.4	116097	115978	66826.8	74798.4	87411.8	59173.2	66226.1	81348	84894.8	80646.5	87020	81051.7	86641.8	35371.6	84709
POS_3050	1.888	224.165	(2E,4E)-N-(1,3-Dihydroxy-3-methylpentan-2-yl)-2-methylhexa-2,4-dienamide	[M-H2O+H]+	C13H23NO3	PHCDULUANYZTRK-RMTFUQJTSA-N	CCC(C)(O)C(CO)NC(=O)\\C(C)=C\\C=C\\C	Lipids and lipid-like molecules	Fatty Acyls	Fatty amides		0.774	1568.66	1101.61	4966.89	1774.69	2204	1381.69	2803.35	924.461	13477.9	2916.98	2698.44	1641.72	1447.69	3404.67	4592.62	6904.28	2978.89	3677.95	6561.06	9663.35	93100.3	10463.6	2.82182e+06	914341	86580	98534.4	82912.9	105421	89656.3	56864.8	90610.6
POS_4379	10.12	252.233	(2E,4E)-N-(2-Methylpropyl)dodeca-2,4-dienamide	[M+H]+	C16H29NO	BBRMJCAPNGJKEM-AQASXUMVSA-N	CCCCCCCC=CC=CC(O)=NCC(C)C	Lipids and lipid-like molecules	Fatty Acyls	Fatty amides		0.755	440844	443213	567358	664858	621738	453672	521411	492300	111595	487068	467087	337466	119760	654954	272107	457662	349694	121348	101661	248004	902711	421874	587015	211226	360493	323051	379450	374429	350842	359074	394534
POS_6076	9.795	287.237	(2E)-3-Methyl-5-[(1S,8aS)-5,5,8a-trimethyl-2-methylenedecahydro-1-naphthalenyl]-2-pentenoic acid	[M-H2O+H]+	C20H32O2	JFQBNOIJWROZGE-YSNLAMCCSA-N	C\\C(CC[C@H]1C(=C)CCC2C(C)(C)CCC[C@]12C)=C/C(O)=O	Lipids and lipid-like molecules	Prenol lipids	Diterpenoids		0.708	22992.7	23254.5	23990.4	25502.7	25887.8	28797	30214.2	34577.8	30342.1	39480.9	26821.2	34145.7	12106.9	21949.2	27238.7	25915.7	28541.8	29670	20540	17748.1	16187.4	20638.6	13666.6	9141.21	24227.6	24764	24812.1	23631	24807	24248.4	27742.4
POS_7723	5.655	325.161	(2E)-4-{Methyl[3-phenyl-3-(pyridin-2-yl)propyl]amino}-4-oxobut-2-enoic acid	[M+H]+	C19H20N2O3	NQGDWANJMZMGLN-ZHACJKMWSA-N	CN(CCC(C1=CC=CC=C1)C2=NC=CC=C2)C(=O)\\C=C\\C(O)=O	Organoheterocyclic compounds	Pyridines and derivatives	Pheniramines		0.73	25458.7	43596.4	23626.6	23428.3	25547.8	40422.3	20180.7	21542.1	14100.4	21258.1	18043.2	33707.7	30234.6	9585.88	32618.2	25371.8	32010.9	37559.5	67858.3	58385.1	58223.7	23898	46086.1	19201	16065.2	16625.7	16955.5	14526.3	29308.3	12207.5	24884.6
POS_27810	13.112	749.516	(2R,3S,4R,5R,8R,10R,11R,13S,14R)-11-[(2S,3R,4S,6R)-4-(Dimethylamino)-3-hydroxy-6-methyloxan-2-yl]oxy-2-ethyl-3,4,10-trihydroxy-13-[(2R,4R,5S,6S)-5-hydroxy-4-methoxy-4,6-dimethyloxan-2-yl]oxy-3,5,6,8,10,12,14-heptamethyl-1-oxa-6-azacyclopentadecan-15-one	[M+H]+	C38H72N2O12	MQTOSJVFKKJCRP-OHJWJPDZSA-N	CC[C@H]1OC(=O)[C@H](C)[C@@H](O[C@H]2C[C@@](C)(OC)[C@@H](O)[C@H](C)O2)C(C)[C@@H](O[C@@H]3O[C@H](C)C[C@@H]([C@H]3O)N(C)C)[C@](C)(O)C[C@@H](C)CN(C)[C@H](C)[C@@H](O)[C@]1(C)O	Organic oxygen compounds	Organooxygen compounds	Carbohydrates and carbohydrate conjugates		0.712	41679.8	40181.3	46400.2	39090.8	58176.1	38056.6	36317.2	38936.9	36621.4	42321.5	33949	27807.3	23988	28747.3	27857.6	23906	31360	25480.3	35106.4	32701.3	27034	25790.7	27909.4	34344.7	29624.2	30687.7	27517.2	40621.3	29355.9	39615.7	29595.5
POS_9397	4.91	355.171	(2R,3S,4S,5R,6S)-2-(hydroxymethyl)-6-[4-(hydroxymethyl)-1-propan-2-ylcyclohex-3-en-1-yl]oxyoxane-3,4,5-triol	[M+Na]+	C16H28O7	WBDMFFSFFQSHFV-MUGRSDNVSA-N	CC(C)C1(CCC(=CC1)CO)OC2OC(CO)C(O)C(O)C2O	Lipids and lipid-like molecules	Prenol lipids	Terpene glycosides		0.844	134508	386841	155067	155528	404609	325855	388337	419636	176083	525868	193442	527849	389895	453606	418160	476345	355351	291377	634626	632308	362182	211884	581605	551824	205862	270708	176622	197484	260359	181896	206688
POS_6350	12.054	293.281	(2R)-1-(5-Hydroxy-3-methylpentyl)-2,5,5,8a-tetramethyldecahydro-2-naphthalenol	[M-H2O+H]+	C20H38O2	MCHQEVJMCLOQAZ-AKMRJOLWSA-N	CC(CCO)CCC1[C@](C)(O)CCC2C(C)(C)CCCC12C	Lipids and lipid-like molecules	Prenol lipids	Diterpenoids		0.745	91972.5	153696	86049.3	108031	148112	125412	164353	184174	141672	125127	75974.2	202834	132030	153405	161429	150339	138144	202353	67329.9	87597.7	56426.1	39210.4	44394.2	50421.6	103397	72823.5	103499	100478	88182.6	103028	103335
POS_2809	12.401	217.142	(2R)-2-[(2R,5S)-5-[(2S)-2-Hydroxybutyl]oxolan-2-yl]propanoic acid	[M+H]+	C11H20O4	HTCUURQJNZBKIA-XFWSIPNHSA-N	CCC(O)CC1CCC(O1)C(C)C(O)=O	Organoheterocyclic compounds	Oxolanes			0.706	155218	131588	125065	135791	139350	127587	129119	140976	119285	116374	117453	108610	117073	119247	127556	133299	137327	132849	122855	129329	148987	135312	131151	115444	118228	128872	120178	128830	109756	128509	129903
POS_31400	10.479	909.477	(2S,3R,4R,5R,6S)-2-[(2R,3S,4S,5R,6R)-4-hydroxy-2-(hydroxymethyl)-6-[(1R,4S,5'S,6R,7S,8R,9S,13S,16S,18R)-5',7,9,13-tetramethylspiro[5-oxapentacyclo[10.8.0.02,9.04,8.013,18]icosane-6,2'-oxane]-16-yl]oxy-5-[(2S,3R,4S,5S,6R)-3,4,5-trihydroxy-6-(hydroxymethyl)oxan-2-yl]oxyoxan-3-yl]oxy-6-methyloxane-3,4,5-triol	[M+Na]+	C45H74O17	BCUDKRWNGQAFLF-GYMZVKDOSA-N	CC1CCC2(OC1)OC3CC4C5CCC6CC(CCC6(C)C5CCC4(C)C3C2C)OC7OC(CO)C(OC8OC(C)C(O)C(O)C8O)C(O)C7OC9OC(CO)C(O)C(O)C9O	Lipids and lipid-like molecules	Steroids and steroid derivatives	Steroidal glycosides		0.734	43121.7	39637.9	39542.5	22529.7	39584.9	35163	20248.5	20645.1	22644.9	23578.1	25179.7	21394.8	24576.3	33667.5	32534	17780.5	21218.9	27819.4	39448.7	38760.1	41273.7	30380.5	44873.1	35978.3	29772.9	28531.2	31468	31355.4	24953.9	29878.2	39431.2
POS_27142	7.314	729.366	(2S,3R,4R,5R,6S)-2-{[(2S,3R,4S,5S)-4,5-Dihydroxy-2-[(1'S,2R,4'S,7'S,8'R,9'S,13'R,14'R,16'S)-7',9',13'-trimethyl-5-methylidene-5'-oxaspiro[oxane-2,6'-pentacyclo[10.8.0.0(2),.0,.0(1)(3),(1)]icosan]-18'-en-14'-oloxy]oxan-3-yl]oxy}-6-methyloxane-3,4,5-triol	[M+Na]+	C38H58O12	IKSYBPLYPLDCSW-FOEIDLOLSA-N	CC1OC(OC2C(O)C(O)COC2OC3CC(O)C4(C)C5CCC6(C)C(CC7OC8(CCC(=C)CO8)C(C)C67)C5CC=C4C3)C(O)C(O)C1O	Lipids and lipid-like molecules	Steroids and steroid derivatives	Steroidal glycosides		0.797	451215	858986	679414	569319	901080	671308	332503	600727	437586	494667	433092	635801	430129	453137	779258	385738	566100	607911	848788	843764	991253	387575	980771	781890	553435	567731	583673	603358	559963	325627	584618
POS_28325	4.167	765.255	(2S,3R,4S,5S,6R)-2-[4-[(3S,3aR,6S,6aR)-6-[3,5-Dimethoxy-4-[(2S,3R,4S,5S,6R)-3,4,5-trihydroxy-6-(hydroxymethyl)oxan-2-yl]oxyphenyl]-1,3,3a,4,6,6a-hexahydrofuro[3,4-c]furan-3-yl]-2,6-dimethoxyphenoxy]-6-(hydroxymethyl)oxane-3,4,5-triol	[M+Na]+	C34H46O18	FFDULTAFAQRACT-XKBSQSBASA-N	COC1=C(OC2OC(CO)C(O)C(O)C2O)C(=CC(=C1)C3OCC4C3COC4C5=CC(=C(OC6OC(CO)C(O)C(O)C6O)C(=C5)OC)OC)OC	Lignans, neolignans and related compounds	Lignan glycosides			0.857	16373.3	32197.6	20971.1	24261.5	37270.6	27949.2	74970.3	78841.7	80235.4	82888.4	58838.4	62309.3	34734.5	50679.3	54119.9	32526.6	41796.6	43770.9	80930.3	73593.4	68171.4	51621.1	70159.7	74112.1	61741.8	57875.9	63861.4	59672.1	61827.8	37765.3	61854.6
POS_16777	8.652	487.3	(2S,3R,5R,10R,13R,14S,17R)-17-[(2S,3R)-3,6-Dihydroxy-6-methylheptan-2-yl]-2,3,14-trihydroxy-10,13-dimethyl-2,3,4,5,9,11,12,15,16,17-decahydro-1H-cyclopenta[a]phenanthren-6-one	[M+Na]+	C27H44O6	UPEZCKBFRMILAV-DBDKQAFGSA-N	C[C@H]([C@H](O)CCC(C)(C)O)[C@H]1CC[C@@]2(O)C3=CC(=O)[C@@H]4C[C@@H](O)[C@@H](O)C[C@]4(C)C3CC[C@]12C	Lipids and lipid-like molecules	Steroids and steroid derivatives	Bile acids, alcohols and derivatives		0.801	13985.7	19507.2	19104.9	14840.4	22809	16638	45675.7	34432.7	57090.1	38347.3	19420.2	22504.2	12089.7	17603.8	27589.9	13532.5	20387.7	23100	21167.5	35547	18288.4	18427.1	16861.5	46711.1	19927	17640.1	15476.4	18686.1	17561.8	17039.3	17024.9
POS_11333	2.784	391.155	(2S)-8-[(E)-3-Hydroxy-3-methylbut-1-enyl]-5,7-dimethoxy-2-phenyl-2,3-dihydrochromen-4-one	[M+Na]+	C22H24O5	DKYFESWWIPJYTA-DVQDXYAYSA-N	COC1=C(C=CC(C)(C)O)C2=C(C(=O)CC(O2)C3=CC=CC=C3)C(=C1)OC	Phenylpropanoids and polyketides	Flavonoids	O-methylated flavonoids		0.76	54439.7	81975.7	41981.4	84290.2	101819	87466.7	78389	172903	98719.2	112914	96396.8	181848	76405.1	77872.8	105752	61546.5	118408	141264	84157.5	94168.8	108659	63448.1	91280	102873	80743.7	78134	80683.9	81519.5	78167.6	48864.9	80874.8
POS_13767	2.957	433.165	(2S)‐2‐(2‐aminoacetamido)‐3‐(4‐cyanophenyl)‐N‐(9H‐fluoren‐2‐yl)propanamide	[M+Na]+	C25H22N4O2	WNVKQPTYEZCTFN-QHCPKHFHSA-N	NCC(=O)N[C@@H](CC1=CC=C(C=C1)C#N)C(=O)NC2=CC3=C(C=C2)C4=C(C3)C=CC=C4	Organic acids and derivatives	Carboxylic acids and derivatives	Amino acids, peptides, and analogues		0.853	44827.4	64276.2	37303.5	68707.9	79510.4	75341.9	57201.2	108194	67467.4	79746	64440.3	105250	53172.2	52580.5	60406.7	40512.8	68235.3	78014	90035.5	93171.1	86724.4	59213	78526.4	78057.1	73439.6	70838.2	72851.3	71194.1	73418.8	39228.4	73359.6
POS_6802	4.266	303.123	(3As,6S,7R,8aR)-8-hydroxy-6,8-dimethyl-3-methylidenespiro[4,5,6,8a-tetrahydro-3aH-cyclohepta[b]furan-7,5'-oxolane]-2,2'-dione	[M+Na]+	C15H20O5	IRPFOXRBPHCCTG-CZLFTNFUSA-N	C[C@H]1CC[C@@H]2[C@@H](OC(=O)C2=C)C(C)(O)[C@@]13CCC(=O)O3	Lipids and lipid-like molecules	Prenol lipids	Terpene lactones		0.755	3592.7	3453.28	4225.13	4018.09	3851.96	4053.83	5631.26	11386.6	4117.1	6331.39	5795.88	5979.99	17547.2	14992.4	15398	12440.3	18685.2	17896.9	9563.84	9780.74	11905.4	8417.45	15082.6	10274.1	8308.66	7112.85	8299.88	8623.07	8299.47	5871.86	8306.43
POS_32141	11.516	969.536	(3beta,5xi,6alpha,9xi,12beta)-6-{[2-O-(6-Deoxy-alpha-L-mannopyranosyl)-beta-D-glucopyranosyl]oxy}-3,12-dihydroxydammar-24-en-20-yl beta-D-glucopyranoside	[M+Na]+	C48H82O18	PWAOOJDMFUQOKB-DQASNDRCSA-N	CC1OC(OC2C(O)C(O)C(CO)OC2OC3CC4(C)C(CC(O)C5C(CCC45C)C(C)(CCC=C(C)C)OC6OC(CO)C(O)C(O)C6O)C7(C)CCC(O)C(C)(C)C37)C(O)C(O)C1O	Lipids and lipid-like molecules	Prenol lipids	Triterpenoids		0.863	29664.3	29415.7	30920.8	37486.9	34868.2	25081.9	42979.8	28449.4	38109.4	19044	39080.6	35004.2	17590.5	21969.4	24524.4	27731.4	21347.7	21550.6	27570.4	35973.6	35873	23223.8	31109.9	18677.5	24956.9	19353.5	23207.9	23373.5	24237.8	23245.7	29436.1
POS_12514	10.64	411.361	(3beta)-28-Norlup-20(29)-ene-3,17-diol	[M+H-H2O]+	C29H46O	QMYGTTSPVRKRJP-UUORKCOBNA-N	OC1CCC2(C)C(CCC3(C)C2CCC4C5C(C(=C)C)CCC5(O)CCC43C)C1(C)C					0.733	163046	194844	212695	178802	208099	240603	244604	272101	328983	203581	202763	219470	150261	189441	185059	161174	162867	182403	117951	151327	90131.2	118354	133821	125313	176507	155530	170912	171579	151916	174781	174687
POS_8193	12.114	333.243	(3R,4R,5R)-3-[(11E)-11,15-Hexadecadien-9-yn-1-yl]-4-hydroxy-5-methyldihydro-2(3H)-furanone	[M+H]+	C21H32O3	XVTXMBZTDMASHY-JCHUFIKGSA-N	C[C@H]1OC(=O)[C@H](CCCCCCCCC#C\\C=C\\CCC=C)[C@H]1O	Organoheterocyclic compounds	Lactones	Gamma butyrolactones		0.747	71606	77509.1	82254.6	79193.3	93113.2	74739.5	96304.6	105956	139242	97433.7	84303.1	73437.6	49966.4	55037.3	66219.3	45597.6	57649.6	61945.7	52101.9	61920.3	73448.1	60115.7	63463.5	62433.8	69592.6	57712.6	71750.9	75053.6	57522.6	72676.2	71599.7
POS_10006	3.734	367.112	(3S,6R,6As,7S)-6,6a,7,8-tetrahydroxy-3-methyl-3,4,5,6,7,12a-hexahydro-2H-benzo[a]anthracene-1,12-dione	[M+Na]+	C19H20O6	PKPHZFVECLENRP-QDWLCUAPSA-N	CC1CC(=O)C2=C(C1)CC(O)C3(O)C(O)C4=C(C=CC=C4O)C(=O)C23	Benzenoids	Tetralins			0.842	27039.4	48786.4	28177.3	50754.9	50304.7	49747.7	8676.16	1534.05	3288.99	7707.17	6091.56	8635.57	42915.6	55158	59379.8	45967.6	49905.1	55317.9	7123.67	7929.95	10372.9	6756.86	3628.09	7895.01	41296.4	43623.4	42318.5	40862.9	45363.4	25406.8	42825.9
POS_8943	8.442	347.256	(3S)-5-[(1R,2R,8aS)-2-hydroxy-2,5,5,8a-tetramethyl-3,4,4a,6,7,8-hexahydro-1H-naphthalen-1-yl]-3-methylpentanoic acid	[M+Na]+	C20H36O3	KHCCSRVJJDOANA-ZOSGAXDSSA-N	CC(CCC1C(C)(O)CCC2C(C)(C)CCCC12C)CC(O)=O	Lipids and lipid-like molecules	Prenol lipids	Diterpenoids		0.738	172727	216375	184494	148275	231534	208797	431470	665108	473708	494095	435222	529427	945894	798097	1.19794e+06	933272	965602	957271	393258	465434	281774	309673	391335	278168	446690	406461	434687	481917	323127	434399	446730
POS_10106	2.407	369.116	(4-Hydroxy-3,5-dimethoxyphenyl)methyl-beta-D-glucopyranoside	[M+Na]+	C15H22O9	VZSGMNVXQXYFPI-UHFFFAOYSA-N	COC1=C(O)C(=CC(=C1)COC2OC(CO)C(O)C(O)C2O)OC	Organic oxygen compounds	Organooxygen compounds	Carbohydrates and carbohydrate conjugates		0.876	130903	136446	88108	134585	163619	136773	236555	249374	258065	247021	203022	214522	194947	208563	225311	154251	206012	212365	96369.7	108292	107494	84480.7	86438.7	99570.3	136344	136369	136427	142294	140394	89594.1	140409
POS_5945	5.25	285.168	(4E,6E)-2-(Hydroxymethyl)-3-(3-methoxy-3-oxopropyl)deca-4,6-dienoic acid	[M+H]+	C15H24O5	PVHUKALHRBPQNM-BSWSSELBSA-N	CCCC=CC=CC(CCC(=O)OC)C(CO)C(O)=O	Lipids and lipid-like molecules	Fatty Acyls	Fatty acids and conjugates		0.755	186740	283746	87530.7	313480	252172	214751	89431.6	171356	125142	142158	182618	151897	173824	202151	252193	154234	224342	257833	422370	407754	429840	255154	493239	300574	203170	191406	217865	197403	203126	130647	202980
POS_13952	3.824	437.103	(5-Benzoyloxy-4,6-dihydroxy-3-methoxycyclohexen-1-yl)methyl benzoate	[M+K]+	C22H22O7	HITZIDGSAVZVQH-UHFFFAOYSA-N	COC1C=C(COC(=O)C2=CC=CC=C2)C(O)C(OC(=O)C3=CC=CC=C3)C1O	Benzenoids	Benzene and substituted derivatives	Benzoic acids and derivatives		0.855	7219.73	15263.1	6947.84	13217.3	9109.49	10707.1	12858.9	16925.1	21324.7	15328.5	19462.3	11250.9	7691.52	14076	17745.9	8030.58	9687.22	11241.5	10878	6902.91	7961.6	8008.22	11244.6	7889.87	16463.6	17393.3	17055.1	16321.9	17079.4	10073.1	17083.2
POS_9048	10.233	349.235	(5beta,8alpha,9beta,10alpha,13alpha)-18-Methoxy-18-oxokauran-17-oic acid	[M+H]+	C21H32O4	YDAVVXOXSSFVPF-BBBHLOGDSA-N	COC(=O)[C@]1(C)CCC[C@]2(C)[C@@H]1CC[C@@]34C[C@@H](CC[C@@H]23)[C@@H](C4)C(O)=O	Lipids and lipid-like molecules	Prenol lipids	Diterpenoids		0.705	147216	122457	115343	90211.7	138458	115744	107618	156073	134989	130227	186041	118820	63389.3	53615.4	73055.4	68505.8	67902	68521.1	84664.1	72354	61899.6	78002.5	93331.1	81781	130285	107579	156828	126549	107113	130524	126630
POS_4256	4.424	249.109	(5S,6S)-4-Methoxy-5-hydroxy-6-phenethyl-5,6-dihydro-2H-pyran-2-one	[M+H]+	C14H16O4	VJCNEDVMYQCMBK-FZMZJTMJSA-N	COC1=CC(=O)OC(CCC2=CC=CC=C2)C1O	Phenylpropanoids and polyketides	Kavalactones			0.755	10016.9	13797.3	9531.56	18701.6	18776	9524.97	42353.3	46265.3	40418.3	44195.1	31275.4	33592.3	30383.4	31121.3	40732	25976.3	27515.5	31743.2	21781.8	25301.5	23289.3	18067.1	21931.4	28681.5	21188.1	22187.7	21528.7	21164.4	24870.8	12960.1	22032.9
POS_1896	5.206	185.154	(5S)-5-Heptyloxolan-2-one	[M+H]+	C11H20O2	PHXATPHONSXBIL-JTQLQIEISA-N	CCCCCCC[C@H]1CCC(=O)O1	Organoheterocyclic compounds	Lactones	Gamma butyrolactones		0.706	30607	71304.6	33009.6	33166.5	59706.5	47257	61162.9	68821.6	61641.6	64223.9	47341.5	54665.6	55820	96051.7	89954.4	77717.2	67218.8	81432.7	80421	76925.9	77871.5	50801.8	86235.8	76989.8	51207.4	42922	51177.8	55672.1	48807.7	34726.3	52689.7
POS_18002	10.583	511.341	(5xi,8alpha,9beta,11beta,14beta,16beta,23S,24R)-11,24,25-Trihydroxy-16,23-epoxydammar-13(17)-en-3-one	[M+Na]+	C30H48O5	YNKJSQIXVXWFBK-DQRXNFCCSA-N	C[C@@H]1C[C@H](O[C@H]2C[C@@]3(C)C(=C12)C[C@H](O)[C@H]4[C@@]5(C)CCC(=O)C(C)(C)C5CC[C@]34C)[C@@H](O)C(C)(C)O	Lipids and lipid-like molecules	Prenol lipids	Triterpenoids		0.744	8.09103e+06	1.01143e+07	9.72063e+06	9.83735e+06	1.06501e+07	1.10961e+07	1.42164e+07	1.51044e+07	1.60073e+07	1.42113e+07	1.27666e+07	1.37628e+07	9.24912e+06	9.11729e+06	8.40044e+06	8.0525e+06	9.7185e+06	7.76692e+06	7.23184e+06	8.14189e+06	7.4002e+06	7.25271e+06	7.14836e+06	7.7642e+06	9.69662e+06	8.4301e+06	9.44069e+06	9.69811e+06	8.3311e+06	9.61922e+06	1.03611e+07
POS_6738	8.58	301.217	(5xi,9xi)-12-Hydroxyabieta-7,13-dien-18-oic acid	[M-H2O+H]+	C20H30O3	DYNISIGUMYFVJW-BKXYZSJASA-N	CC(C)C1=CC2=CCC3[C@](C)(CCC[C@@]3(C)C(O)=O)C2CC1O	Lipids and lipid-like molecules	Prenol lipids	Diterpenoids		0.793	29888.4	39741	41114.5	40716.5	36970.8	36796	32001.8	37407.5	34412.2	42822.5	37682.3	36595.4	28581.2	24895.6	37938.8	24192.9	31331.2	31817.1	59414.9	54548.1	54625	41575.6	64943.2	49037.5	38945.5	39601.3	37529.1	41007	29324.8	38651.9	39587.6
POS_9175	12.058	351.267	(6a)-21,21-O-Dihydroophiobolin G	[M-H2O+H]+	C25H36O2	GUXDHNIKRQCWIE-WMZUYDDLSA-N	C[C@@H](\\C=C/C=C(C)C)[C@H]1CC[C@]2(C)C[C@H]3C(C(=O)C=C3C)\\C(=C/C[C@@H]12)CO	Lipids and lipid-like molecules	Prenol lipids	Sesterterpenoids		0.831	242174	233861	248972	243950	258239	207448	214444	200926	154644	158369	148303	154789	97783.4	126739	162244	123224	102166	138736	208020	228705	172408	122967	221234	199778	175064	171062	172715	175344	147196	160544	175242
POS_13430	10.646	427.354	(6beta,22E)-6-Hydroxystigmasta-4,22-dien-3-one	[M+H]+	C29H46O2	FFKIQLXJMQUBQZ-CMDGGOBGNA-N	O=C1C=C2C(O)CC3C(CCC4(C)C(CCC34)C(C=CC(CC)C(C)C)C)C2(C)CC1					0.708	196731	231614	247542	227413	252397	283029	328717	365280	448082	310414	280514	306757	190373	204857	215993	175429	210277	212787	147140	184745	120701	136013	142241	138719	205415	188551	205675	205707	187985	205285	217938
POS_10805	3.255	381.094	(7E,13E)-9,15-Dihydroxy-4,10,16-trimethyl-1,5,11-trioxacyclohexadeca-7,13-diene-2,6,12-trione	[M+K]+	C16H22O8	MJMMUATWVTYSFD-YDFGWWAZSA-N	CC1CC(=O)OC(C)C(O)C=CC(=O)OC(C)C(O)C=CC(=O)O1	Phenylpropanoids and polyketides	Macrolides and analogues			0.864	7019.2	7848.78	6822.8	5573.68	7617.97	7688.51	11972	13371.6	11310.4	14198.3	11197.4	11120.1	7830.52	5639.76	7236.15	6103.29	7179.58	7151.56	5507.27	5839.21	5340.69	6039.7	5062.97	5545.58	8881.21	9240.38	7885.63	8657.74	9070.15	7383.78	8649.73
POS_4396	5.366	253.142	(8aR,12S,12aR)-12-hydroxy-4-methyl-4,5,6,7,8,8a,12,12a-octahydro-1H-3-benzoxecine-2,9-dione	[M+H]+	C14H20O4	WTQWDNIIFGEBSZ-ROAVRGLVSA-N	CC1CCCCC2C(CC(=O)O1)C(O)C=CC2=O	Organoheterocyclic compounds	Oxocins			0.719	81943.2	186641	75235.2	170533	197617	168118	290864	299855	234132	295085	179839	292639	174956	212113	258650	183095	259338	236032	296452	336786	312516	219119	307760	299060	203865	189903	204811	195602	204000	93937.2	203639
POS_20068	8.53	553.296	(all-E)-beta-Cryptoxanthin	[M+H]+	C40H56O	DMASLKHVQRHNES-FKKUPVFPSA-N	CC(=CC=CC=C(C)C=CC=C(C)C=CC1=C(C)CC(O)CC1(C)C)C=CC=C(C)C=CC2=C(C)CCCC2(C)C	Lipids and lipid-like molecules	Prenol lipids	Tetraterpenoids		0.86	352131	479416	380456	253909	443755	304498	352908	432458	447762	428029	264014	351455	130309	171856	219483	142452	168816	156546	258897	263689	195061	154684	207654	260471	224664	227495	223744	246722	153159	223597	249611
POS_14975	10.584	453.337	(E,6S)-7-Hydroxy-2-methyl-6-[(10S,13S,14S,17S)-4,4,10,13,14-pentamethyl-3-oxo-1,2,5,6,7,11,12,15,16,17-decahydrocyclopenta[a]phenanthren-17-yl]hept-2-enoic acid	[M-H2O+H]+	C30H46O4	RLTDMRMWVUCOAI-BOVQQMIFSA-N	CC(=CCCC(CO)C1CCC2(C)C3=C(CCC12C)C4(C)CCC(=O)C(C)(C)C4CC3)C(O)=O	Lipids and lipid-like molecules	Prenol lipids	Triterpenoids		0.825	7.16173e+06	9.71878e+06	8.69432e+06	8.6727e+06	9.93266e+06	9.89459e+06	1.40494e+07	1.61512e+07	1.65861e+07	1.48014e+07	1.23395e+07	1.31874e+07	6.79043e+06	6.98722e+06	7.27332e+06	5.90122e+06	7.66996e+06	6.96081e+06	4.98931e+06	5.65102e+06	4.88986e+06	4.39888e+06	4.19743e+06	5.08026e+06	7.95196e+06	7.17546e+06	8.1934e+06	8.1231e+06	7.34497e+06	8.1433e+06	8.78661e+06
POS_10708	5.377	379.115	(E)-1,4-Bis(4-hydroxy-3-methoxyphenyl)-2,3-dimethylbut-2-ene-1,4-dione	[M+Na]+	C20H20O6	ZTNYRNGTBAGYIZ-VAWYXSNFSA-N	COC1=CC(=CC=C1O)C(=O)C(C)=C(C)C(=O)C2=CC=C(O)C(=C2)OC	Lignans, neolignans and related compounds				0.718	7625.9	12168.2	8679.25	14637.6	11836.8	10727.3	12847.5	14661.4	9747.47	12158.3	13648.2	8758.99	31193.7	41935.4	28755.4	40493.2	28829.6	24686.4	13031.1	10807	12223.2	19665.1	17623.1	10742.1	14986.7	16478.6	14251.4	15389.2	15948.9	11269.8	15413.9
POS_12932	4.113	419.186	(E)-3-(4-Methoxyphenyl)-1-[2,4,6-trimethoxy-3-(3-methylbut-2-enyl)phenyl]prop-2-en-1-one	[M+Na]+	C24H28O5	GGNVSANPVOEGII-GXDHUFHOSA-N	COC1=CC=C(C=CC(=O)C2=C(OC)C=C(OC)C(=C2OC)CC=C(C)C)C=C1	Phenylpropanoids and polyketides	Linear 1,3-diarylpropanoids	Chalcones and dihydrochalcones		0.765	19934.4	46700.1	30490.7	33990.8	68791.8	38155.9	13795.8	41520	19693.8	21957.2	19788.9	27021.2	25133.2	34844.7	40156	22007.1	27622.8	31900.9	53499.8	54988.3	53219.3	37835.7	53994.4	81514.3	32576.1	28803.7	31306.5	35853.5	31337.9	29894.6	29785.2
POS_13382	4.583	427.152	(E)-3-[3-Methoxy-4-[1-(3,4,5-trimethoxyphenyl)propan-2-yloxy]phenyl]prop-2-en-1-ol	[M+K]+	C22H28O6	CZVGIALASULOAU-VOTSOKGWSA-N	COC1=C(OC(C)CC2=CC(=C(OC)C(=C2)OC)OC)C=CC(=C1)\\C=C\\CO	Phenylpropanoids and polyketides	Cinnamyl alcohols			0.714	26546.6	51059.5	25730.7	49013.3	53827.7	44698.4	64592.2	66354.5	64876.1	60478.1	52755	59329.5	111257	118816	109669	87196.7	108537	94104.5	89970.8	80746.8	101430	90472.4	85129.2	106008	62701.8	65476.5	65069.5	62727.4	65624.3	29681.9	65556.8
POS_6152	1.974	289.089	(E)-5-(4-Methoxy-5-methyl-6-oxopyran-2-yl)-3-methylhex-4-enoic acid	[M+Na]+	C14H18O5	MPAYQRIVOSEDQH-WEVVVXLNSA-N	COC1=C(C)C(=O)OC(=C1)C(C)=CC(C)CC(O)=O	Lipids and lipid-like molecules	Fatty Acyls	Fatty acids and conjugates		0.742	1237.28	4531.79	5801.34	9674.95	3612.95	4174.61	14187.7	13227.1	15754.8	8345.28	4435.53	10756.5	4244.81	9264.12	14270.4	4581.14	10811.3	6453.13	28824.7	29986.5	6913.95	18555.6	6745.64	24198.2	12541.8	19369.4	8713.56	11705.7	11700.4	11986.5	12601.7
POS_15933	6.469	471.219	(R)-Linalyl beta-vicianoside	[M+Na]+	C21H36O10	OKNPZRJNRSGKME-HUHXKEGASA-N	CC(C)=CCC[C@@](C)(O[C@@H]1O[C@H](CO[C@@H]2OC[C@H](O)[C@H](O)[C@H]2O)[C@@H](O)[C@H](O)[C@H]1O)C=C	Lipids and lipid-like molecules	Fatty Acyls	Fatty acyl glycosides		0.92	152907	171941	242098	142059	189504	124372	950915	1.30541e+06	1.00188e+06	1.00378e+06	1.25818e+06	1.06138e+06	188800	181147	193603	152452	169994	169085	166453	203292	148527	211622	370178	190215	383666	400273	351144	427392	386722	191076	399979
POS_511	0.951	130.096	(S)-2-(Pyrrolidin-2-yl)acetic acid	[M+H]+	C6H11NO2	ADSALMJPJUKESW-YFKPBYRVSA-N	OC(=O)CC1CCCN1	Organoheterocyclic compounds	Pyrrolidines			0.741	34524.5	67630.5	37411.5	30266.6	58739.5	40497.5	30826.6	30001.6	33298.4	33842.6	28209.9	37247.4	279174	355549	411600	204747	346914	382663	275697	261652	277143	226990	257019	266208	119888	123405	123795	123752	122793	83406	123880
POS_22396	13.583	611.463	(S)-7-(((2-O-6-Deoxy-alpha-L-mannopyranosyl)-beta-D-glucopyranosyl)oxy)-2,3-dihydro-5-hydroxy-2-(3-hydroxy-4-methoxyphenyl)-4H-1-benzopyran-4-one	[M+H]+	C28H34O15	ARGKVCXINMKCAZ-UZRWAPQLSA-N	COC1=CC=C(C=C1O)[C@@H]2CC(=O)C3=C(O)C=C(O[C@@H]4O[C@H](CO)[C@@H](O)[C@H](O)[C@H]4O[C@@H]5O[C@@H](C)[C@H](O)[C@@H](O)[C@H]5O)C=C3O2	Phenylpropanoids and polyketides	Flavonoids	Flavonoid glycosides		0.778	94691.3	77637.7	40131.9	45166.5	51104.3	30144.2	18625.5	38163	32294	36904.5	28484	18807.4	19659.5	37687.2	49165.8	32168.6	12136.8	51526	63557.1	75362	68187.7	62703	36950.8	77632.2	57859.3	55999.3	57828.3	57982.1	40323.1	50551.3	61143.2
POS_1393	2.407	167.071	(S)-Suspensaside	[M+H]+	C9H10O3	UILPJVPSNHJFIK-UHFFFAOYSA-N	COC1=CC=C(C(C)=O)C(=C1)O	Organic oxygen compounds	Organooxygen compounds	Carbonyl compounds		0.724	21678.8	21022.3	15463.7	17585.1	18637.1	15588.9	31997.6	38469.7	34715	35775	18912.5	33491.6	22121.1	25728.3	32112.6	21577.4	25753.9	32121.3	18408.1	20421.3	19019.2	11991.4	16004.2	17966.7	15966.2	18646.7	20575.1	18002.1	17959.9	14271.9	20213.6
POS_15823	5.668	469.203	(Z)-2,6-Dimethyl-7-(4-methyl-5-oxooxolan-2-yl)-3-[[3,4,5-trihydroxy-6-(hydroxymethyl)oxan-2-yl]oxymethyl]hept-5-enoic acid	[M+Na]+	C21H34O10	QOIHIEPXTNMSSM-WMZJFQQLSA-N	CC1CC(CC(C)=CCC(COC2OC(CO)C(O)C(O)C2O)C(C)C(O)=O)OC1=O	Lipids and lipid-like molecules	Saccharolipids			0.852	45358.8	98362.7	45957.9	86704.9	107240	84433.5	66783.3	81134.6	79847.2	71042.9	69124.4	80677	61381.4	65168.7	61905.7	49180.4	58623.8	58658.6	73653	72125.3	79482.2	75271.2	62697.4	69612.3	74099.5	76336.4	72806.9	73123.7	76233.9	30527.2	76115.9
POS_19971	4.995	551.198	[(1aR,1bS,2S,5aS,6R,6aS)-5a-hydroxy-1a-methyl-2-[(2S,3R,4S,5S,6R)-3,4,5-trihydroxy-6-(hydroxymethyl)oxan-2-yl]oxy-1b,2,6,6a-tetrahydrooxireno[1,2]cyclopenta[4,5-b]pyran-6-yl] (2E,6S)-6-hydroxy-2,6-dimethylocta-2,7-dienoate	[M+Na]+	C25H36O12	PRWWZXHOHQRKDQ-SVDQWWJBSA-N	CC(=CCCC(C)(O)C=C)C(=O)OC1C2OC2(C)C3C(OC=CC13O)OC4OC(CO)C(O)C(O)C4O	Lipids and lipid-like molecules	Prenol lipids	Terpene glycosides		0.705	19952.4	53093.9	21092.7	38752.2	52961.2	36301.9	34951.2	54230.8	39005.6	50056.7	53611.1	42862.5	42648	33518.5	50734.9	34350	42342.5	43413.2	49375.7	42575.4	44395.6	38500.1	45819.9	44879.7	38910.1	39407.3	44010.7	38992.8	41016	16770	40949.1
POS_22384	8.996	611.248	[(1S,2R,4S,9R,10R,14S,15S,17S)-9-(Furan-3-yl)-1-hydroxy-15-[(1R)-1-hydroxy-2-methoxy-2-oxoethyl]-10,14,16,16-tetramethyl-7,18-dioxo-3,8-dioxapentacyclo[12.3.1.02,4.04,13.05,10]octadecan-17-yl] 2-methylpropanoate	[M+Na]+	C31H40O11	ADDLXGZBTXNVDS-OFNFSOOGSA-N	COC(=O)[C@H](O)[C@H]1C(C)(C)[C@H](OC(=O)C(C)C)[C@]2(O)[C@H]3O[C@@]34C(CC[C@]5(C)C4CC(=O)O[C@H]5C6=COC=C6)[C@@]1(C)C2=O	Lipids and lipid-like molecules	Prenol lipids	Triterpenoids		0.712	142147	142521	109785	81272.7	153330	81218.6	91031.3	160284	99810.8	124681	111098	111434	89769.9	62347.9	116227	104493	86231.2	93947.4	148071	80535.2	69353.1	97132.5	84915.5	91104.4	101503	97787.8	101487	101515	78803.3	98548.6	116703
POS_14356	2.48	443.159	[(1S,3R,7Z,9R,12S,13R,15R)-13-Butan-2-yl-13-hydroxy-3,12-dimethyl-4,11-dioxo-10,14,16-trioxatetracyclo[7.5.1.13,6.012,15]hexadeca-5,7-dien-7-yl]methyl acetate	[M+Na]+	C22H28O8	UNFGCPCUYMXWDG-OOQPEQBFSA-N	CCC(C)[C@@]1(O)O[C@H]2C[C@@]3(C)OC(=CC3=O)\\C(=C/[C@H]4OC(=O)[C@@]1(C)[C@H]24)COC(C)=O	Organoheterocyclic compounds	Furofurans			0.72	72891	78667.9	44749.7	67116	82153.2	65593.8	101277	112834	99862.9	108904	80673.8	112727	78730.6	86160.1	101037	65415.5	94855.8	96624.8	103948	122083	115794	73167.7	106688	109555	71484.2	65227.9	67546.7	72438.1	69747.6	45237.5	69768.7
POS_23119	10.446	627.219	[(1S,4As,6S,7R,7aS)-6-acetyloxy-4-[[(2R,3R,4S,5S,6R)-3-acetyloxy-4,5-dihydroxy-6-(hydroxymethyl)oxan-2-yl]oxymethyl]-7-(acetyloxymethyl)-7-hydroxy-4a,5,6,7a-tetrahydro-1H-cyclopenta[c]pyran-1-yl] 3-methylbutanoate	[M+Na]+	C27H40O15	CPMZLIRNESDGDD-RTKYVFNWSA-N	CC(C)CC(=O)OC1OC=C(COC2OC(CO)C(O)C(O)C2OC(C)=O)C3CC(OC(C)=O)C(O)(COC(C)=O)C13	Lipids and lipid-like molecules	Prenol lipids	Terpene glycosides		0.767	114223	106389	76605.4	37725.3	120171	109336	75190.1	175825	120401	85900.2	81751.5	94095.4	71329	36685.8	89131.2	70516.7	89495.6	84440.4	94631	62564.6	68528	66504.4	59637.5	71754.3	65289.2	60976.3	59184.2	64466.7	66419.3	22742.4	64292.9
POS_16024	4.76	473.139	[(1S)-5-hydroxy-1-[(2S,3R,4S,5S,6R)-3,4,5-trihydroxy-6-(hydroxymethyl)oxan-2-yl]oxy-1,4a,5,7a-tetrahydrocyclopenta[c]pyran-7-yl]methyl benzoate	[M+Na]+	C22H26O10	LPLWWIHUJXWQSS-VIOLRBFZSA-N	OCC1OC(OC2OC=CC3C(O)C=C(COC(=O)C4=CC=CC=C4)C23)C(O)C(O)C1O	Lipids and lipid-like molecules	Prenol lipids	Terpene glycosides		0.84	19604.2	52064	41223.4	31963.2	52277.6	40074.2	79926.8	75654.3	74842.2	75627	62190	72071.8	139901	165664	168923	145999	155312	118512	124090	138385	96347.6	102198	167184	99864.4	77986.7	69638.6	81404.5	74452.8	77784	33831	77939
POS_14723	2.339	449.172	[(2R,3R,4S,5S,6R)-4,5-dihydroxy-6-(hydroxymethyl)-2-[(2R,3R,4S,5S,6R)-3,4,5-trihydroxy-6-(hydroxymethyl)oxan-2-yl]oxyoxan-3-yl] 2-methylbutanoate	[M+Na]+	C17H30O12	FNVXTGOURNXUCQ-NVGKCVISSA-N	CCC(C)C(=O)O[C@@H]1[C@@H](O)[C@H](O)[C@@H](CO)O[C@@H]1O[C@H]2O[C@H](CO)[C@@H](O)[C@H](O)[C@H]2O	Lipids and lipid-like molecules	Saccharolipids	Acyltrehaloses		0.716	9651.49	11746.8	11587.9	23685.9	23565.9	11476.4	68216.7	28867.6	38090.9	44162.1	57528.9	23607.3	105829	156254	66157.1	107037	55540.5	39562.4	98755.5	100173	117233	64404.2	113820	111927	46674.2	44198.8	47036	50868.1	43488	30560.6	52594.8
POS_25628	3.917	689.242	[(2R,3S,4S,5R,6R)-6-[1,7-Bis(4-hydroxyphenyl)-5-oxoheptan-3-yl]oxy-3,4,5-trihydroxyoxan-2-yl]methyl (E)-3-(3,4-dimethoxyphenyl)prop-2-enoate	[M+Na]+	C36H42O12	FRZOQPPWSKEZAA-QBZXRRNTSA-N	COC1=CC=C(C=CC(=O)OCC2OC(OC(CCC3=CC=C(O)C=C3)CC(=O)CCC4=CC=C(O)C=C4)C(O)C(O)C2O)C=C1OC	Phenylpropanoids and polyketides	Diarylheptanoids	Linear diarylheptanoids		0.772	18857.5	39301.5	17881.4	35778.7	42110.6	34130.3	52017.5	61402.4	59726.2	59119.7	32349.5	41857.8	25211.7	20818.1	32522.2	16519.4	26319.1	31823.9	38065.1	36394.7	35141.9	18479.5	51637.6	40039.1	31241.7	28065.9	31236.8	30660.9	31877	16254.9	31260.8
POS_18412	5.265	519.239	[(2R,3S,4S,5R,6S)-3,4,5-Trihydroxy-6-[(2S,3R,4S,5S,6R)-3,4,5-trihydroxy-6-(hydroxymethyl)oxan-2-yl]oxyoxan-2-yl]methyl 8-methylnonanoate	[M+Na]+	C22H40O12	QEGXBXBKQLQOHP-HSZKHKTISA-N	CC(C)CCCCCCC(=O)OC[C@H]1O[C@@H](O[C@@H]2O[C@H](CO)[C@@H](O)[C@H](O)[C@H]2O)[C@H](O)[C@@H](O)[C@@H]1O	Lipids and lipid-like molecules	Saccharolipids			0.93	826670	1.32604e+06	580885	1.19412e+06	1.40397e+06	1.1373e+06	343932	629987	387494	418205	391049	704908	502358	552705	610760	403575	613877	696052	1.16624e+06	1.43311e+06	1.25493e+06	860423	1.18357e+06	1.16899e+06	830658	800642	902897	831575	861324	512594	933381
POS_9855	4.728	364.197	[(2S,3R,4S,5S,6R)-3,4,5-Trihydroxy-6-(hydroxymethyl)oxan-2-yl] (2E,6E)-8-hydroxy-2,6-dimethylocta-2,6-dienoate	[M+NH4]+	C16H26O8	QZIOPOIUZGGXKI-KOYXEPTDSA-N	CC(CCC=C(C)C(=O)OC1OC(CO)C(O)C(O)C1O)=CCO	Lipids and lipid-like molecules	Prenol lipids	Terpene glycosides		0.833	33813.7	65759.3	51568.2	68091.9	64792.7	54517.5	103625	107648	99741.5	112597	76316.2	81243.1	64768.5	93937.5	101315	81100.6	73815.7	79373.9	83972.5	78089.5	81008.7	56953	65830.1	85876.2	73211	71123.6	70145.4	76816	69908.4	36597.6	73203.4
POS_8604	4.642	341.136	[(3aR,4R,5R,9aS,9bR)-4-Hydroxy-6,9-dimethyl-3-methylidene-2,7-dioxo-4,5,9a,9b-tetrahydro-3aH-azuleno[4,5-b]furan-5-yl] (Z)-2-methylbut-2-enoate	[M-H2O+H]+	C20H22O6	PHMGTWLYHMQYHV-KCUVMBNASA-N	C\\C=C(\\C)C(=O)O[C@H]1[C@H](O)[C@@H]2[C@H](OC(=O)C2=C)[C@H]3C(=CC(=O)C3=C1C)C	Lipids and lipid-like molecules	Fatty Acyls	Fatty acid esters		0.798	51773.4	94431.8	93662.8	107871	114204	79811.4	210228	156921	185070	145476	148247	124154	185295	203457	173266	178059	165004	126323	71339.7	74613.9	74536.7	106682	70767.2	82508.6	111095	110342	116556	105779	114985	55340.1	114958
POS_13384	4.358	427.158	[1-(3,4-Dihydroxy-5-methoxyphenyl)-7-(3,4-dihydroxyphenyl)heptan-3-yl] acetate	[M+Na]+	C22H28O7	ISMTYWQWKQRTNM-UHFFFAOYSA-N	COC1=C(O)C(=CC(=C1)CCC(CCCCC2=CC=C(O)C(=C2)O)OC(C)=O)O	Phenylpropanoids and polyketides	Diarylheptanoids	Linear diarylheptanoids		0.822	56138.2	83503.8	33518	87160.8	100959	93876	184479	98527.5	135919	176929	84472.8	211779	134050	130047	141714	92438.7	128402	156360	132132	97361.6	149263	128737	170979	131923	100355	98668.6	77181.7	100227	135563	38329.7	100343
POS_16206	10.093	476.274	[1-[2-Aminoethoxy(hydroxy)phosphoryl]oxy-3-hydroxypropan-2-yl] octadeca-6,9,12-trienoate	[M+H]+	C23H42NO7P	QYXNIRQICOBIAE-UHFFFAOYSA-N	CCCCCC=CCC=CCC=CCCCCC(=O)OC(CO)CO[P](O)(=O)OCCN	Lipids and lipid-like molecules	Glycerophospholipids	Glycerophosphoethanolamines		0.703	17318	13734.4	15080.8	11077.7	18794.2	13999.4	7008.53	5786.22	8080.64	7676.98	8310.12	11853.2	13285	12242.8	17150.1	11054.9	13904.6	13250.4	14582.5	13787.5	19099.6	13176.7	11729.1	14130.1	10599.3	12995.9	12056.8	12059.4	11852.5	11867.1	12348.6
POS_13719	8.337	432.238	[1,14-Dihydroxy-8-(hydroxymethyl)-4,12,12,15-tetramethyl-5-oxo-13-tetracyclo[8.5.0.02,6.011,13]pentadeca-3,8-dienyl] acetate	[M+ACN+H]+	C22H30O6	WZYGIALDVOKLLL-UHFFFAOYSA-N	CC1C(O)C2(OC(C)=O)C(C3C=C(CO)CC4C(C=C(C)C4=O)C13O)C2(C)C	Lipids and lipid-like molecules	Prenol lipids	Diterpenoids		0.879	436174	600767	727156	688780	412271	478250	556680	547159	532364	478847	447557	666596	577057	705015	609985	513293	625581	530813	514096	529828	517227	591912	668909	581748	933585	934314	1.12745e+06	955709	830739	934156	955539
POS_11791	1.046	399.127	[1,3-Dihydroxy-1-(7-methoxy-2-oxochromen-6-yl)-3-methylbutan-2-yl] (E)-2-methylbut-2-enoate	[M+Na]+	C20H24O7	GFMYIOGFYYHKLA-IZZDOVSWSA-N	COC1=CC2=C(C=CC(=O)O2)C=C1C(O)C(OC(=O)C(C)=CC)C(C)(C)O	Phenylpropanoids and polyketides	Coumarins and derivatives			0.713	28401.4	30720	25544.5	27201.1	27375	32223.6	24641	38134	22508.7	31907.7	26154.7	33506.6	28197.4	17174.9	27920.1	20546.1	26458.8	28988.4	37186.7	30598.7	34195.5	22436.3	35177.8	29512.8	27970.8	27835.6	31562.9	27830.1	27472.9	28209.6	27824.6
POS_24021	9.186	649.261	[16-(1-Acetyloxy-2-methoxy-2-oxoethyl)-6-(furan-3-yl)-13-hydroxy-1,5,15,15-tetramethyl-8,17-dioxo-7-oxatetracyclo[11.3.1.02,11.05,10]heptadec-10-en-14-yl] (E)-2-methylbut-2-enoate	[M+Na]+	C34H42O11	WTAMGABZURYMPQ-RQZCQDPDSA-N	COC(=O)C(OC(C)=O)C1C(C)(C)C(OC(=O)\\C(C)=C\\C)C2(O)CC3=C4CC(=O)OC(C5=COC=C5)C4(C)CCC3C1(C)C2=O	Lipids and lipid-like molecules	Prenol lipids	Triterpenoids		0.741	42040	53363.5	48164.3	52937.7	58440.1	42033.6	46177.2	45318.9	51990.1	62055.4	61001.5	36528.9	36034.1	33532.7	46038.4	31541.9	38226	34309.3	64013.5	45886.9	49714.2	41654.9	49764.6	45895.7	45494.8	43961	46360.1	45504.2	41985.1	44716.7	49439
POS_27287	9.741	733.416	[17-(2,6-Dihydroxy-6-methyl-3-oxoheptan-2-yl)-3-hydroxy-4,4,9,13,14-pentamethyl-2-[3,4,5-trihydroxy-6-(hydroxymethyl)oxan-2-yl]oxy-2,3,7,8,10,11,12,15,16,17-decahydro-1H-cyclopenta[a]phenanthren-16-yl] acetate	[M+Na]+	C38H62O12	VJWYQRXPCZNDKS-UHFFFAOYSA-N	CC(=O)OC1CC2(C)C3CC=C4C(CC(OC5OC(CO)C(O)C(O)C5O)C(O)C4(C)C)C3(C)CCC2(C)C1C(C)(O)C(=O)CCC(C)(C)O	Lipids and lipid-like molecules	Steroids and steroid derivatives	Steroidal glycosides		0.785	102421	103750	106717	69663.2	98559	70243.4	84360.4	114332	107726	125923	84140.1	89490.7	60104.4	69166	91320.7	47169.1	69462.7	64074.5	105475	100417	91766.4	55254.9	129577	100634	70217.9	60911.5	70201.4	70201.1	46269.7	69883.3	70142.4
POS_19853	4.083	549.154	[1a-(Hydroxymethyl)-2-[3,4,5-trihydroxy-6-(hydroxymethyl)oxan-2-yl]oxy-2,5a,6,6a-tetrahydro-1bH-oxireno[5,6]cyclopenta[1,3-c]pyran-6-yl] 3,4-dimethoxybenzoate	[M+Na]+	C24H30O13	JPLOCWOFCUFHBG-UHFFFAOYSA-N	COC1=CC=C(C=C1OC)C(=O)OC2C3C=COC(OC4OC(CO)C(O)C(O)C4O)C3C5(CO)OC25	Phenylpropanoids and polyketides	Tannins	Hydrolyzable tannins		0.761	7462.97	14290.6	9361.24	14604.8	14991.6	13603.9	24795.2	37965.1	30483.7	33375.6	23746.4	30837.6	22710	18542.9	26518.7	16431.1	24038.3	18949.9	17226.4	19986.7	20364.1	11351.3	16223.7	17904.9	15531.1	16997.5	15545.4	16250.3	15528.7	13887.1	18760.6
POS_27138	9.037	729.364	[2-[4-Hydroxy-2,5-bis(hydroxymethyl)-3-(2-methylpropanoyloxy)oxolan-2-yl]oxy-6-(hydroxymethyl)-4,5-bis(2-methylpropanoyloxy)oxan-3-yl] decanoate	[M+Na]+	C34H58O15	YPZBTERWDWUANF-UHFFFAOYSA-N	CCCCCCCCCC(=O)OC1C(OC(CO)C(OC(=O)C(C)C)C1OC(=O)C(C)C)OC2(CO)OC(CO)C(O)C2OC(=O)C(C)C	Lipids and lipid-like molecules	Saccharolipids			0.715	311106	232619	292085	115545	329626	214968	66702.3	75732.1	90484.7	50746.9	136150	101194	97561.4	67692	111440	51092.6	53601.2	106299	63867	253904	111189	73519.6	163569	155884	127802	110576	127876	144791	99955.4	123591	145753
POS_27589	7.719	743.378	[2-[4-Hydroxy-2,5-bis(hydroxymethyl)-3-(3-methylbutanoyloxy)oxolan-2-yl]oxy-6-(hydroxymethyl)-4,5-bis(2-methylpropanoyloxy)oxan-3-yl] decanoate	[M+Na]+	C35H60O15	LOTLMZWGLBOKFL-UHFFFAOYSA-N	CCCCCCCCCC(=O)OC1C(OC(CO)C(OC(=O)C(C)C)C1OC(=O)C(C)C)OC2(CO)OC(CO)C(O)C2OC(=O)CC(C)C	Lipids and lipid-like molecules	Saccharolipids			0.824	49101.3	126612	72361.7	57760.5	141536	129842	48635	75049.8	56116.2	62831.5	49539.1	65701.4	51515.5	46640.5	77576.9	79971.5	69913.7	71829.8	148711	107126	140079	59026.5	81992.3	107255	70382.4	68973.7	72720.5	68169.2	72163.6	44745.6	88269
POS_15051	0.626	455.119	[3-Hydroxy-1-(4-methoxy-7-oxofuro[3,2-g]chromen-9-yl)oxy-3-methylbutan-2-yl] (E)-2-methylbut-2-enoate	[M+K]+	C22H24O8	QUSMURJIBTWAOP-WUXMJOGZSA-N	COC1=C2C=COC2=C(OCC(OC(=O)C(C)=CC)C(C)(C)O)C3=C1C=CC(=O)O3	Phenylpropanoids and polyketides	Coumarins and derivatives	Furanocoumarins		0.759	421888	427694	383681	482137	459088	380483	133213	231179	242543	130598	310653	186859	331668	266103	248508	199093	274649	290213	783455	1.07823e+06	1.27394e+06	782353	597386	1.13023e+06	667016	610711	680345	674986	667143	675185	675823
POS_19862	5.364	549.229	[3-Methyl-1-[3-methyl-1-oxo-1-(2,3,4,5,6-pentahydroxyhexoxy)pentan-2-yl]oxy-1-oxobutan-2-yl] 2-hydroxy-3-methylpentanoate	[M+K]+	C23H42O12	NJYYDRBRLSOFNG-UHFFFAOYSA-N	CCC(C)C(O)C(=O)OC(C(C)C)C(=O)OC(C(C)CC)C(=O)OCC(O)C(O)C(O)C(O)CO	Organic acids and derivatives	Peptidomimetics	Depsipeptides		0.843	23476.3	49531.2	24751.1	18349.6	52254.3	23558.2	73402	74513	46167.1	71558	30714.2	55650.9	76197.1	132589	156135	71108.1	83841.6	84476.2	40902.3	54160.6	40590.4	31252.2	54236	44545.7	46960.1	41264	44227.5	55007.7	42370.9	25695.4	44748.1
POS_26349	9.383	707.396	[3,4,5-Trihydroxy-6-(hydroxymethyl)oxan-2-yl] 4,6-dihydroxy-7,12,16-trimethyl-15-(4,5,6-trihydroxy-6-methylheptan-2-yl)pentacyclo[9.7.0.01,3.03,8.012,16]octadecane-7-carboxylate	[M+Na]+	C36H60O12	RCCBGOMNZWYBTJ-UHFFFAOYSA-N	CC(CC(O)C(O)C(C)(C)O)C1CCC2(C)C3CCC4C(C)(C(O)CC(O)C45CC35CCC12C)C(=O)OC6OC(CO)C(O)C(O)C6O	Lipids and lipid-like molecules	Prenol lipids	Terpene glycosides		0.788	263039	264269	290331	176748	274660	225279	165526	258197	226703	228026	183013	213949	105098	126241	177209	102054	133140	132344	208750	202474	199100	114996	210616	211244	174750	163217	168992	208293	112307	174796	174712
POS_17479	6.174	501.169	[3,4,5-Trihydroxy-6-[(3,4,5-trihydroxyoxan-2-yl)oxymethyl]oxan-2-yl] 2,6,6-trimethylcyclohexene-1-carboxylate	[M+K]+	C21H34O11	JGMROMZJBQKIDK-UHFFFAOYSA-N	CC1=C(C(=O)OC2OC(COC3OCC(O)C(O)C3O)C(O)C(O)C2O)C(C)(C)CCC1	Organic oxygen compounds	Organooxygen compounds	Carbohydrates and carbohydrate conjugates		0.801	20400.5	19785.7	20001.3	21085.3	19056.8	21049.6	25650.7	18791	22437.6	20577.3	20065.5	22160.8	35551.9	31139.6	31422.2	36591.3	35250.5	34584.2	13979.6	13872.1	12003.1	18875.4	13025.6	9061.54	21056.9	22343.8	21853.9	20799.7	22133.7	12242.7	21875.5
POS_14592	2.752	447.144	[3,4,5-trihydroxy-6-[3,4,5-trihydroxy-6-(hydroxymethyl)oxan-2-yl]oxyoxan-2-yl]methyl (E)-2-methylbut-2-enoate	[M+Na]+	C17H28O12	ZMIQCOSRPMWYLS-ZZXKWVIFSA-N	C\\C=C(/C)C(=O)OCC1OC(OC2OC(CO)C(O)C(O)C2O)C(O)C(O)C1O	Lipids and lipid-like molecules	Saccharolipids			0.767	9340.38	20249.8	9244.94	15320.6	23070.7	18755.8	24181.8	39853.2	32598.3	34151.3	22143.2	30665	23351.5	13420.7	25442.1	19235.8	27281.1	30930.1	23456.4	24079.9	41588	28164.6	16032.4	37754.4	18339.2	15722	16798.1	17328.3	17331.9	10643.2	17305.2
POS_18033	5.221	512.213	[4-[3,4,5-Trihydroxy-6-(hydroxymethyl)oxan-2-yl]oxyphenyl]methyl 2,3-dihydroxy-2-[(4-hydroxyphenyl)methyl]butanoate	[M+NH4]+	C24H30O11	FKMASXTUONWHBB-UHFFFAOYSA-N	CC(O)C(O)(CC1=CC=C(O)C=C1)C(=O)OCC2=CC=C(OC3OC(CO)C(O)C(O)C3O)C=C2	Organic oxygen compounds	Organooxygen compounds	Carbohydrates and carbohydrate conjugates		0.71	145537	539040	160753	438567	471866	386809	1.22201e+07	8.73852e+06	1.54253e+07	1.29973e+07	7.15167e+06	5.633e+06	3.64776e+06	3.92256e+06	3.63902e+06	2.585e+06	2.72261e+06	1.77854e+06	263138	191142	244756	202761	70490.5	221329	3.21757e+06	3.21814e+06	3.42243e+06	3.15844e+06	3.30081e+06	2.40987e+06	3.50238e+06
POS_9423	9.58	355.283	[4,6-diethyl-6-(4-ethyl-2-methyloctyl)-3H-1,2-dioxin-3-yl]acetic acid	[M+H]+	C21H38O4	PGURXSLSPSOJSS-ZHOBMISMNA-N	O=C(O)CC1OOC(C=C1CC)(CC)CC(C)CC(CC)CCCC					0.729	216616	392603	249748	191152	359322	263301	357415	487568	365920	404535	263476	326818	222654	269262	339288	221082	267584	279926	216215	222072	162411	152580	181826	169218	222617	204122	222692	222801	173540	217275	233123
POS_5941	4.406	285.167	[5-Hydroxy-3-(hydroxymethyl)-2-oxo-6-propan-2-ylcyclohex-3-en-1-yl] 3-methylbutanoate	[M+H]+	C15H24O5	LBZXZXIGWNHGTB-UHFFFAOYSA-N	CC(C)CC(=O)OC1C(C(C)C)C(O)C=C(CO)C1=O	Lipids and lipid-like molecules	Prenol lipids	Monoterpenoids		0.72	45611.9	72284	31652.3	107080	80424.6	67082.4	36642.8	58526.4	43479.5	44047.8	40354.7	56409.4	37594.8	41127.8	51983.2	28809.3	46033.9	60902.4	87598.4	96814.3	90199.6	73297.3	84061.7	83989.5	63733.5	63734.8	53946.9	63703.1	66534	28252	63874.8
POS_23123	5.982	627.24	[6-(Furan-3-yl)-6,8,12,16,21-pentahydroxy-7,15-dimethyl-9-oxo-3,17,19-trioxaheptacyclo[9.9.3.01,10.02,4.02,7.011,18.015,23]tricosan-14-yl] 2-methylbutanoate	[M+Na]+	C31H40O12	GSAWBDXYMSQMRT-UHFFFAOYSA-N	CCC(C)C(=O)OC1CC(O)C23C4OCC5(C(O)CC2C1(C)C(O)O4)C3C(=O)C(O)C6(C)C(O)(CC7OC567)C8=COC=C8	Lipids and lipid-like molecules	Prenol lipids	Triterpenoids		0.7	21071.3	28098.9	25425.5	22868.8	36380.3	25332.9	52624	52205.8	61021.3	56903.8	43139.7	40552.3	39849.6	35419.8	54298.7	36936.1	38608.3	48100.3	23666	21007.3	25659.2	24292.8	33445.8	25113.4	27589.6	27952.5	28501.6	25154.9	31791.8	18462.4	28483.9
POS_6420	5.814	295.184	[6]-Gingerol	[M+H]+	C17H26O4	NLDDIKRKFXEWBK-UHFFFAOYSA-N	CCCCCC(O)CC(=O)CCC1=CC(=C(O)C=C1)OC	Benzenoids	Phenols	Methoxyphenols	C10462	0.814	6592.33	3064.93	3442.45	6385.59	3726.98	1820.33	3166.05	11499.7	2584.66	8009.91	2420.61	4490.27	8285.48	4447.64	3837.73	4318.75	7513.33	5134.02	39739	30371.2	73507.8	43445.9	92559.3	47944.9	10449.4	12072.2	10478.6	12633.1	8113.33	13669.9	10433.5
POS_15812	3.514	469.161	[8-[2-(3-Methylbutanoyloxy)propan-2-yl]-2-oxo-8,9-dihydrofuro[2,3-h]chromen-9-yl] 3-methylbutanoate	[M+K]+	C24H30O7	KPLBOWKEQXYXSD-UHFFFAOYSA-N	CC(C)CC(=O)OC1C(OC2=C1C3=C(C=CC(=O)O3)C=C2)C(C)(C)OC(=O)CC(C)C	Phenylpropanoids and polyketides	Coumarins and derivatives	Furanocoumarins		0.762	23179.1	47602.9	20916.8	35616.3	73745.3	35171.2	27372.4	39636.6	20316.5	44759.9	14842.4	21566.1	31993.5	34250.1	57242.8	13983.1	30469.2	18352.1	49304.3	51454.8	52709.6	35115.4	89048.4	83602.6	31951.8	33639.3	33608.4	35138.9	33465.8	29471.1	31392.6
POS_30720	12.39	863.493	{6-[2-(hexadecanoyloxy)-3-(icosa-5,8,11,14,17-pentaenoyloxy)propoxy]-3,4,5-trihydroxyoxan-2-yl}methanesulfonic acid	[M+Na]+	C45H76O12S	IIDPUWZBYVLQEU-GJCHBECBNA-N	O=C(OCC(OC(=O)CCCCCCCCCCCCCCC)COC1OC(CS(=O)(=O)O)C(O)C(O)C1O)CCCC=CCC=CCC=CCC=CCC=CCC					0.861	74100.8	70554.8	64895.8	39527.8	85214.4	58799.6	28494.7	32021.4	32644.6	23389.6	46529.3	34504.5	33906.9	27628.1	40910.2	22049.5	23619.4	33494.4	46116	55574.4	51699.4	43323.9	28223.8	49246	51957.5	44129.2	50005.3	51976	37927.6	51821.2	52520.4
POS_9120	2.39	351.105	1-(4-Hydroxyphenyl)-3-[(2R,3R,4S,5S,6R)-3,4,5-trihydroxy-6-(hydroxymethyl)oxan-2-yl]oxypropan-1-one	[M+Na]+	C15H20O8	NPAQHLFPEOMKAL-UXXRCYHCSA-N	OCC1OC(OCCC(=O)C2=CC=C(O)C=C2)C(O)C(O)C1O	Lipids and lipid-like molecules	Fatty Acyls	Fatty acyl glycosides		0.842	32327.3	29221.6	18235.3	36104.2	35711.2	32981.3	11319.2	17629.3	14127.7	18684.8	16202.3	20341	23500.8	26537.8	37293.5	13125.8	25496.5	35707.6	26662.5	31209.4	29722.7	24844.2	15233.4	28229.9	28649.1	28449.4	25667.5	27859.7	29398.2	19007.7	28686.9
POS_1551	4.315	172.131	1-(Aminomethyl)cyclohexaneacetate	[M+H]+	C9H17NO2	UGJMXCAKCUNAIE-UHFFFAOYSA-N	NCC1(CCCCC1)CC(O)=O	Organic acids and derivatives	Carboxylic acids and derivatives	Amino acids, peptides, and analogues		0.764	51978.9	61480.8	37520.7	37183.9	59219.3	29368.6	36600.5	50962.8	35901.7	60385.9	38962.2	27724	26233.2	67737.2	42746.5	44602	38163.7	28352.8	43618.4	42936.8	37738.7	37425.5	52403.4	44096	52756.8	37572	50380.9	53482.6	48531.9	41679.4	50561.9
POS_12572	1.898	413.139	1-[4-[2-(7-Methoxy-1,3-benzodioxol-5-yl)ethyl]phenoxy]-3-methylbutane-2,3-diol	[M+K]+	C21H26O6	CAXDNOAMAQQQMX-UHFFFAOYSA-N	COC1=C2OCOC2=CC(=C1)CCC3=CC=C(OCC(O)C(C)(C)O)C=C3	Phenylpropanoids and polyketides	Stilbenes			0.769	65665.6	75173.3	28389.6	79568.1	45140	71894.1	134852	149867	126258	123044	114935	120225	116320	123270	109674	95246.1	107792	138323	89283.6	83660	103708	68472.6	97882.3	108369	104150	98484.9	100838	112735	103530	66558.8	104305
POS_1194	3.411	160.076	1-Acetylindole	[M+H]+	C10H9NO	UUCUQJHYUPXDHN-UHFFFAOYSA-N	CC(=O)[N]1C=CC2=CC=CC=C12	Organoheterocyclic compounds	Indoles and derivatives	Indoles		0.755	9477.84	5096.83	10044.3	964.97	4092.67	4506.8	1369.36	1045.97	10033.3	7880.06	13614.3	5956.26	15008	33717.4	29190.2	34503.6	20718.5	17555.2	17545.3	11548.2	7961.27	9880.12	17936.2	15073.3	8690.14	9880.4	9305.78	8635.42	1894.2	12378	8553
POS_1149	1.127	158.079	1-Acetylproline	[M+H]+	C7H11NO3	GNMSLDIYJOSUSW-UHFFFAOYSA-N	CC(=O)N1CCCC1C(O)=O	Organic acids and derivatives	Carboxylic acids and derivatives	Amino acids, peptides, and analogues		0.825	122411	167592	151800	115672	172124	124161	91274.4	133947	66673.8	108055	73962.2	114033	71006.6	75649	92686.2	71958.8	104792	92728.7	130778	112998	156248	71084.1	145605	166912	92393.2	95412.4	96007.7	99071.1	92718.6	96338.1	72963.7
POS_17932	11.044	510.354	1-Heptadecanoyl-sn-glycero-3-phosphocholine	[M+H]+	C25H52NO7P	SRRQPVVYXBTRQK-XMMPIXPASA-N	CCCCCCCCCCCCCCCCC(=O)OC[C@@H](O)CO[P]([O-])(=O)OCC[N+](C)(C)C	Lipids and lipid-like molecules	Glycerophospholipids	Glycerophosphocholines	C04230	0.771	40736.2	45639.3	41606.2	43718.8	59661.2	57163.1	46453.1	55658.1	46647.5	37223.7	40175.1	46377.5	60720.4	60394.6	54228.6	51064.7	60826.6	62810.8	64263.3	63759.4	64200.7	41217.4	60893.6	66318.6	43829.2	35116.9	50074	44819.6	41471.2	44810.9	44793.2
POS_15023	10.765	454.293	1-Hexadecanoyl-sn-glycero-3-phosphoethanolamine	[M+H]+	C21H44NO7P	YVYMBNSKXOXSKW-HXUWFJFHSA-N	CCCCCCCCCCCCCCCC(=O)OC[C@@H](O)CO[P](O)(=O)OCCN	Lipids and lipid-like molecules	Glycerophospholipids	Glycerophosphoethanolamines		0.702	45157.7	53841.4	51741.9	42344.4	57743	42948.7	24758	34497.8	29627.8	34406.7	19657.2	21252.3	31875.1	39943.7	36338	26820.9	35704.9	30413.7	48253.9	43556.7	67650.8	39247.4	64456.9	55165	35651.4	25768.1	36891.2	39354.5	29965.9	35737.1	36826.7
POS_313	4.552	116.051	1-Isothiocyanatobutane	[M+H]+	C5H9NS	LIMQQADUEULBSO-UHFFFAOYSA-N	S=C=NCCCC					0.73	5948.38	35802.9	21203.5	4612.92	17973.3	31948.9	8314.99	7681.68	6907.7	7154.7	3006.84	8709.76	3263.91	1905.31	5060.95	6550.06	3376.43	5381.93	6750.49	7079.41	6564.07	9323.51	3922.63	3730.57	8583.92	8584.7	8409.03	10210.5	8024.14	8429.31	8426.37
POS_1662	5.841	176.069	1-Methoxyindole-3-carbaldehyde	[M+H]+	C10H9NO2	NFGIENSPALNOON-UHFFFAOYSA-N	CO[N]1C=C(C=O)C2=CC=CC=C12	Organoheterocyclic compounds	Indoles and derivatives	Indoles		0.785	8613.88	15574.5	8135.32	7761.56	12717	14167.6	11260.6	21653	16281.8	17010.8	9397.41	21189.3	6740.36	8617.04	10581.8	6954.01	10810.3	13729.6	12592.7	14364.2	12198.8	8865.18	11474.6	13616.3	11621.3	11693.3	10281	11389.9	13450.3	11382.7	11237.3
POS_6565	1.733	298.112	1-Methylguanosine	[M+H]+	C11H15N5O5	UTAIYTHAJQNQDW-KQYNXXCUSA-N	CN1C(=N)NC2=C(N=C[N]2C3OC(CO)C(O)C3O)C1=O	Nucleosides, nucleotides, and analogues	Purine nucleosides		C04545	0.731	8797.54	8477.74	7148.88	4794.46	9253.53	7995.78	7989.56	7562.32	7799.48	9463.18	6296.61	9505.85	2765.54	3582.07	4676.25	1773.95	4631.88	4353.78	4937.72	5601.76	6942.73	2924.44	5702.69	5540.9	6860.62	7274.92	6661.03	5932.24	7699.73	5518.98	6645.13
POS_26181	6.527	703.349	1-O-[(2alpha,3beta,5xi,9xi,18xi)-2,3,19,24-Tetrahydroxy-24,28-dioxoolean-12-en-28-yl]-beta-D-glucopyranose	[M+Na]+	C36H56O12	NZNHJGNBLPBNLU-YIKANFTBSA-N	CC1(C)CCC2(CCC3(C)C(=CCC4C5(C)CC(O)C(O)C(C)(C5CCC34C)C(O)=O)C2C1O)C(=O)OC6OC(CO)C(O)C(O)C6O	Lipids and lipid-like molecules	Prenol lipids	Triterpenoids		0.738	65059.4	96025.3	40702.2	17013.1	44458.2	18135.9	31896.9	43872.7	45879.7	61196	36167.2	45808.5	33759.6	44176.3	91873.2	71213.3	39038.2	54358.3	61535.5	80851.9	47496.7	33296.7	78754.9	24489.2	41378	49729.2	35144.4	66307.7	34928.8	30449.7	46994.6
POS_2234	8.304	198.184	1-Octylpyrrolidin-2-one	[M+H]+	C12H23NO	WPPOGHDFAVQKLN-UHFFFAOYSA-N	CCCCCCCCN1CCCC1=O	Organoheterocyclic compounds	Pyrrolidines	N-alkylpyrrolidines		0.726	11294.2	14570.8	14058.8	17101.6	21570.3	15711.8	16101.9	16014.2	24551.3	14250.1	16106.5	25714.9	16846.3	16654.4	18307.6	19239.7	12342.4	15221.5	15576.1	16732.1	13096.6	19066.3	18790.8	13720.3	16072.4	13382.7	15832.8	15112.8	15799.6	19266.8	9885.94
POS_18653	11.184	524.37	1-Stearoyl-sn-glycero-3-phosphocholine	[M+H]+	C26H54NO7P	IHNKQIMGVNPMTC-RUZDIDTESA-N	CCCCCCCCCCCCCCCCCC(=O)OC[C@@H](O)CO[P]([O-])(=O)OCC[N+](C)(C)C	Lipids and lipid-like molecules	Glycerophospholipids	Glycerophosphocholines	C04230	0.757	70440.2	67151.5	78177.6	81212.6	68151.1	79308.2	36311.7	51437.2	37636.4	51560.1	28321.2	49657.2	48438.9	48365.2	71282.4	42335.6	71108.5	55542.3	54457.5	58860.3	65677.8	38025.9	50787.5	54875.7	51279.7	50941.6	52025.3	60321.7	50892.5	44782.2	56714
POS_3100	7.156	225.194	1,3-Dicyclohexylurea	[M+H]+	C13H24N2O	ADFXKUOMJKEIND-UHFFFAOYSA-N	O=C(NC1CCCCC1)NC2CCCCC2	Organic acids and derivatives	Organic carbonic acids and derivatives	Ureas		0.756	24617.4	43201.5	43291.3	33412.8	44789.6	33603.7	48849.2	44892	45282.9	58126.9	46587.2	36423.9	52918.6	51979.6	78246.9	63354.1	62270.6	53542.8	25891.4	37717.8	31447.1	38652	43818.4	57384.5	49367.1	39334.8	44838.5	44883.3	44459.1	21223	44749.8
POS_8265	5.708	335.146	1,3,5-Trimethoxy-2-(2,4,6-trimethoxyphenyl)benzene	[M+H]+	C18H22O6	PKTVMNKLPFVXBH-UHFFFAOYSA-N	COC1=CC(=C(C(=C1)OC)C2=C(OC)C=C(OC)C=C2OC)OC	Benzenoids	Benzene and substituted derivatives	Biphenyls and derivatives		0.708	157517	470455	175539	289698	445554	424638	2213.19	6748.65	6313.94	3558.93	3418.52	8985.85	118605	125607	146683	116138	170341	155703	11996.3	16335.8	16019.1	13347.1	9132.09	13403.6	119747	114686	118359	116097	119687	53329.2	119671
POS_5417	8.621	277.179	1,8-dimethyl-6-oxo-7-(propan-2-ylidene)-2,3,4,8-tetrahydro-1H-naphthalen-2-ylacetate	[M+H]+	C17H24O3	RIMSRWLZAHVEPH-FHXDREJJNA-N	O=C1C=C2CCC(OC(=O)C)C(C)C2(C)CC1=C(C)C					0.744	353092	327471	319383	416734	426368	312682	328845	291232	304769	313494	352297	303942	297769	297418	281556	404788	286004	258931	339975	330573	342770	380670	318362	328177	417625	346319	355143	368564	243866	367788	356023
POS_13401	7.435	427.208	1'(2'H)-Naphthalene]-7-carboxaldehyde, 3',4',4'a,5',6',7',8',8'a-octahydro-4,6',7'-trihydroxy-6-(hydroxymethyl)-2',5',5',8'a-tetramethyl-spiro[benzofuran-2(3H)	[M+Na]+	C23H32O6	NZIVCAVTGFEAJT-UHFFFAOYSA-N	CC1CCC2C(C)(C)C(O)C(O)CC2(C)C13CC4=C(O3)C(=C(CO)C=C4O)C=O	Organoheterocyclic compounds	Benzofurans			0.836	206856	232316	221576	315254	343970	251051	250191	245851	225970	215805	269974	250517	243487	264126	231038	348820	254840	210671	215950	249846	225508	271101	244867	246736	325780	245224	255399	248519	260894	161190	260483
POS_10660	12.218	377.283	10'-Apo-beta-caroten-10'-al	[M+H]+	C27H36O	PJEHRCCPERVGEC-AMANCMKTSA-N	O=CC=CC(=CC=CC=C(C=CC=C(C=CC1=C(C)CCCC1(C)C)C)C)C					0.83	141779	143103	159485	149639	164016	139636	98437.3	110870	87954.7	108636	100760	115588	98525.3	89145.9	88898	78771.8	109153	102167	125258	132494	138558	108570	155078	126268	106307	90695.7	106376	101457	103902	106079	106078
POS_6416	2.543	295.14	11-(Phenylcarbonyl)-7,11-diazatricyclo[7.3.1.0<2,7>]trideca-2,4-dien-6-one	[M+H]+	C18H18N2O2	HODDQHCNQOBZKP-UHFFFAOYSA-N	O=C1C=CC=C2C3CC(CN(C3)C(=O)C4=CC=CC=C4)CN12	Organoheterocyclic compounds	Piperidines	N-acylpiperidines		0.703	9922.86	9154.42	8247.89	6425.31	10878.7	8260.84	8315.1	11185.4	8428.77	12528.4	7524.05	9616.9	8474.45	10680.8	17005.9	7425.79	11302.5	15953.1	10335.7	9452.51	8239.99	5078.88	8478.33	7093.38	9171.99	7383.37	9461.26	8387.81	8082.65	8029.84	8410.92
POS_11816	6.165	399.195	11,12-Methylenedioxykopsinaline	[M+H]+	C22H26N2O5	JVIKUDVTJCANPX-NBYDKTAJSA-N	COC(=O)[C@]1(O)C[C@]23CCCN4CC[C@]5([C@H]24)C6=C(N[C@]15CC3)C7=C(OCO7)C=C6	Alkaloids and derivatives	Aspidofractine alkaloids			0.738	19553.2	16261.6	11964.1	9074.34	11695.9	10555.7	20176.9	16185.8	21571.5	19774.9	14575.7	20000.9	18082.8	25759.6	35932.7	21463.9	29518.5	32028	13046.7	19217	14238.2	9646.87	12798.6	11268.4	14908.9	15373.8	15183.8	14756.6	15401.7	9475.55	15378.9
POS_6170	4.921	289.181	12-Hydroxy-13-(hydroxymethyl)-3,5,7-trimethyl-2,4-tetradecadienedioic acid	[M-3H2O+H]+	C18H30O6	QFZISQBFEIXWDM-UTLPMFLDSA-N	CC(CCCCC(O)C(CO)C(O)=O)CC(C)=CC(C)=CC(O)=O	Lipids and lipid-like molecules	Fatty Acyls	Fatty acids and conjugates		0.703	9414.23	13107.7	7762.91	11044.9	27961.3	17377.5	55053.9	56519.5	58326.9	47885.1	28816.8	52672.1	10624.6	6337.4	9037.04	8433.16	10924.2	8892.91	27229	32264.1	31074.2	21892.9	25845.6	30023.9	24275.7	21134.3	23428.8	23396.2	22542.8	13556	23374.8
POS_3171	5.517	227.125	12-Hydroxyjasmonic acid	[M+H]+	C12H18O4	RZGFUGXQKMEMOO-BSANDHCLSA-N	OCC\\C=C/C[C@@H]1[C@H](CCC1=O)CC(O)=O	Lipids and lipid-like molecules	Fatty Acyls	Lineolic acids and derivatives		0.763	33939.2	55588	61380.7	60900	73730	57777.6	24088	50461	29730.6	34676.7	23972.1	41967.4	24795.1	30467	25169.9	22591.9	24292.1	31092.6	42496.4	49484.4	53553.2	39741.4	53018.6	48794.7	45464.3	42138.4	41098.7	45224.8	44249.4	21085.2	41912
POS_7447	7.616	317.209	12-Oxopimara-9(11),15-dien-18-oic acid	[M+H]+	C20H28O3	VNOMXNULTAUIDL-UHFFFAOYSA-N	CC1(CC2CCC3C(C)(CCCC3(C)C2=CC1=O)C(O)=O)C=C	Lipids and lipid-like molecules	Prenol lipids	Diterpenoids		0.892	108871	216396	183626	195513	245901	185456	131789	221638	161792	207152	160050	184338	115804	122887	162746	97759.9	135081	140908	167744	135488	146178	92741	165039	130692	161541	154420	161589	161568	161748	70566.2	161658
POS_8403	10.694	337.272	12,19,20-Trihydroxy-14-methylenegeranylnerol	[M+H-H2O]+	C21H38O4	GNDMMQFAFXCKOZ-HQNHMHSFNA-N	OCC=C(CO)CCCC(CO)CCC=C(C)C(O)CC(=C)C(C)C					0.811	17371.9	53551.2	23147.7	25729.2	49507.1	55280.1	24769.3	67056.3	80960.4	18006	31767.1	31134.7	29192.1	27756.3	23796.7	17465.5	44676.1	38522.2	17778.1	64386.2	94594.1	36128.9	36223	18196.6	35729	32317.4	31117.9	51785.7	36304.8	27665.8	53388.8
POS_6886	8.557	305.248	13-Hydroxy-7,14-labdadien-6-one	[M+H]+	C20H32O2	SGKBPTZDIUXCMW-LWCVALJOSA-N	CC1=CC(=O)C2C(C)(C)CCCC2(C)C1CCC(C)(O)C=C	Lipids and lipid-like molecules	Prenol lipids	Diterpenoids		0.74	22546.8	31681.2	31945.7	35139.8	28308.5	27637.3	16207.3	14535.6	17923.4	14769.5	15337.4	15806.6	7604.63	7137.28	8193.2	8928.07	10224.2	13526.6	4570.82	7141.78	4603.27	4157	3187.08	1900.01	15361.5	15362	14973.6	16825.1	11847.1	18196.5	14966.9
POS_13565	12.307	429.368	13'-Hydroxy-alpha-tocopherol	[M+H-H2O]+	C29H50O3	URYLCCKXLNXSRS-XIRVVSDESA-N	OC=1C(=C(C=2OC(C)(CCC2C1C)CCCC(C)CCCC(C)CCCC(C)CO)C)C					0.701	449266	159713	341672	106922	327356	129313	184415	154723	508092	367053	212339	180568	371532	232854	284398	125298	340635	352207	405404	481747	375103	371667	178434	312743	298815	330464	158116	167426	318014	291186	351321
POS_6348	11.428	293.246	14-(Hydroxymethyl)-5,9-dimethyltetracyclo[11.2.1.0~1,10~.0~4,9~]hexadecan-5-ol	[M+H]+	C19H32O2	LZAZGDZVFQSCFO-UHFFFAOYSA-N	CC1(O)CCCC2(C)C1CCC34CC(CO)C(CCC23)C4	Lipids and lipid-like molecules	Prenol lipids	Diterpenoids		0.912	188458	172963	148146	110482	213049	138354	108129	108927	121262	110733	136627	123854	215129	217325	215182	152155	154635	198756	233297	344960	231981	338771	165049	320797	237634	210014	239455	241422	213535	241246	241192
POS_26073	3.4	701.237	15-(2-Amino-2-oxoethyl)-10,11,23-trihydroxy-18-[(3-methyl-2-oxopentanoyl)amino]-9,14,17-trioxo-N-[(1Z)-1-propen-1-yl]-8,13,16-triazatetracyclo[18.3.1.0~2,7~.0~6,10~]tetracosa-1(24),2,4,6,20,22-hexaene-12-carboxamide	[M+Na]+	C33H38N6O10	ZIAXNZCTODBCKW-WCIBSUBMSA-N	CCC(C)C(=O)C(=O)NC1CC2=CC=C(O)C(=C2)C3=C4NC(=O)C(O)(C(O)C(N=C(O)C(CC(O)=N)N=C1O)C(O)=NC=CC)C4=CC=C3	Organic acids and derivatives	Carboxylic acids and derivatives	Amino acids, peptides, and analogues		0.744	14413.3	47102.8	16558.2	19285.8	52316.4	19137.5	20889.6	23192.9	17560.7	25821.9	15799.3	16503.8	10681.4	19697	20416	11744.1	9267.05	26124.7	63167.9	37273.2	35412.7	20130.4	77269.2	47073.7	18895.7	32237.7	16681.1	20265.1	19152.8	15128.9	20330.9
POS_18910	11.394	529.385	16-hydroxy-2,2,4a,6a,6b,11,11,14b-octamethyl-4H,4bH,5H,6H,7H,8H,9H,10H,12H,12aH,14H,14aH,15H,16H,16aH-piceno[3,4-d][1,3]dioxine-8a-carboxylic acid	[M+H]+	C33H52O5	VWEPILNMGZRUTF-DKPBLTRPNA-N	O=C(O)C12CCC(C)(C)CC2C3=CCC4C5(C)CC(O)C6OC(OCC6(C)C5CCC4(C)C3(C)CC1)(C)C					0.78	152592	157381	134065	90032	150447	115199	88006	114966	107391	99375.3	111916	72983.1	84946.5	109123	116467	84233.3	86411.7	85626.9	117175	128964	115478	103895	114048	127362	116698	101704	118264	113759	90410.6	122179	116582
POS_13999	9.89	437.337	16-Hydroxy-4,4,8,10,14-pentamethyl-17-(4,5,6-trihydroxy-6-methylheptan-2-yl)-1,2,5,6,7,9,11,12,15,16-decahydrocyclopenta[a]phenanthren-3-one	[M-3H2O+H]+	C30H50O5	PUCLKHYBLVYMRK-UHFFFAOYSA-N	CC(CC(O)C(O)C(C)(C)O)C1=C2CCC3C4(C)CCC(=O)C(C)(C)C4CCC3(C)C2(C)CC1O	Lipids and lipid-like molecules	Prenol lipids	Triterpenoids		0.781	96895	117910	90594.7	86520.4	123566	93542.6	130518	198174	133353	141994	108876	149542	263697	277879	345389	258068	277003	290175	104111	141681	52954.4	67818.7	97684.7	76922.6	130022	112538	126338	130014	116519	126303	148574
POS_13319	12.239	425.375	17(21)-Hopen-6-one	[M+H]+	C30H48O	OZFAGHUNGAZEMO-VKNUIDEPSA-N	CC(C)C1=C2CC[C@]3(C)[C@H](CC[C@@H]4[C@@]5(C)CCCC(C)(C)C5C(=O)C[C@@]34C)[C@@]2(C)CC1	Lipids and lipid-like molecules	Prenol lipids	Hopanoids		0.761	64309.7	70719.1	67635	70033.8	79295.4	70563.9	142253	144670	110175	127449	120451	123312	112144	121505	76945.8	81719.7	110342	129598	56612.7	84021.7	66889.7	86145.7	63209.9	77524.5	81867.5	83287.4	82545.9	70744.9	95593.3	82791.6	99931.3
POS_8079	8.811	331.216	17alpha-Hydroxypregn-4-ene-3,20-dione	[M+H]+	C21H30O3	DBPWSSGDRRHUNT-UHFFFAOYSA-N	CC(=O)C1(O)CCC2C3CCC4=CC(=O)CCC4(C)C3CCC12C	Lipids and lipid-like molecules	Steroids and steroid derivatives	Pregnane steroids		0.71	250649	271856	137108	241883	212863	226463	300324	252713	254802	259019	273415	248035	258680	252160	231640	286092	268566	205794	155893	274728	226619	267473	277296	118289	258086	241397	259695	258299	113322	257804	257271
POS_20529	3.395	565.187	19-Ethenyl-14-oxo-18-[3,4,5-trihydroxy-6-(hydroxymethyl)oxan-2-yl]oxy-17-oxa-3,13-diazapentacyclo[11.8.0.02,10.04,9.015,20]henicosa-2(10),4,6,8,15-pentaene-12-carboxylic acid	[M+Na]+	C27H30N2O10	YUCVPZILWXKQCX-UHFFFAOYSA-N	OCC1OC(OC2OC=C3C(CC4N(C(CC5=C4[NH]C6=C5C=CC=C6)C(O)=O)C3=O)C2C=C)C(O)C(O)C1O	Organoheterocyclic compounds	Indoles and derivatives	Pyridoindoles		0.703	29768.6	52266.1	27107.7	38486.1	56702.4	47025.1	65175.6	80747.2	70373	78075.6	48234.4	64896.3	29190.4	29752.1	36342.3	26500.7	32356.1	22852.4	58281.8	58325.6	54218	43476.5	57603.4	52559.2	48358.4	46830.1	47528.8	48427.9	48044.4	29689.3	48415.7
POS_16590	11.227	483.381	1b,3b,22-Hopantriol	[M+Na]+	C30H52O3	UFWDOQZJZKOECC-LHKSMCHBSA-N	CC(C)(O)[C@H]1CC[C@@]2(C)[C@H]1CC[C@]3(C)[C@@H]2CC[C@@H]4[C@@]5(C)[C@H](O)C[C@H](O)C(C)(C)C5CC[C@@]34C	Lipids and lipid-like molecules	Prenol lipids	Hopanoids		0.818	1.41758e+06	2.00784e+06	1.65973e+06	1.4881e+06	1.92402e+06	1.7368e+06	1.97104e+06	2.14515e+06	1.92543e+06	1.66004e+06	1.31657e+06	1.8492e+06	1.6759e+06	1.54448e+06	1.67363e+06	1.52613e+06	1.64704e+06	1.59597e+06	804708	914789	546927	680370	789907	731308	1.33544e+06	1.12271e+06	1.35241e+06	1.31422e+06	1.27846e+06	1.31465e+06	1.36137e+06
POS_1969	4.325	189.126	2-(1-Phenylethyl)-3,6-Dihydro-2H-Pyran	[M+H]+	C13H16O	YZZCODTUVAVDER-AAEUAGOBSA-N	O1CC=CCC1C(C=2C=CC=CC2)C					0.774	53961.4	76397.5	36108.6	70264	84126.5	69463	48857.3	54158.6	53287.2	51664.9	49385.1	59128.4	39966.9	49633.5	61185	38010.6	48531.5	48821.1	70153.4	63049.2	68365	54446	72396.2	73489.8	58268.4	57807.5	58240.5	58070.1	58325.2	34535.7	58349.3
POS_19063	4.063	533.158	2-(4-Hydroxyphenyl)ethyl (1S,4aR,7aR)-4a-hydroxy-7-methyl-5-oxo-1-[(2S,3R,4S,5S,6R)-3,4,5-trihydroxy-6-(hydroxymethyl)oxan-2-yl]oxy-1,6,7,7a-tetrahydrocyclopenta[c]pyran-4-carboxylate	[M+Na]+	C24H30O12	KBDOXLBZVFQTMH-RXRQAHPVSA-N	CC1CC(=O)C2(O)C1C(OC=C2C(=O)OCCC3=CC=C(O)C=C3)OC4OC(CO)C(O)C(O)C4O	Lipids and lipid-like molecules	Prenol lipids	Terpene glycosides		0.789	3928.2	7500.16	3730.4	8433.25	10209	10197.5	10286.5	21455.6	27259	21697	7349.38	22605.2	8401.28	7887.27	10956.8	6933.69	11029.2	9635.34	12701.7	25031.6	10789	11111.3	16064.7	8738.93	7790.25	7440.25	6578.94	7780.98	9541.84	5128.79	7775.14
POS_4101	4.702	244.19	2-(7-Hydroxy-6-methyloctyl)-2H-furan-5-one	[M+NH4]+	C13H22O3	AEPMKZIOUKHDOO-UHFFFAOYSA-N	CC(O)C(C)CCCCCC1OC(=O)C=C1	Lipids and lipid-like molecules	Fatty Acyls	Fatty alcohols		0.712	26742.8	39241.5	44461.6	59619.2	33113.9	28571.7	33001.7	31157.9	27958.3	29023.4	25994.5	19435.3	20811.5	33266.2	33512.1	28092.4	25751.4	26663	39067.2	42443.3	25662.8	38364.5	47920.7	35576.6	26664.4	28326	27794.4	25373.7	27900	17200.1	32254.1
POS_17588	4.296	503.19	2-(Hydroxymethyl)-6-[4-[(2S,3S)-3-(hydroxymethyl)-5-[(E)-3-hydroxyprop-1-enyl]-7-methoxy-2,3-dihydro-1-benzofuran-2-yl]-2-methoxyphenoxy]oxane-3,4,5-triol	[M-H2O+H]+	C26H32O11	SPWHQAUMLDQOFU-LWZOEEAQSA-N	COC1=C(OC2OC(CO)C(O)C(O)C2O)C=CC(=C1)[C@H]3OC4=C(OC)C=C(\\C=C\\CO)C=C4[C@H]3CO	Phenylpropanoids and polyketides	2-arylbenzofuran flavonoids			0.774	66782.1	87533.9	58509.4	72668.9	88532.7	89481.9	113685	154157	116730	126651	96749.1	108574	68104.5	84145.8	112235	62777.7	89536.2	71341.1	71075.8	66170.4	67501.6	60988	69634.1	62723.8	94703.6	80621	89354.4	93324.8	89248.3	50690.2	92912.8
POS_19672	4.968	545.198	2-(Hydroxymethyl)-6-[5-[3-(hydroxymethyl)-5-(3-hydroxypropyl)-7-methoxy-2,3-dihydro-1-benzofuran-2-yl]-2-methoxyphenoxy]oxane-3,4,5-triol	[M+Na]+	C26H34O11	RWEVZSYWIIZZFV-UHFFFAOYSA-N	COC1=CC=C(C=C1OC2OC(CO)C(O)C(O)C2O)C3OC4=C(OC)C=C(CCCO)C=C4C3CO	Phenylpropanoids and polyketides	2-arylbenzofuran flavonoids			0.808	48733	97587.3	52578.4	79537.5	117767	103775	78959.8	89504.5	91472.9	82917.6	97863.1	85662	51693.7	54771.5	62218.6	51824.7	60530.5	46416.6	78328	82729.8	78541.7	59974.1	76817	87662.3	68549.5	68102.8	66289.8	75565.8	70041.1	31098	69906.1
POS_4339	7.93	251.17	2-[(1S,2S,4aR,8aS)-1-Hydroxy-4a-methyl-8-methylenedecahydro-2-naphthalenyl]acrylic acid	[M+H]+	C15H22O3	QTSQCCVLTMKKDP-SFDCQRBFSA-N	CC12CCCC(=C)C1C(O)C(CC2)C(=C)C(O)=O	Lipids and lipid-like molecules	Prenol lipids	Sesquiterpenoids		0.7	53040.8	43648.9	52696.4	48861.9	45327.3	44493.4	46838.9	40567.6	39798.7	43707.5	40942.5	39924.4	42499.2	42224	42411.1	48867.5	39865.3	34869.3	38168.3	44419.9	36005.5	43524.6	46071	38785.9	41641.2	43226.8	41168.3	41138.7	45340.1	21274.3	42807.6
POS_19084	5.66	533.251	2-[(2R,4As,8S,8aS)-8-[2-[(4aS,7R,8aR)-7-(1-carboxyethenyl)-1-hydroxy-4a-methyl-2-oxo-6,7,8,8a-tetrahydro-5H-naphthalen-1-yl]ethyl]-4a-methyl-7-oxo-1,2,3,4,8,8a-hexahydronaphthalen-2-yl]prop-2-enoic acid	[M+Na]+	C30H38O7	BSSWIRVAMSGQMG-RTTXQYISSA-N	CC12CCC(CC1C(CCC3(O)C4CC(CCC4(C)C=CC3=O)C(=C)C(O)=O)C(=O)C=C2)C(=C)C(O)=O	Lipids and lipid-like molecules	Prenol lipids	Sesquiterpenoids		0.755	12207.3	15890.3	15411.5	15821.7	21811.4	15468.2	34518.5	33905.7	37466.8	25044.2	19889.8	38227.3	18930.3	16418.1	38143.9	20487.1	27846.9	26755.1	26386.4	22200.5	33646.2	14914.9	33302.6	34288.5	23086	20967.9	30522.1	21869.7	23137.7	12086	23173.6
POS_12467	3.472	411.16	2-[(2Z)-5-(Hexopyranosyloxy)-2-penten-1-yl]-3-oxo-, (1R,2R)-cyclopentaneacetic acid	[M+Na]+	C18H28O9	JFDNMLUPLXZXGV-YAYCWVCRSA-N	OCC1OC(OCC\\C=C/C[C@@H]2[C@H](CCC2=O)CC(O)=O)C(O)C(O)C1O	Lipids and lipid-like molecules	Fatty Acyls	Fatty acyl glycosides		0.882	19243.6	26292.4	16566.1	37228.6	27827.4	27543.1	29463.6	77851.2	26264.6	52363.6	16623	46818.2	36852.4	37482.8	50373.9	22256.7	30084.8	68867.1	101974	75879.8	122615	58889.2	193266	76583.3	37857.1	33615.6	37663.1	40740.8	36264	19130.1	37989.6
POS_15825	6.589	469.204	2-[[3,4-Dihydroxy-4-(hydroxymethyl)oxolan-2-yl]oxymethyl]-6-[(6,6-dimethyl-4-bicyclo[3.1.1]hept-3-enyl)methoxy]oxane-3,4,5-triol	[M+Na]+	C21H34O10	KNHGVVIGMKZOJB-UHFFFAOYSA-N	CC1(C)C2CC=C(COC3OC(COC4OCC(O)(CO)C4O)C(O)C(O)C3O)C1C2	Lipids and lipid-like molecules	Prenol lipids	Terpene glycosides		0.747	7605.32	4599.09	3425.96	4825.32	8034.57	7222.93	24800.5	45642.4	37056.2	42937	23042.9	24006.4	6005.42	818.719	4678.67	5895.84	7002.83	3587.1	3309.36	2125.75	7763.61	4455.13	5249	8962.41	8439.54	9972.01	9802.3	13155	9469.82	11020.8	9394.67
POS_21871	4.41	600.263	2-[[5-(4-Hydroxy-3,5-dimethoxyphenyl)-6,7-bis(hydroxymethyl)-1,3-dimethoxy-5,6,7,8-tetrahydronaphthalen-2-yl]oxy]-6-(hydroxymethyl)oxane-3,4,5-triol	[M+NH4]+	C28H38O13	MLMDACHSXKCQIF-UHFFFAOYSA-N	COC1=CC(=CC(=C1O)OC)C2C(CO)C(CO)CC3=C(OC)C(=C(OC)C=C23)OC4OC(CO)C(O)C(O)C4O	Lignans, neolignans and related compounds	Lignan glycosides			0.813	11997.6	28607.3	11037.6	23876	29490.2	22380.3	62500.4	65955.3	70024.7	64415	45172.2	45968.7	45405.5	62457.9	54953.6	35720.5	39872.4	44657.4	27626.6	28537.6	31526.3	23562.2	29714.1	32368.5	29775.9	30082.3	32502.2	29830.5	31252.7	13955.6	31225.3
POS_10926	7.285	383.182	2-[1-(1H-Benzimidazol-2-yl)-3-(2-methoxyphenyl)propan-2-yl]-1H-benzimidazole	[M+H]+	C24H22N4O	FQFJIJMMCVBRBL-UHFFFAOYSA-N	COC1=CC=CC=C1CC(CC2=NC3=CC=CC=C3[NH]2)C4=NC5=CC=CC=C5[NH]4	Organoheterocyclic compounds	Benzimidazoles			0.768	182074	174421	182570	200675	230528	160802	177296	171133	166345	170314	188210	165778	169154	185497	176396	262260	172240	144127	158412	166397	148425	169711	183172	181238	230519	176176	188924	186825	194122	124970	193742
POS_29059	8.961	789.396	2-[1-[1-Hydroxy-10,13-dimethyl-3-[3,4,5-trihydroxy-6-[[3,4,5-trihydroxy-6-(hydroxymethyl)oxan-2-yl]oxymethyl]oxan-2-yl]oxy-2,3,4,7,8,9,11,12,14,15,16,17-dodecahydro-1H-cyclopenta[a]phenanthren-17-yl]ethyl]-4,5-dimethyl-2,3-dihydropyran-6-one	[M+Na]+	C40H62O14	ZBLWKSUMHLVXAM-UHFFFAOYSA-N	CC(C1CC(=C(C)C(=O)O1)C)C2CCC3C4CC=C5CC(CC(O)C5(C)C4CCC23C)OC6OC(COC7OC(CO)C(O)C(O)C7O)C(O)C(O)C6O	Lipids and lipid-like molecules	Steroids and steroid derivatives	Steroid lactones		0.759	65084.2	78134.9	67208.4	72854.6	61527	58123	152731	45582.9	64252	45575.7	49280.4	51759.3	27582.5	27715.1	54323.1	24836.9	31901.5	32314.8	56459.3	57182.7	50569.3	29463	46841.4	58180.5	43395	38734	43420.2	43424.7	38092.9	43025.7	43377
POS_11406	5.744	392.228	2-[2-[(Z)-pent-2-enyl]-3-[3,4,5-trihydroxy-6-(hydroxymethyl)oxan-2-yl]oxycyclopentyl]acetic acid	[M+NH4]+	C18H30O8	GJZJZRWFRZFTEE-ARJAWSKDSA-N	CCC=CCC1C(CCC1OC2OC(CO)C(O)C(O)C2O)CC(O)=O	Lipids and lipid-like molecules	Fatty Acyls	Fatty acyl glycosides		0.735	5062.11	7552.29	5246.71	11568.7	7737.72	9339.72	9891.63	10303	13309.6	9618.13	8359.96	12704.4	9399.34	13658.5	9826.03	7424.75	13532.6	14412.3	7571.05	8542.58	5691.98	4562.81	36358.4	4615.64	8261.4	7439.81	7211.48	7616.83	7831.83	5492.79	7650.32
POS_16041	5.413	473.233	2-[2,3,8-Trihydroxy-8-(hydroxymethyl)-3-methyldecahydro-5-azulenyl]-2-propanyl beta-D-glucopyranoside	[M+Na]+	C21H38O10	ZQIOVWYOYSNXID-UHFFFAOYSA-N	CC(C)(OC1OC(CO)C(O)C(O)C1O)C2CCC(O)(CO)C3CC(O)C(C)(O)C3C2	Lipids and lipid-like molecules	Prenol lipids	Terpene glycosides		0.774	14427.5	25725.3	17816.7	17134.5	30239.2	13689.6	30470.5	61496.7	38701.2	46230.9	27365.3	37391.4	45060.8	46143.1	51226.5	29654.3	59146.1	48991.4	39059.6	33578.8	58269.8	32377.5	77592.4	55551.1	33490.8	27032	35451.9	36849.3	35431.5	18104.2	35689.6
POS_12360	6.617	409.219	2-[5-[2-[2-[5-(2-Hydroxypropyl)oxolan-2-yl]propanoyloxy]propyl]oxolan-2-yl]propanoic acid	[M+Na]+	C20H34O7	VIHRKOVEWCGJQP-UHFFFAOYSA-N	CC(O)CC1CCC(O1)C(C)C(=O)OC(C)CC2CCC(O2)C(C)C(O)=O	Organic acids and derivatives	Carboxylic acids and derivatives	Dicarboxylic acids and derivatives		0.777	167103	141727	193300	90771.5	192426	237443	12031.1	19398.8	12401.1	17193	32992.6	20581.9	4019.65	3246.55	6919.08	3208.78	4379.72	6166.29	53264.8	49024.5	56198.8	54226.9	29779.5	58555.1	59175.2	56809.7	59098	56772.9	59283.7	28550.2	59110.1
POS_19616	9.25	543.365	2-[7-(acetyloxy)-2-hydroxy-6-(hydroxymethyl)-3a,6,9a,11a-tetramethyl-1H,2H,3H,5H,5aH,7H,8H,9H,11H-cyclopenta[a]phenanthren-1-yl]-6-methyl-5-methylideneheptanoic acid	[M+H]+	C33H50O6	USCUFHFTPQCOLH-XOUKBWJINA-N	O=C(O)C(CCC(=C)C(C)C)C1C(O)CC2(C3=CCC4C(C3=CCC12C)(C)CCC(OC(=O)C)C4(C)CO)C					0.841	213481	241701	189769	166719	221811	190461	286540	347198	395439	385775	285519	289520	186097	189472	304045	166006	226099	233180	188430	182969	163409	114695	221590	177103	180832	175260	180058	189978	118210	175445	180522
POS_13591	2.721	430.174	2-{[6-O-(6-Deoxy-alpha-L-mannopyranosyl)-beta-D-glucopyranosyl]oxy}-3-methylbutanenitrile	[M+Na]+	C17H29NO10	QCHGZRADLYPSQB-SCRPALTRSA-N	CC(C)C(O[C@@H]1O[C@H](CO[C@@H]2O[C@@H](C)[C@H](O)[C@@H](O)[C@H]2O)[C@@H](O)[C@H](O)[C@H]1O)C#N	Organic oxygen compounds	Organooxygen compounds	Carbohydrates and carbohydrate conjugates		0.708	133553	223309	121908	331545	248116	222438	5.86191e+06	2.77473e+06	5.14198e+06	3.86631e+06	2.30956e+06	2.0728e+06	2.63463e+06	2.59722e+06	813363	1.88132e+06	972620	430946	187777	188322	225416	330200	92183	202244	1.23708e+06	1.22017e+06	1.20176e+06	1.25084e+06	1.21501e+06	790676	1.23662e+06
POS_17327	2.222	498.158	2-{[6-O-(beta-D-Glucopyranosyl)-beta-D-glucopyranosyl]oxy}-2-phenylacetamide	[M+Na]+	C20H29NO12	OCQMNDCGKQJTNY-BVXMNXTGSA-N	NC(=O)C(O[C@@H]1O[C@H](CO[C@@H]2O[C@H](CO)[C@@H](O)[C@H](O)[C@H]2O)[C@@H](O)[C@H](O)[C@H]1O)C3=CC=CC=C3	Lipids and lipid-like molecules	Fatty Acyls	Fatty acyl glycosides		0.817	14077.9	16994.4	14021.5	20563.3	21573.3	18480.4	71654.6	40731.6	53434	37681.9	29104.4	36370.6	88763	120862	83715.3	46459.5	84224.8	38879.3	11904.8	16064.7	19610.2	48555.3	6744.82	22356.1	26234.7	38905.2	21943.1	27609	35091.1	24925.3	27747.9
POS_19674	4.383	545.198	2-{2-Hydroxy-5-[(1E)-3-hydroxy-1-propen-1-yl]-3-methoxyphenyl}-3-(4-hydroxy-3-methoxyphenyl)propyl hexopyranoside	[M+Na]+	C26H34O11	SEOZHEFAHJQWFY-ONEGZZNKSA-N	COC1=C(O)C=CC(=C1)CC(COC2OC(CO)C(O)C(O)C2O)C3=CC(=CC(=C3O)OC)\\C=C\\CO	Phenylpropanoids and polyketides	Stilbenes	Stilbene glycosides		0.897	170056	217865	246998	263956	237104	225316	559684	669587	583866	468274	658748	392750	1.05244e+06	1.12323e+06	770336	1.05839e+06	807027	891871	337169	335571	341849	875566	594777	480773	519206	539273	519326	525292	537459	299071	537467
POS_12604	12.666	413.263	2-Acetoxy-4-pentadecylbenzoic acid	[M+Na]+	C24H38O4	FMPIFABORGZGFA-UHFFFAOYSA-N	CCCCCCCCCCCCCCCC1=CC=C(C(O)=O)C(=C1)OC(C)=O	Benzenoids	Benzene and substituted derivatives	Benzoic acids and derivatives		0.822	221018	231811	225591	249695	211880	224008	286787	252651	229619	289880	287015	243097	260011	324722	294326	462531	312283	222344	259298	229823	236454	293895	302662	236352	273577	233625	275320	265268	268402	273468	273345
POS_673	4.165	136.076	2-Aminoacetophenone	[M+H]+	C8H9NO	HEQOJEGTZCTHCF-UHFFFAOYSA-N	NCC(=O)C1=CC=CC=C1	Organic oxygen compounds	Organooxygen compounds	Carbonyl compounds		0.743	16634.8	13892.1	7821.79	18368.2	13663.5	17202.9	18773.7	16170.7	28177.9	25227.3	14631.5	17449.3	26405.2	19885.4	31563.3	16152.4	52057	33940.9	89765.1	87234.5	58287.2	47046.8	75806.2	64495	34256.8	36355.9	34216.4	34205.1	35761.2	20304.2	35326.1
POS_611	0.579	134.044	2-Aminobutanedioate;hydron	[M+H]+	C4H7NO4	CKLJMWTZIZZHCS-UHFFFAOYSA-N	NC(CC(O)=O)C(O)=O	Organic acids and derivatives	Carboxylic acids and derivatives	Amino acids, peptides, and analogues		0.973	13406.2	11195.1	11797.4	11798	10502.9	12936.7	4270.23	5026.96	5127.37	3646.48	6928.64	6573.78	11240.4	9353.2	9358.1	7398.95	8633.24	13951.6	9858.91	8318.42	8749.29	8255.69	9035.43	7610.59	7873.85	7787.85	8959.07	7900.89	7541.69	7785.19	8000.62
POS_7407	9.634	316.282	2-Aminooctadec-8-ene-1,3,4-triol	[M+H]+	C18H37NO3	CQKNELOTFUSOTP-UHFFFAOYSA-N	CCCCCCCCCC=CCCCC(O)C(O)C(N)CO	Organic nitrogen compounds	Organonitrogen compounds	Amines		0.773	116964	102529	111772	80141.4	112902	84796.1	43082.5	39952.5	44815.7	34646	42572.7	35064.3	26147.4	27647.6	38651.7	27255.4	31522	31476.5	32225.5	41213.5	38844.3	39453	36827.6	40879.6	52641.6	50672.9	61026.8	53939.3	42166.1	57243.4	52708.4
POS_7484	9.841	318.3	2-Aminooctadecane-1,3,4-triol	[M+H]+	C18H39NO3	AERBNCYCJBRYDG-UHFFFAOYSA-N	CCCCCCCCCCCCCCC(O)C(O)C(N)CO	Organic nitrogen compounds	Organonitrogen compounds	Amines		0.803	17487	14464.5	14085.2	16155	16509	13451.7	16111.5	15936.9	16198.8	14074.8	14838.4	14216.5	16300.6	16639.2	18997.8	17741.9	15971.2	14080	14342.6	17159.4	13998.4	15631.1	17348.3	13480.6	18092.6	15675.9	19519.1	17435.1	17637.3	20343.5	17652.4
POS_25208	7.766	679.33	2-Hydroxy-1-[2-(hydroxymethyl)-2-[[3,4,5-trihydroxy-6-(hydroxymethyl)oxan-2-yl]oxymethyl]cyclopropyl]-2-(1,3,11,16-tetrahydroxy-10,13-dimethyl-2,3,4,7,8,9,11,12,14,15,16,17-dodecahydro-1H-cyclopenta[a]phenanthren-17-yl)propan-1-one	[M+Na]+	C33H52O13	WCVDAMPGHVHGQY-UHFFFAOYSA-N	CC(O)(C1C(O)CC2C3CC=C4CC(O)CC(O)C4(C)C3C(O)CC12C)C(=O)C5CC5(CO)COC6OC(CO)C(O)C(O)C6O	Lipids and lipid-like molecules	Steroids and steroid derivatives	Steroidal glycosides		0.766	126116	163453	170624	113714	160952	144110	99366	146080	118368	126384	127137	129741	104424	77959.8	137657	72971	112678	128220	136402	165441	137948	102719	189062	104337	123429	120061	110563	123591	127409	53232.7	123563
POS_677	2.103	137.058	2-Hydroxyacetophenone	[M+H]+	C8H8O2	ZWVHTXAYIKBMEE-UHFFFAOYSA-N	OCC(=O)C1=CC=CC=C1	Organic oxygen compounds	Organooxygen compounds	Carbonyl compounds		0.703	38457.3	34966.4	23839.3	13172.5	39216.3	38409.1	51586.5	59451.7	49007.3	52219.4	21946.8	58966	40813.6	50254	48349.8	19491.8	27553	49415	37489.2	30433.3	48099	38907.4	17763.2	51486.1	38093.3	32558	44306.3	19037.1	47139.1	36248.1	36205.1
POS_1321	7.546	165.054	2-Hydroxycinnamic acid	[M+H]+	C9H8O3	PMOWTIHVNWZYFI-AATRIKPKSA-N	OC(=O)C=CC1=C(O)C=CC=C1	Phenylpropanoids and polyketides	Cinnamic acids and derivatives	Hydroxycinnamic acids and derivatives	C01772	0.847	114511	119949	128874	144633	167630	105015	119821	130757	117718	122942	115468	104442	109326	119151	128875	173553	103703	99779.3	120265	111105	111405	117463	130273	119698	146393	102100	119068	119126	118441	75980.3	119124
POS_828	3.103	146.059	2-Hydroxyquinoline	[M+H]+	C9H7NO	LISFMEBWQUVKPJ-UHFFFAOYSA-N	OC1=CC=C2C=CC=CC2=N1	Organoheterocyclic compounds	Quinolines and derivatives	Quinolones and derivatives		0.742	4720.77	4744.72	4779.67	3940.38	4128.2	3919.32	16306.4	16377.4	18885.3	17199	7200.68	14553.8	14239.1	17310.9	26039.1	14284.8	13108.1	15836.8	23822.6	26448.8	19074.8	18483.6	27453.1	24552.8	12153.1	11994.7	11851.7	13968.6	11675.1	9171.03	12196.9
POS_6634	8.716	299.237	2-isopropyl-4b,7,8,8-tetramethyl-5,6,7,8a-tetrahydrophenanthren-3-ol	[M+H]+	C21H30O	ZKCPEUHGNUEUIZ-SPSZNYIANA-N	OC1=CC2=C(C=CC3C2(C)CCC(C)C3(C)C)C=C1C(C)C					0.771	40200.4	73361.9	24708.3	41893.9	31122.4	84163.2	98380.6	76917.7	106222	69685	76414.6	107185	120127	97902.4	108543	169391	144363	234900	43062.9	55932.1	33304	58160.2	50180.6	19543.5	69611.9	66922.4	80219.3	69399.9	41556.9	79171.4	74051.6
POS_20369	3.389	561.193	2-Methoxy-4-[(2R,3R,4S)-tetrahydro-4-hydroxy-4-[(4-hydroxy-3-methoxyphenyl)methyl]-3-(hydroxymethyl)-2-furanyl]phenyl-beta-D-glucopyranoside	[M+Na]+	C26H34O12	OXHVZEZYYQQCRJ-CKVJHJBGSA-N	COC1=C(O)C=CC(=C1)C[C@@]2(O)CO[C@H]([C@H]2CO)C3=CC=C(O[C@@H]4O[C@H](CO)[C@@H](O)[C@H](O)[C@H]4O)C(=C3)OC	Lignans, neolignans and related compounds	Lignan glycosides			0.822	37452.8	80730.8	37494.6	36332.9	76580.8	56283.8	86341.7	84907.3	95127.8	99171.9	70700.5	73269.1	45139	50580.9	68197	42192.8	52086.2	48461.6	68453.6	64023.6	60738	42523	79818.4	61035.3	55854.8	51255.7	55876.6	55845.4	50932.5	33688.5	55837.6
POS_20931	3.389	575.169	2-Methoxy-4-[tetrahydro-3a,6a-dihydroxy-4-(4-hydroxy-3-methoxyphenyl)-1H,3H-furo[3,4-c]furan-1-yl]phenyl-beta-D-glucopyranoside	[M+Na]+	C26H32O13	IBQVOWQTGYYRJP-CPNFYLCOSA-N	COC1=C(O)C=CC(=C1)C2OCC3(O)C(OCC23O)C4=CC(=C(O[C@@H]5O[C@H](CO)[C@@H](O)[C@H](O)[C@H]5O)C=C4)OC	Lignans, neolignans and related compounds	Lignan glycosides			0.782	11792.3	16497	10396.7	16489.7	16528.8	18048.5	15976.8	13351.8	17084.8	14393.4	10651.1	11638.2	8617.79	7888.46	8965.33	6265.8	11305.1	9817.14	24655.3	26626.7	30681.7	18715.2	29507.2	29875.7	12782.1	15996.7	14130.7	14979	14829.2	8233.02	14818
POS_9828	13.182	363.288	2-Methoxy-4-pentadecylbenzoic acid	[M+H]+	C23H38O3	HDGBHYXZLPCUJI-UHFFFAOYSA-N	CCCCCCCCCCCCCCCC1=CC=C(C(O)=O)C(=C1)OC	Benzenoids	Benzene and substituted derivatives	Benzoic acids and derivatives		0.704	65989.9	45617.7	53638.4	34678.4	58270.2	44389.8	37445.1	37790	47220.5	33378	59577	37366.7	63457.7	31474.1	40691.2	26225.1	32027.4	43840.4	37458.3	37506.4	38082.8	29234.7	30004.6	39760.4	49484.5	49929.5	42857.8	46941.6	50212.2	53627.6	48940
POS_7139	2.076	311.072	2-Methyl-3-[(2S,3R,4S,5S,6R)-3,4,5-trihydroxy-6-(hydroxymethyl)oxan-2-yl]oxypyran-4-one	[M+Na]+	C12H16O8	YGSIRXHFAUFUEJ-GPTQDWHKSA-N	CC1=C(OC2OC(CO)C(O)C(O)C2O)C(=O)C=CO1	Organic oxygen compounds	Organooxygen compounds	Carbohydrates and carbohydrate conjugates		0.828	10624.7	16009.5	10563.5	24616	13713.6	10308.6	92942.7	101040	96027.6	97107.9	59630	80105.8	85283.1	85776.8	85854.4	67608.2	85863.7	66057.9	26847.4	31088	24966.1	17059.1	19648.7	25307.6	35842.5	50994.7	49899.1	50961.4	51025.9	34430.7	53324.6
POS_6682	1.178	301.089	2-Methylidene-4-[(2R,3R,4S,5S,6R)-3,4,5-trihydroxy-6-(hydroxymethyl)oxan-2-yl]oxybutanoic acid	[M+Na]+	C11H18O8	QJALTHDWQWOLLT-ZBGLXGBJSA-N	OCC1OC(OCCC(=C)C(O)=O)C(O)C(O)C1O	Lipids and lipid-like molecules	Saccharolipids			0.701	21473.8	35019.8	35672	41854.6	26118.7	40411.9	22947	54710.5	32772	43943.9	20370.6	31685.7	52808.5	40063.1	57698.2	15734.2	61702.2	39279.7	39799	37267.6	47576.6	28653.6	26435.4	46625.7	32730.4	31494.7	49472	38272.1	26302.7	42564.8	32941.7
POS_6819	10.499	303.251	2-Monomyristin	[M+H]+	C17H34O4	TVIMZSOUQXNWHO-UHFFFAOYSA-N	CCCCCCCCCCCCCC(=O)OC(CO)CO	Lipids and lipid-like molecules	Glycerolipids	Monoradylglycerols		0.814	310689	445239	267826	272828	339353	299268	426255	430204	438240	300329	338086	397433	81062.8	104656	99255	103995	95341.5	103533	120296	114375	96376.7	86315.9	70560.6	99446.8	193542	191499	176428	216919	136746	201778	188460
POS_8103	11.032	331.283	2-Palmitoylglycerol	[M+H]+	C19H38O4	BBNYCLAREVXOSG-UHFFFAOYSA-N	CCCCCCCCCCCCCCCC(=O)OC(CO)CO	Lipids and lipid-like molecules	Glycerolipids	Monoradylglycerols		0.821	497583	600341	514372	362684	492713	417224	483839	544986	653461	482435	591219	522107	332942	428481	375202	357858	325046	343594	493579	529741	291673	346003	314349	453253	405497	378543	415172	391177	310838	466778	405155
POS_6773	4.333	302.16	2-Phenylethyl beta-D-glucopyranoside	[M+NH4]+	C14H20O6	MLRIJUWUQTVDQE-RKQHYHRCSA-N	OCC1OC(OCCC2=CC=CC=C2)C(O)C(O)C1O	Organic oxygen compounds	Organooxygen compounds	Carbohydrates and carbohydrate conjugates		0.755	24892.7	22228.6	15994.1	28845.2	25296.9	22164.6	37033.5	52118.6	48941.7	55792.5	20413.9	35385.1	61382.6	68739.7	88997.8	47021	94327.2	105380	127605	147624	106576	62869.2	143797	112830	64572.1	61918.8	63205.9	66173.1	61728.1	34161.5	67996.1
POS_94	1.242	86.0601	2-Pyrrolidinone	[M+H]+	C4H7NO	HNJBEVLQSNELDL-UHFFFAOYSA-N	O=C1CCCN1	Organoheterocyclic compounds	Pyrrolidines	Pyrrolidones	C11118	0.789	37137.7	42074.6	38124.7	41699.8	51997.5	42000.3	56663.8	67216	75345.7	75505.7	43302.1	77058.4	29738.4	31403.3	51969.1	31781.7	44455.2	47479.9	76360.3	74829	80653.7	40557.3	67082.7	63009.2	47208.5	47555.5	46286.4	50440.9	47815.7	45359.4	51813.3
POS_1117	10.768	156.136	2,2,6,6-Tetramethyl-4-piperidone	[M+H]+	C9H17NO	JWUXJYZVKZKLTJ-UHFFFAOYSA-N	CC1(C)CC(=O)CC(C)(C)N1	Organoheterocyclic compounds	Piperidines	Piperidinones		0.702	204634	209527	262981	310572	246491	218940	250329	232762	102186	224332	209848	101318	122562	267766	155264	229046	228345	113757	88682.1	163708	426170	231896	307565	138551	142976	198204	208647	224053	192418	208148	223785
POS_10718	8.473	379.151	2,3-Dihydro-2-(1-hydroxy-1-methylethyl)-4-methoxy-6-(2-phenylethyl)-7-benzofurancarboxylic acid	[M+Na]+	C21H24O5	XJKIBJFVLHQLKC-UHFFFAOYSA-N	COC1=C2CC(OC2=C(C(O)=O)C(=C1)CCC3=CC=CC=C3)C(C)(C)O	Phenylpropanoids and polyketides	Stilbenes			0.85	239147	268731	282793	330019	422825	312908	263971	264277	262326	170723	327567	280059	240665	313185	191109	207976	267922	299979	249837	280891	285385	412614	335458	372576	1366.98	336.298	835.612	448.413	1310.86	751.61	696.464
POS_7737	9.519	325.235	2,3-Dihydroxypropyl tetradecanoate	[M+Na]+	C17H34O4	DCBSHORRWZKAKO-UHFFFAOYSA-N	CCCCCCCCCCCCCC(=O)OCC(O)CO	Lipids and lipid-like molecules	Glycerolipids	Monoradylglycerols		0.721	35863.8	61713.6	41585.6	31941.3	57861.6	47184.4	46842	57306.5	44777	47568.1	23615.5	49719.2	29376.3	21125.1	27242.8	19527	18074	23040.5	37118	32432.5	25137.2	18761.1	21994.5	25726.1	29620	31559.4	31879.2	31560.7	28771.5	28363	31582.5
POS_12778	12.282	415.356	2,3-dimethyl-5-(3,7,11,15-tetramethylhexadec-2-en-1-yl)cyclohexa-2,5-diene-1,4-dione	[M+H]+	C28H46O2	ZPVFWTSVFVOTQH-HRDITHNBNA-N	O=C1C=C(C(=O)C(=C1C)C)CC=C(C)CCCC(C)CCCC(C)CCCC(C)C					0.752	75844.9	75436.4	72757.4	70473.6	78312	70410	64475.8	88557.2	70212	78537.8	69534	78026.5	105321	94459.7	124297	86733.2	100467	111886	133220	115273	89479.9	96798.5	149724	90346.5	82961.2	80168.7	85140.4	82970.1	82985.7	84396.6	87448
POS_20949	4.513	575.267	2,4-Di-O-methylolivetonide	[2M+Na]+	C16H20O4	NKYAIPHVDQBFLF-UHFFFAOYSA-N	CCCCCC1=CC2=C(C(=O)O1)C(=CC(=C2)OC)OC	Phenylpropanoids and polyketides	Isocoumarins and derivatives			0.765	26316.4	97670.5	39938.2	129873	110778	82649.4	247285	125321	231670	187159	76040.7	98082.2	228956	220587	71843.3	84134.5	170925	142377	74123.5	71930.3	85306.9	109470	50841.6	86860.8	155389	147923	156379	148032	155291	58468.5	155289
POS_7290	13.739	313.272	2,4-Dihydroxyheptadecyl acetate	[M-H2O+H]+	C19H38O4	ZBVKFVTUHVIICH-UHFFFAOYSA-N	CCCCCCCCCCCCCC(O)CC(O)COC(C)=O	Lipids and lipid-like molecules	Fatty Acyls	Fatty alcohols		0.741	432432	388884	395785	288484	368266	341072	308085	314515	391648	340338	327063	276474	415675	268454	304199	216540	282643	359852	347241	387882	322066	279552	367863	306074	285271	269085	292085	290783	259307	341403	284293
POS_2034	3.095	192.174	2,6-Di-tert-butylpyridine	[M+H]+	C13H21N	UWKQJZCTQGMHKD-UHFFFAOYSA-N	CC(C)(C)C1=NC(=CC=C1)C(C)(C)C	Organoheterocyclic compounds	Pyridines and derivatives			0.728	6089.01	2940.01	2887.33	6957	11906.3	7878.12	6692.92	3368.19	10895.2	14211.4	5972.9	6079.97	6715.44	5826.68	2718.52	7159.93	13922.3	15310.9	2934.23	8236.59	11306.9	7987.86	87600.7	30024.8	10686.5	15168.9	7855.27	10740.7	13197.4	10778.8	11941.9
POS_8111	0.983	332.073	2'-Deoxyadenosine-5'-monophosphate	[M+H]+	C10H14N5O6P	KHWCHTKSEGGWEX-RRKCRQDMSA-N	NC1=NC=NC2=C1N=C[N]2C3CC(O)C(CO[P](O)(O)=O)O3	Nucleosides, nucleotides, and analogues	Purine nucleotides	Purine deoxyribonucleotides	C00360	0.738	67268.5	38520.4	35165.5	43069.9	42216	47112.1	7503.37	71284.4	12177	21813.8	13194.3	73545.6	22695.7	12556.7	20758	13074.3	23318.5	53509.7	47351.6	54388	57884.7	20274.7	25730.4	61364.4	37871	34520.7	34902.7	35350.7	26649.3	36526.3	34500
POS_9118	0.66	351.068	2',5,6-Trimethoxyflavone	[M+K]+	C18H16O5	IQWXFMQSQNSHKI-UHFFFAOYSA-N	COC1=CC=C2OC(=CC(=O)C2=C1OC)C3=C(OC)C=CC=C3	Phenylpropanoids and polyketides	Flavonoids	O-methylated flavonoids		0.766	153739	153457	180289	220836	154582	148645	398554	327585	356820	306747	320611	219155	417786	478073	284367	408290	335996	259512	145063	168859	138428	202154	216677	158864	229544	221422	229552	225795	230048	212088	231284
POS_15461	11.225	461.395	20(R)-Protopanaxdiol	[M+H]+	C30H52O3	PYXFVCFISTUSOO-LPTJABRYSA-N	CC(=CCC[C@](C)(C1CC[C@@]2([C@@H]1[C@@H](C[C@H]3[C@]2(CC[C@@H]4[C@@]3(CC[C@@H](C4(C)C)O)C)C)O)C)O)C					0.721	35229.7	54451.8	49308.3	40456.1	64753.7	41449.9	57451	62404.9	57303.4	51434.7	40914.2	55465.9	36143.4	37223.6	45830.8	32049.6	34474.2	36397.9	26967.9	24149.2	17018.4	18710.7	25566.9	17693.9	36613.1	26926.1	35193.8	28654.7	34979.9	35181.4	34818.2
POS_14287	11.904	441.367	22-Hydoxy-2-hopen-1-one	[M+H]+	C30H48O2	YLKHZBZGHNOEES-LISTXKHRSA-N	CC(C)(O)[C@H]1CC[C@@]2(C)[C@H]1CC[C@]3(C)[C@@H]2CC[C@H]4[C@@]3(C)CCC5C(C)(C)C=CC(=O)[C@]45C	Lipids and lipid-like molecules	Prenol lipids	Hopanoids		0.756	579090	771983	548220	661899	815081	676057	1.07892e+06	997012	1.08652e+06	1.03749e+06	873907	1.00119e+06	541288	541386	569693	491004	496967	475926	435123	381168	314794	371783	343284	405734	555800	516711	617879	555419	548575	569406	588996
POS_14425	11.551	443.386	22-Hydroxy-6-hopanone	[M+H]+	C30H50O2	MAVUFYZBQWGXHD-GZTHSXTLSA-N	CC(C)(O)[C@H]1CC[C@@]2(C)[C@H]1CC[C@]3(C)[C@@H]2CC[C@@H]4[C@@]5(C)CCCC(C)(C)C5C(=O)C[C@@]34C	Lipids and lipid-like molecules	Prenol lipids	Hopanoids		0.856	198813	338602	215440	297523	425798	258642	342601	291712	288761	177562	240036	252123	44720.5	72048.1	62678.9	74488.4	56948.9	86606.1	63711.3	81593.7	66076.8	50910	51348.3	56247.7	138074	138176	128525	156681	120700	131415	188916
POS_14417	10.456	443.367	22-Hydroxy-7-hopanone	[M+H]+	C30H50O2	ZEVZEKQZSJYHOF-GMXIBUEMSA-N	CC(C)(O)[C@H]1CC[C@@]2(C)[C@H]1CC[C@]3(C)[C@@H]2CC[C@@H]4[C@@]5(C)CCCC(C)(C)C5CC(=O)[C@@]34C	Lipids and lipid-like molecules	Prenol lipids	Hopanoids		0.784	222171	647766	376512	356630	424234	223273	557532	1.08587e+06	886057	949694	799667	783510	315144	447827	456431	470002	458180	361233	644104	272824	261247	203233	369914	222148	382587	383729	404074	463032	297748	403874	434975
POS_9643	10.41	359.294	24-Hydroxychola-4-ene-3-one	[M+H]+	C24H38O2	QJKBUSGUNXZSRG-SVYVOUITSA-N	C[C@H](CCCO)[C@H]1CC[C@H]2[C@@H]3CCC4=CC(=O)CC[C@]4(C)[C@H]3CC[C@]12C	Lipids and lipid-like molecules	Steroids and steroid derivatives	Bile acids, alcohols and derivatives		0.797	343882	571441	446712	394620	559343	467241	979732	1.13516e+06	1.1128e+06	1.06719e+06	545450	836378	199185	220867	273665	202378	218969	224893	187757	209215	152636	163597	189241	214721	344573	330938	338312	375137	342417	337400	392176
POS_17425	10.331	499.378	2a-Acetoxy-3,22-stictandione	[M+H]+	C32H50O4	GSRPBBFLBACVKY-AJWNXJQWSA-N	CC(=O)OC1CC2(C)C(CC[C@@]3(C)C2CCC4C5(C)CCC(C)(C)C(=O)C5CCC34C)C(C)(C)C1=O	Lipids and lipid-like molecules	Prenol lipids	Sesquiterpenoids		0.75	1.95674e+06	2.88547e+06	2.48529e+06	2.38456e+06	2.90193e+06	2.44996e+06	3.23734e+06	3.24315e+06	3.03268e+06	3.06765e+06	2.54725e+06	2.84539e+06	2.50343e+06	2.6056e+06	2.31376e+06	2.2735e+06	2.27914e+06	2.10726e+06	1.77732e+06	2.18306e+06	1.45447e+06	1.82598e+06	2.25296e+06	1.60076e+06	2.15172e+06	1.9467e+06	2.15194e+06	2.15204e+06	1.75068e+06	2.1063e+06	2.22968e+06
POS_7174	11.42	311.238	3-(10-Phenyldecyl)Phenol	[M+H]+	C22H30O	RZNASAROZKRKEJ-UHFFFAOYSA-N	OC1=CC=CC(=C1)CCCCCCCCCCC=2C=CC=CC2					0.886	337682	309527	344554	329772	328598	301561	196089	229867	204576	228858	208485	240342	182991	155760	205512	144767	187297	181407	300842	259458	302552	236631	311897	261553	256399	245004	262238	261985	237225	262627	261758
POS_29017	12.592	787.451	3-(1H-indol-3-ylmethyl)-6,18-dimethyl-9-(2-methylpropyl)-12-(1-phenylethyl)-15-propan-2-yl-1,4,7,10,13,16,19-heptazacyclotricosane-2,5,8,11,14,17,20-heptone	[M+H]+	C42H58N8O7	JYHXDMQYXCMDPF-UHFFFAOYSA-N	CC(C)CC1N=C(O)C(N=C(O)C(N=C(O)C(C)N=C(O)CCCN=C(O)C(CC2=C[NH]C3=C2C=CC=C3)N=C(O)C(C)N=C1O)C(C)C)C(C)C4=CC=CC=C4	Organic acids and derivatives	Peptidomimetics	Hybrid peptides		0.785	152144	162950	136763	97029.4	130893	133988	63816.4	71964.1	61196.5	58615.7	76575.8	82660.4	70729.2	63456	84457.1	48872.8	58131.4	71791.2	94465.9	82876.9	85767.3	68090	57572.5	87382.7	88293.7	74752.1	91122.6	90808.4	88357.7	90884.7	92459.4
POS_10607	3.103	376.157	3-(2-Glucosyloxy-4-methoxyphenyl)propanoic acid	[M+NH4]+	C16H22O9	LIVNOUBJFOXZOR-YMILTQATSA-N	COC1=CC=C(CCC(O)=O)C(=C1)OC2OC(CO)C(O)C(O)C2O	Organic oxygen compounds	Organooxygen compounds	Carbohydrates and carbohydrate conjugates		0.814	25094.9	32634.1	20271.8	29836.9	35867.8	35285.1	38748.5	52018.8	40839.2	39636.7	41995.8	48054.8	28356.9	33743.1	33022.2	22227	33378.5	40879.7	27967.9	27762.2	27819.4	21831.6	23840.3	29065.4	30655	28584.5	31909.5	29726	29878.5	19458.3	30667.8
POS_8052	3.093	331.115	3-(2,4-Dihydroxypentyl)-6,8-dimethoxyisochromen-1-one	[M+Na]+	C16H20O6	UGHXSOJROIYABR-UHFFFAOYSA-N	COC1=CC(=C2C(=O)OC(=CC2=C1)CC(O)CC(C)O)OC	Phenylpropanoids and polyketides	Isocoumarins and derivatives			0.732	18673.6	21777.6	15980.2	21058.7	24804.5	15625.2	19252.3	31337.2	25135.1	29949.8	17732.7	22059.5	22186.1	19725.6	26304.9	21222.5	18594.1	20510.2	23811.6	21838.9	27167.2	18781.6	23555.2	29045.8	22925.4	22649.2	21052.4	23318.3	22061.8	19028.9	22684.8
POS_10109	2.27	369.124	3-(3,4-Dimethoxyphenyl)-1-(2-hydroxy-4,6-dimethoxyphenyl)propan-1-one	[M+Na]+	C19H22O6	MQEOTHTYNCMSAN-UHFFFAOYSA-N	COC1=CC(=C(C(=O)CCC2=CC=C(OC)C(=C2)OC)C(=C1)O)OC	Phenylpropanoids and polyketides	Linear 1,3-diarylpropanoids	Chalcones and dihydrochalcones		0.708	25690	25811.7	15796.7	24901.8	23733.5	25353.3	33659.9	36899.9	39717.6	39725.9	22928.2	33529.5	36936.9	31677.8	22207	27092.3	36455.5	38061.1	31917.7	34061.8	35262.4	29166.9	40839.4	38603.3	21981.2	23609.6	22113	24915	22437.7	15857.7	22777.9
POS_19765	4.742	547.217	3-(4-{[1,3-Dihydroxy-1-(4-hydroxy-3-methoxyphenyl)-2-propanyl]oxy}-3-methoxyphenyl)propyl 6-deoxy-alpha-L-mannopyranoside	[M+Na]+	C26H36O11	HZGGHVGIXDRDDH-GQEDLCMVSA-N	COC1=C(O)C=CC(=C1)C(O)C(CO)OC2=C(OC)C=C(CCCO[C@@H]3O[C@@H](C)[C@H](O)[C@@H](O)[C@H]3O)C=C2	Lignans, neolignans and related compounds	Lignan glycosides			0.82	43046.1	103728	73233.5	69549.7	96787.9	82726.5	54610.7	94073.5	69814.7	63964.4	72312	67522	82360.1	57976.6	88321.8	62674.9	78937.9	86564.2	87764.1	117648	116349	77875	143159	124008	78847.4	65876.4	78845.4	78818	78826.3	38804	78741.8
POS_9253	5.363	353.136	3-(4-Hydroxyphenyl)propanoic acid 3-(4-hydroxy-3-methoxyphenyl)propyl ester	[M+Na]+	C19H22O5	ZXQHQUXJMNGVJP-UHFFFAOYSA-N	COC1=CC(=CC=C1O)CCCOC(=O)CCC2=CC=C(O)C=C2	Benzenoids	Phenols	Methoxyphenols		0.715	17172.1	40881.3	20587.7	15325.7	44769.7	21821.3	27375.2	50634.2	27419.6	36699	18476.5	30949.5	16082.5	21558.5	33601.3	24496.2	21110.7	18566.1	22231.3	22853.4	18593.3	12141.3	23911.5	23859.5	24755.5	24837.2	23924.4	23757.6	24908.7	17133.3	24915.8
POS_4167	5.41	246.171	3-(5,6-Dihydroxyheptyl)-4-methyl-2H-furan-5-one	[M+NH4]+	C12H20O4	HNNQILZBIHECCU-UHFFFAOYSA-N	CC(O)C(O)CCCCC1=C(C)C(=O)OC1	Lipids and lipid-like molecules	Fatty Acyls	Fatty alcohols		0.721	17093.8	20511.2	16339.5	26508.9	28580.7	22450.8	14068	18850.2	18890.9	18916.3	22777	24539.8	13407	19370.8	17180	14768.1	15617.1	18018.5	24913.4	19261.1	24156.2	17227.3	18181.7	28255.9	21122.7	21125.7	19867	22716.6	21941.7	11721	21942.3
POS_8845	5.146	345.186	3-[(4As,12aR)-2-methyl-1,3,4,5,12,12a-hexahydropyrido[3,4-b]acridin-4a-yl]phenol	[M+H]+	C23H24N2O	LEPBHAAYNPPRRA-WMZHIEFXSA-N	CN1CCC2(CC3=NC4=C(C=CC=C4)C=C3CC2C1)C5=CC(=CC=C5)O	Organoheterocyclic compounds	Quinolines and derivatives	Phenylquinolines		0.704	85546	181064	84814.6	101016	148660	134664	51066.7	41953.4	41992.2	39348.8	51589.6	51957.2	70510.2	80586.7	83735.1	84273.6	91039.4	65770.6	45196.4	49473.1	44276.9	56192.1	30429.5	48073.9	74124.1	70651.9	74334	71143.2	94759.5	47758.7	74135
POS_10810	3.103	381.115	3-[2-Methoxy-3-[(2S,3R,4S,5S,6R)-3,4,5-trihydroxy-6-(hydroxymethyl)oxan-2-yl]oxyphenyl]propanoic acid	[M+Na]+	C16H22O9	VLHQGQCFFBCKMV-RSQMQNDGSA-N	COC1=C(CCC(O)=O)C=CC=C1O[C@@H]2O[C@H](CO)[C@@H](O)[C@H](O)[C@H]2O	Organic oxygen compounds	Organooxygen compounds	Carbohydrates and carbohydrate conjugates		0.872	48801.3	65556.2	37136.2	56562.4	62138	70382.1	59263	65533.3	68183.6	67983.9	56970.8	60474.2	40516.3	46331.3	65725.4	37471.6	46434.2	54836.6	46599.6	52957.1	42807	35699	46779.5	48021.1	42841.5	41310.5	41886.4	45630	41183.1	25679.6	42887.6
POS_10005	0.67	367.1	3-[3-hydroxy-2-[(2S,3R,4S,5S,6R)-3,4,5-trihydroxy-6-(hydroxymethyl)oxan-2-yl]oxyphenyl]propanoic acid	[M+Na]+	C15H20O9	APQFDHZCDLNMLA-APACUCGBSA-N	OC[C@H]1O[C@@H](OC2=C(CCC(O)=O)C=CC=C2O)[C@H](O)[C@@H](O)[C@@H]1O	Organic oxygen compounds	Organooxygen compounds	Carbohydrates and carbohydrate conjugates		0.79	75299.8	70700	83066.2	87901.2	80204.3	87386.8	115231	113692	109375	100468	102204	88122.8	108114	107098	84671.7	103791	92351.6	83795	97024	95846	94106.4	97604.4	109286	101736	86082.8	83781.5	85319.3	86082.3	90879.4	80162.2	86074
POS_5068	11.617	269.172	3-[4-Methyl-1-(2-methylpropanoyl)-3-oxocyclohexyl]butanoic acid	[M+H]+	C15H24O4	ZIOCYJNRYIRTQD-UHFFFAOYSA-N	CC(C)C(=O)C1(CCC(C)C(=O)C1)C(C)CC(O)=O	Lipids and lipid-like molecules	Prenol lipids	Monoterpenoids		0.79	100208	146514	119868	138317	119498	113073	177546	192585	213470	185356	171793	228755	61601.1	107514	107345	95334.6	110430	111441	95245.2	99392.2	128891	80885.7	105068	106554	97698.8	90179.7	94702.5	134128	94841.6	94842.6	100889
POS_13400	10.476	427.207	3-[5-Hydroxy-7-methoxy-2,3-dimethyl-6-(3-methylbut-2-enyl)-4-oxo-2,3-dihydrochromen-8-yl]hexanoic acid	[M+Na]+	C23H32O6	UDVTWMLZUGXNQM-UHFFFAOYSA-N	CCCC(CC(O)=O)C1=C(OC)C(=C(O)C2=C1OC(C)C(C)C2=O)CC=C(C)C	Organoheterocyclic compounds	Benzopyrans	1-benzopyrans		0.707	57386.7	59896.5	64003.3	50849	54016.6	52293.6	56545.9	58440.7	46853.1	64421	54513.3	46954.3	56898.7	67390.8	66404.3	74239.8	60883.4	60942.8	66255.2	68834.3	60346.2	69712.1	66869.3	68510.2	60215.8	53916.6	64152.8	59220.5	57150.6	64536	59946.4
POS_25367	13.184	683.519	3-{1,10-dihydroxy-10-methyl-3-[2-methyl-4-(2,5,6,6-tetramethylcyclohex-1-en-1-yl)buta-1,3-dien-1-yl]-7-(1-oxopropan-2-ylidene)-2-oxaspiro[4.5]decan-6-yl}propyl dodecanoate	[M+H]+	C43H70O6	CAEDYXLYBKMFFK-YNQJBBLQNA-N	O=CC(=C1CCC(O)(C)C2(CC(OC2O)C=C(C=CC3=C(C)CCC(C)C3(C)C)C)C1CCCOC(=O)CCCCCCCCCCC)C					0.807	106046	92673.6	88326.2	71733.6	102923	84531.6	146899	199992	153409	149453	201021	149434	135471	125948	149613	113987	124367	140375	89741.3	113961	72621.7	82127.3	119970	97844.2	110514	112687	109828	112687	96554.6	114139	112522
POS_21506	12.105	589.48	3-{12-hydroxy-12-[5'-(1-hydroxydodecyl)-[2,2'-bioxolan]-5-yl]dodecyl}-5-methyl-5H-furan-2-one	[M+H-H2O]+	C37H66O6	VFGUSTAQETWXSD-CWBQBTCINA-N	O=C1OC(C=C1CCCCCCCCCCCC(O)C2OC(CC2)C3OC(CC3)C(O)CCCCCCCCCCC)C					0.725	1.27735e+06	1.56736e+06	1.3113e+06	1.29999e+06	1.4894e+06	1.23538e+06	2.07498e+06	2.56541e+06	3.36237e+06	2.21957e+06	1.39445e+06	1.65616e+06	434330	849399	857427	600389	847021	811043	937826	988675	807058	580932	994899	1.08053e+06	1.06136e+06	962035	1.03698e+06	1.13524e+06	770530	1.06127e+06	1.03772e+06
POS_20891	13.909	573.483	3-{7-[5-(1-hydroxyhenicosa-4,8-dien-1-yl)oxolan-2-yl]heptyl}-5-methyl-5H-furan-2-one	[M+H]+	C37H64O4	FGFWSFXBCSXBEY-MLPZMSAMNA-N	O=C1OC(C=C1CCCCCCCC2OC(CC2)C(O)CCC=CCCC=CCCCCCCCCCCCC)C					0.918	802019	582369	551076	425717	682367	552275	440793	528946	584354	562115	562348	390535	644092	535573	496829	344213	516143	703434	651497	784984	635398	539225	866849	605461	759777	680003	701412	701367	655059	732993	714765
POS_19810	12.465	547.47	3-{7-[5-(1-hydroxynonadec-4-en-1-yl)oxolan-2-yl]heptyl}-5-methyl-5H-furan-2-one	[M+H]+	C35H64O4	RLULTXPVFIKVJD-WIGRTZCBNA-N	O=C1OC(C=C1CCCCCCCC2OC(CC2)C(O)CCC=CCCCCCCCCCCCCCC)C					0.701	38079.9	31696.8	24429.9	28737.2	26616.1	37018.3	53494.4	40169	50171.5	42713.7	35775.8	45686.7	25077.7	23742.3	21701.8	23586.3	26514.7	33335.2	58243.7	45797.8	48428.4	41910.6	31610.2	44700.4	33695.9	33594.1	34553	35973	33007.1	35605.6	38549.7
POS_225	7.225	105.07	3-Cyanopyridine	[M+H]+	C6H4N2	GZPHSAQLYPIAIN-UHFFFAOYSA-N	N#CC1=CN=CC=C1	Organoheterocyclic compounds	Pyridines and derivatives	3-pyridinecarbonitriles		0.811	222288	280408	298983	248324	324923	255938	254915	277553	243570	185612	201962	225994	277322	238542	248334	207029	247901	285631	257015	288808	303380	304778	362567	283179	113934	108639	111451	114021	110897	76693.8	114005
POS_15525	4.791	463.214	3-Ethyl-4-hydroxy-4-methylpentyl 6-O-[(2S,3R,4R)-tetrahydro-3,4-dihydroxy-4-(hydroxymethyl)-2-furanyl]-beta-D-glucopyranoside	[M+Na]+	C19H36O11	ZHOUHFMRWBOCFO-RPIGWSNLSA-N	CCC(CCO[C@@H]1O[C@H](CO[C@H]2OC[C@](O)(CO)[C@H]2O)[C@@H](O)[C@H](O)[C@H]1O)C(C)(C)O	Lipids and lipid-like molecules	Fatty Acyls	Fatty acyl glycosides		0.739	72789.3	146929	121227	124632	157859	128995	54138.7	96599	57982.8	52492.6	71883	92494.1	60608.5	66449.6	73464.1	49157.2	57812.7	63412.2	114738	121899	108800	95999.8	96799.5	107927	107676	98760.2	107634	108487	103102	51679.3	107579
POS_811	0.653	145.048	3-Hexenedioic acid	[M+H]+	C6H8O4	YHGNXQAFNHCBTK-OWOJBTEDSA-N	OC(=O)C\\C=C\\CC(O)=O	Lipids and lipid-like molecules	Fatty Acyls	Fatty acids and conjugates		0.707	148844	121182	137397	101924	167256	128843	88039.9	117006	88525.9	82352	105724	96716	171581	146676	122741	133915	120552	116941	109231	108163	141273	144477	102021	132341	106460	117749	98570.1	99694.3	112353	104785	104774
POS_18518	3.589	521.2	3-Hydroxy-1-(3-hydroxy-4-methoxyphenyl)-2-{4-[(1E)-3-hydroxy-1-propen-1-yl]-2-methoxyphenoxy}propyl beta-D-glucopyranoside	[M-H2O+H]+	C26H34O12	XBTCTDQFKYYTLT-JPNAWLBCSA-N	COC1=CC=C(C=C1O)C(O[C@@H]2O[C@H](CO)[C@@H](O)[C@H](O)[C@H]2O)C(CO)OC3=C(OC)C=C(\\C=C\\CO)C=C3	Organic oxygen compounds	Organooxygen compounds	Carbohydrates and carbohydrate conjugates		0.731	21243.3	40736.9	25343.3	27704.6	44117.9	35548.8	34696.9	67099.9	45471.9	59443	28746.6	46677.9	29586.8	30834.4	46806.2	24898.5	34507.7	32310	51773.5	47912	61403.3	33376.7	38491.2	56950	43124.3	40558.1	46369.4	42364.7	43174.1	23185.3	43118.8
POS_4200	10.585	247.17	3-hydroxy-2-[(4aR,8aS)-octahydro-4a-methyl-8-methylene-2(1H)-naphthalenylidene]-, methyl ester, (2E)-propanoic acid	[M-H2O+H]+	C16H24O3	PMMWVYKBDULGDG-MJTSSRLASA-N	COC(=O)\\C(CO)=C1/CC[C@@]2(C)CCCC(=C)[C@@H]2C1	Lipids and lipid-like molecules	Prenol lipids	Sesquiterpenoids		0.724	49123.5	56265	56408	56623	58010.6	56567.1	81505.8	91161.8	94129.1	85233.1	74006.5	77079.8	43213.1	44677.2	53388.5	44044.6	54335	47330	33828.7	42652	44562	34523.8	29037.6	34909.8	49159.9	46745.3	51453	50972.4	47890.5	49534.3	60639.7
POS_11023	2.761	385.148	3-Hydroxy-2-[3-methyl-2-[[3,4,5-trihydroxy-6-(hydroxymethyl)oxan-2-yl]oxymethyl]cyclopent-2-en-1-yl]propanoic acid	[M+Na]+	C16H26O9	IVUFRBWVXKXZMM-UHFFFAOYSA-N	CC1=C(COC2OC(CO)C(O)C(O)C2O)C(CC1)C(CO)C(O)=O	Lipids and lipid-like molecules	Prenol lipids	Terpene glycosides		0.776	25458.9	57127.2	25217.1	43496.8	70419.1	40800.3	76653.7	33181.2	14959.2	24434.4	22023.3	38583.2	34284.9	45076.3	54442.7	31384.9	44751.7	44724.3	71825.8	52353.1	75219	42380.1	41045.5	92537.8	46531.6	50052	47261.1	46552.7	48532.7	30298.7	48663
POS_20561	10.781	565.401	3-Hydroxy-3',4'-didehydro-beta,psi-caroten-4-one	[M+H]+	C40H52O2	JQSLJBXSPJMQQS-ZGZGHAEGSA-N	CC(C)=C/C=C/C(C)=C/C=C/C(C)=C/C=C/C(C)=C/C=C/C=C(C)/C=C/C=C(C)/C=C/C1=C(C)C(=O)C(O)CC1(C)C	Lipids and lipid-like molecules	Prenol lipids	Tetraterpenoids		0.88	149823	188962	163635	154448	162887	147106	171175	162874	137731	133001	117384	154705	197243	149941	192375	120488	177685	216975	246603	258371	250730	142030	230876	314934	150621	109589	150537	179635	134408	144406	172378
POS_12864	9.47	417.278	3-hydroxy-4,6b,8a,11,11,12b,14a-heptamethyl-8,9,12,12a,13,14-hexahydro-7H-picene-2,10-dione	[M+H-H2O]+	C29H38O3	RDWGFOQOZANCPB-OTPJXFODNA-N	O=C1C=C2C(=CC=C3C2(C)CCC4(C)C5CC(C(=O)CC5(C)CCC34C)(C)C)C(=C1O)C					0.788	99964.4	122953	112336	96211.9	117129	99060.3	78620.6	93781.7	105573	102425	75796.7	94172.8	69363.3	64668.3	88224.4	54449.1	76180.1	72386.8	98806.2	96474.4	117760	76286.8	103651	91788.3	89158.5	83333.4	89155.2	95044.9	71830.7	87555.1	89136.9
POS_12762	11.047	415.299	3-Hydroxy-8'-apo-epsilon-caroten-8'-al	[M+H-H2O]+	C30H40O2	SPBPMWXNKPPVSX-LHMJRBLPNA-N	O=CC(=CC=CC(=CC=CC=C(C=CC=C(C=CC1C(=CC(O)CC1(C)C)C)C)C)C)C					0.725	94815.2	163438	152752	119235	192277	143042	147718	143182	107100	127961	87739.1	154882	150785	125063	112800	137632	113064	161859	131655	132151	134830	90643.5	102233	146611	138023	131198	161676	147731	127197	138306	144165
POS_4745	3.913	260.09	3-Hydroxycarbofuran	[M+Na]+	C12H15NO4	RHSUJRQZTQNSLL-UHFFFAOYSA-N	CNC(=O)OC1=CC=CC2=C1OC(C)(C)C2O	Organoheterocyclic compounds	Coumarans			0.724	11199.4	19430.3	12877.1	17748.6	27885.3	18140.6	11989.8	16289.1	14542.3	18386.3	10488.8	10693.4	10945.1	14863.6	13633.6	10499.9	13315.1	15312	15588.3	19283.3	16856	14519.9	27248.2	22480.1	15449.9	13596.9	13961	15137.7	14274.8	9945.28	13619.5
POS_1320	2.099	165.054	3-Hydroxycinnamic acid	[M+H]+	C9H8O3	KKSDGJDHHZEWEP-SNAWJCMRSA-N	OC(=O)C=CC1=CC(=CC=C1)O	Phenylpropanoids and polyketides	Cinnamic acids and derivatives	Hydroxycinnamic acids and derivatives	C12621	0.712	13758.3	15738.8	11778.5	14871.7	16438.4	12549.7	68246.7	17412.9	32168.4	19059.4	31047.5	13773.4	43089.1	106196	23024.1	34469	22393.7	22520.8	2222.83	3109.11	3568.24	7410.85	4840.07	2625.99	17979.3	19258.3	13136.7	18773.3	18798.7	10122	18870.6
POS_1991	5.759	190.086	3-Indolepropionic acid	[M+H]+	C11H11NO2	GOLXRNDWAUTYKT-UHFFFAOYSA-N	OC(=O)CCC1=C[NH]C2=C1C=CC=C2	Organoheterocyclic compounds	Indoles and derivatives	Indolyl carboxylic acids and derivatives		0.861	4240.94	6147.25	6504.92	6181.64	5989.26	7272.86	14325	15704.7	13321.9	14402.3	9418.91	17340.1	9143.02	10045.4	12733.6	8139.88	10993.7	11522.9	26292.4	28104.8	29441.3	16430.2	13889.9	33476.6	12316.5	10359.5	10780.6	11114	11037.3	9432.14	10764.1
POS_12454	6.667	411.103	3-O-Methylfunicone	[M+Na]+	C20H20O8	WGLRJONCGNNMKL-VOTSOKGWSA-N	COC(=O)C1=C(C(=O)C2=COC(=C(OC)C2=O)C=CC)C(=CC(=C1)OC)OC	Organic oxygen compounds	Organooxygen compounds	Carbonyl compounds		0.751	13517.4	21237.3	18667.9	9301.59	27024.3	19698.4	1282.32	342.413	461.681	329.742	330.207	669.232	972.773	719.906	1162.18	514.828	667.857	729.504	249.081	500.132	473.899	529.1	373.651	483.593	6616.57	6095.28	5889.87	6146.09	5125.83	6148.6	4283.63
POS_10475	8.08	373.274	3-Oxochol-4-en-24-oic acid	[M+H]+	C24H36O3	WCFIGQHNBJXROP-IHMUCKAYSA-N	C[C@H](CCC(O)=O)[C@H]1CC[C@H]2[C@@H]3CCC4=CC(=O)CC[C@]4(C)[C@H]3CC[C@]12C	Lipids and lipid-like molecules	Steroids and steroid derivatives	Bile acids, alcohols and derivatives		0.71	15498.1	16972.3	16013.2	28476.7	18364.7	24161.7	33938.7	48874.8	34386.7	44493.1	28244.9	51904	83067.3	75472.9	99808.3	68474.8	94335.4	88592	59349.3	60425.9	32574.2	37908.5	57460.6	36437.1	41719.1	41807.2	46080.5	41243.7	43002.6	41092.9	41194.5
POS_8489	3.377	339.11	3-p-Coumaroylquinic acid	[M+H]+	C16H18O8	BMRSEYFENKXDIS-QHAYPTCMSA-N	OC1CC(O)(CC(OC(=O)C=CC2=CC=C(O)C=C2)C1O)C(O)=O	Organic oxygen compounds	Organooxygen compounds	Alcohols and polyols	C12208	0.873	33624.3	76300.9	33438.7	30872.2	66125.4	52095.7	29059.4	41301.5	46171.6	32820	32174.2	28196.9	63499.6	80408.8	108212	64844.8	106595	101203	23431	29376.5	26805.8	17340.6	14912.7	23476.7	39795.3	38266.3	39325.2	39762.9	39742.9	20337.1	39773.8
POS_9609	4.638	359.146	3,4,2',4',6'-Pentamethoxychalcone	[M+H]+	C20H22O6	TVKGYMYAOVADOP-SOFGYWHQSA-N	COC1=CC(=C(C(=O)/C=C/C2=CC(=C(OC)C=C2)OC)C(=C1)OC)OC	Phenylpropanoids and polyketides	Linear 1,3-diarylpropanoids			0.747	48223.3	10692.5	39177.2	30403.2	24928.6	9778.44	24803.9	33462	33859.4	15498.4	65857.1	28256.3	24166.6	58978.8	26083.2	47298.9	13822.8	41199.4	65275.2	12446.7	18701.1	63745	94883.8	40022	38375.1	24965.5	33063.8	18730.7	26604.8	28461.8	26545.2
POS_15354	11.751	459.359	3,5,5-trimethyl-4-(3,7,12,16,18-pentamethylnonadeca-1,3,5,7,9,11,13,15-octaen-1-yl)cyclohex-2-en-1-one	[M+H]+	C33H46O	OLOIPLDBLGXQBC-WPRSTXHRNA-N	O=C1C=C(C)C(C=CC(=CC=CC(=CC=CC=C(C=CC=C(C)CC(C)C)C)C)C)C(C)(C)C1					0.887	280551	299053	320148	269112	298381	315689	382312	339142	284477	327318	325036	309796	287248	238418	227532	266163	285684	297914	248122	307311	250175	201245	280829	221760	213828	213636	194905	214427	185524	213736	229187
POS_10459	5.341	373.22	3,5,5-Trimethyl-4-[3-(beta-D-glucopyranosyloxy)butyl]-2-cyclohexene-1-one	[M+H]+	C19H32O7	NYLNHNDMNOPWAZ-ZEGIJQCCSA-N	CC(CCC1C(=CC(=O)CC1(C)C)C)O[C@@H]2O[C@H](CO)[C@@H](O)[C@H](O)[C@H]2O	Lipids and lipid-like molecules	Fatty Acyls	Fatty acyl glycosides		0.908	36007	112689	40881.5	88299.8	145908	97498.3	237951	296130	190951	278087	75475.1	244715	179368	222362	356007	209375	303375	279669	223996	232099	256094	138629	175603	260931	169113	160673	160780	214652	162149	84087.2	169100
POS_11707	6.012	397.217	3,5,5-Trimethyl-4-[3-[(beta-D-glucopyranosyl)oxy]butyl]-3-cyclohexen-1-ol	[M+Na]+	C19H34O7	QOLJILMTPKQQQA-KWEBYEANSA-N	CC(CCC1=C(C)CC(O)CC1(C)C)OC2OC(CO)C(O)C(O)C2O	Lipids and lipid-like molecules	Fatty Acyls	Fatty acyl glycosides		0.867	268736	275884	283989	259980	252878	252713	157785	212204	169447	166621	160275	210113	319103	386714	449080	285646	393665	397204	110036	112042	96018.4	84148.5	104429	102595	226421	220416	231659	220314	229615	111992	229223
POS_11155	3.88	387.199	3,5,5-Trimethyl-4beta-hydroxy-4-[3-(beta-D-glucopyranosyloxy)-1-butenyl]-2-cyclohexene-1-one	[M+H]+	C19H30O8	SWYRVCGNMNAFEK-CLCVOTHJSA-N	CC(O[C@@H]1O[C@H](CO)[C@@H](O)[C@H](O)[C@H]1O)\\C=C\\[C@@]2(O)C(=CC(=O)CC2(C)C)C	Lipids and lipid-like molecules	Fatty Acyls	Fatty acyl glycosides		0.847	20280.2	45191.9	20524.3	39309.2	45938.2	38996.8	127556	133592	149540	123464	76119.5	127204	51183.7	56307.4	66113.2	44662.6	51160.3	65386.1	87630.5	92289.9	108334	80482.2	82562.3	84936	58774.6	54001.7	61558.5	61348.9	59395	33544	69208.3
POS_9539	8.877	357.277	3,7-Dihydroxycholan-24-oic acid	[M-2H2O+H]+	C24H40O4	RUDATBOHQWOJDD-UHFFFAOYSA-N	CC(CCC(O)=O)C1CCC2C3C(O)CC4CC(O)CCC4(C)C3CCC12C	Lipids and lipid-like molecules	Steroids and steroid derivatives	Bile acids, alcohols and derivatives		0.737	54786.5	58761	47535.2	42251.8	53150.8	57896.1	67178.9	97640.3	80320.6	83864.3	54429.5	70082.2	111174	104752	177049	130857	154516	130327	69467.4	73040.3	45430.8	60980.8	85684.2	49977.7	70457	66087.3	65040.7	74814.8	54721.8	65997.4	67836.1
POS_2878	10.597	219.174	3,8-Dimethyl-5-propan-2-yl-4a,5,6,8a-tetrahydro-1H-naphthalen-2-one	[M+H]+	C15H22O	LMILVXQXGKTFSZ-UHFFFAOYSA-N	CC(C)C1CC=C(C)C2CC(=O)C(=CC12)C	Lipids and lipid-like molecules	Prenol lipids	Sesquiterpenoids		0.855	194224	231755	229694	217352	224622	241131	281977	317100	375780	296182	276006	240657	181812	182228	215078	178667	204313	202005	163500	175152	130414	127668	132850	134471	200171	175678	206119	194574	187334	200037	218892
POS_10537	7.715	375.105	3',5-Dihydroxy-3,4',5',7-tetramethoxyflavone	[M+H]+	C19H18O8	LLDTYMGZAXZDDU-UHFFFAOYSA-N	COC1=CC(=C2C(=O)C(=C(OC2=C1)C3=CC(=C(OC)C(=C3)O)OC)OC)O	Phenylpropanoids and polyketides	Flavonoids	O-methylated flavonoids		0.77	12992	16675.4	14967.8	10636.3	20204.5	10957.8	2321.08	15468.4	8096.06	2334.98	3012.27	2316.63	2521.32	2188.15	5836.82	4570.06	2361.95	2214.5	1710.44	1516.8	624.749	1148.99	1092.68	537.407	5349.22	7098.65	5367.02	4728.72	4915.37	6513.92	4438.17
POS_17046	9.38	493.254	3beta-HYDROXYDEOXODIHYDRODEOXYGEDUNIN	[M+Na]+	C28H38O6	FJIIOEQLAAKWEL-VISHRWGOSA-N	CC(=O)OC1CC2C(C)(C)C(O)CCC2(C)C3CCC4(C)C(OC(=O)C=C4C13C)C5=COC=C5	Organoheterocyclic compounds	Naphthopyrans			0.761	55170	70433.7	67087.6	25244.9	83246.3	66322.7	1716.01	1733.29	2141.31	2325.95	2652.84	3318.22	1198.08	888.392	1456.25	1515.97	1309.34	1373.53	1835.66	1158.84	698.782	1700.81	565.788	743.002	21355.5	13621.6	15985.2	15055.2	17510.6	14967.3	15991.9
POS_11435	1.236	393.135	4-(1,3-Benzodioxol-5-ylmethyl)-3-[(3,4-dimethoxyphenyl)methyl]oxolan-2-one	[M+Na]+	C21H22O6	IYBDDRJHJMFFBB-UHFFFAOYSA-N	COC1=C(OC)C=C(CC2C(COC2=O)CC3=CC4=C(OCO4)C=C3)C=C1	Lignans, neolignans and related compounds	Furanoid lignans	Tetrahydrofuran lignans		0.811	12760.6	10354.1	14136.2	15317.2	26608.8	13706.7	25660.3	38679.7	29554	16479.5	15387.1	23255	9604.83	13947.3	14472.9	9017.24	12940.7	16747.8	137381	141967	103828	63421.3	242823	164849	30645	49621	28541.6	30190.4	56036	28016.9	27817.5
POS_9249	2.679	353.12	4-(2-Hydroxyethyl)-2-methoxyphenyl-beta-D-glucopyranoside	[M+Na]+	C15H22O8	ZZDVZVBAZHPHLY-UXXRCYHCSA-N	COC1=C(O[C@@H]2O[C@H](CO)[C@@H](O)[C@H](O)[C@H]2O)C=CC(=C1)CCO	Organic oxygen compounds	Organooxygen compounds	Carbohydrates and carbohydrate conjugates		0.855	160309	188622	123531	234196	197113	198260	224763	267642	234766	248924	235064	267968	279256	239783	306563	199493	287584	265881	404522	377593	322906	305342	379275	326500	266669	254497	271877	258789	266982	170686	266681
POS_6862	5.277	305.098	4-(2,3-Dihydroxy-3-methylbutoxy)furo(3,2-g)chromen-7-one	[M+H]+	C16H16O6	PEWFWDOPJISUOK-UHFFFAOYSA-N	CC(C)(O)C(O)COC1=C2C=COC2=CC3=C1C=CC(=O)O3	Phenylpropanoids and polyketides	Coumarins and derivatives	Furanocoumarins		0.755	8479.28	20772	8455.3	21124.4	15553.2	17414.6	14967.8	19453.2	16010.6	21992.2	29585.1	14226.9	15698.5	23043.1	18488.3	12099.1	19064.4	18679.8	10191.8	11123.4	8897.1	11662.6	13025.6	9428.85	19192.4	18986.9	20780.6	19220.3	19845	11474.7	19838.2
POS_1653	4.255	175.148	4-(2,3,6-trimethylphenyl)butan-2-ol	[M+H-H2O]+	C13H20O	IMXWSBUOJQZJJZ-LDGXTIHJNA-N	OC(C)CCC=1C(=CC=C(C1C)C)C					0.771	84634.6	153114	76158.1	150173	174008	146569	159124	212491	135307	170804	111011	164041	188015	190187	199113	115288	234724	208484	192046	156884	165480	151468	176278	180329	168438	152864	173438	166381	176999	80433.9	173128
POS_13265	6.489	425.176	4-[(1E)-3-(beta-D-glucopyranosyloxy)-1-buten-1-yl]-4-hydroxy-5-(hydroxymethyl)-3,5-dimethyl-2-cyclohexen-1-one	[M+Na]+	C19H30O9	DXIYOCNHJLPWQM-JXPYDTCBSA-N	CC(O[C@@H]1O[C@H](CO)[C@@H](O)[C@H](O)[C@H]1O)\\C=C\\C2(O)C(=CC(=O)CC2(C)CO)C	Lipids and lipid-like molecules	Fatty Acyls	Fatty acyl glycosides		0.748	189998	219674	182680	189247	235342	178895	131072	176822	150639	165263	117533	117480	112505	123103	161761	107359	113977	115172	386508	399715	256492	267994	572146	251139	132115	127479	126351	129488	132306	56168.1	132105
POS_13863	5.62	435.163	4-[(2R,3R,4S,5S,6R)-3,4,5-trihydroxy-6-(hydroxymethyl)oxan-2-yl]oxypentan-2-yl (E)-3-(4-hydroxyphenyl)prop-2-enoate	[M+Na]+	C20H28O9	RMFDCHYDPYVNFA-AKVWERCLSA-N	CC(CC(C)OC(=O)C=CC1=CC=C(O)C=C1)OC2OC(CO)C(O)C(O)C2O	Lipids and lipid-like molecules	Fatty Acyls	Fatty acyl glycosides		0.768	16933.7	30075.3	24317.1	20962.6	34345.2	27124.4	19331.2	29778.1	24478.9	27969.5	19248.3	24816.5	15570.5	22474.1	27793.7	18344.4	29239	29427.4	33130.6	28458.9	34107	24862	36942	30972	29916.4	30146.6	36275.2	29967	35275.9	19087.7	31348.9
POS_12375	8.905	409.272	4-[10-(5-hydroxy-3,5,6-trimethyl-2,6-dihydropyran-2-yl)undeca-1,3,5,7,9-pentaen-1-yl]-2,4,5-trimethylcyclopent-2-en-1-one	[M+H]+	C27H36O3	AWKOIWWVZPOTLM-OHCNXAEMNA-N	O=C1C(=CC(C=CC=CC=CC=CC=C(C)C2OC(C)C(O)(C=C2C)C)(C)C1C)C					0.752	297316	318599	293147	257042	342771	277962	226273	269355	266793	223802	200128	252146	231030	188694	326318	222350	243196	235045	266430	237215	219766	189491	220686	229812	282855	281922	276458	299515	188165	276212	288234
POS_11266	4.382	389.217	4-[3-(Beta-D-glucopyranosyloxy)-4-hydroxy-2,6,6-trimethyl-1-cyclohexen-1-yl]-2-butanone	[M+H]+	C19H32O8	JVIDANAJZDBKRL-FJUMDGKUSA-N	CC(=O)CCC1=C(C)C(O[C@@H]2O[C@H](CO)[C@@H](O)[C@H](O)[C@H]2O)C(O)CC1(C)C	Lipids and lipid-like molecules	Prenol lipids	Terpene glycosides		0.847	13733.5	49392.9	21894	28818.1	43997	43156.3	151347	81896.9	183839	185150	87343.5	115379	75288.6	103577	140345	96464.9	92880.6	88140.5	94143.3	64424.3	63999.6	49626.8	75532	67435.9	63603.6	42328.6	70571.3	60143.6	59894.3	36023.8	71860.8
POS_15648	7.681	465.287	4-[3-Methyl-5-(5,6,7-trihydroxy-1,2,4a,5-tetramethyl-3,4,6,7,8,8a-hexahydro-2H-naphthalen-1-yl)pentoxy]-4-oxobutanoic acid	[M+Na]+	C24H42O7	DQOOFQPFNNGTHL-UHFFFAOYSA-N	CC(CCOC(=O)CCC(O)=O)CCC1(C)C(C)CCC2(C)C1CC(O)C(O)C2(C)O	Lipids and lipid-like molecules	Prenol lipids	Diterpenoids		0.701	10803.6	19201.8	14476.7	8747.11	14844.7	13966.5	13484.9	15754.5	19874.2	16132.7	15618.6	11773.9	14725.9	17089.3	24087.2	14404.7	12966.9	15644.4	17747.5	14682.8	15808.7	15987.3	26515.5	13878.5	12351.6	12447.5	10981.3	14043.3	11851.2	8848.6	12403.1
POS_12347	4.269	409.181	4-[4-(beta-D-Glucopyranosyloxy)-2-hydroxy-2,6,6-trimethylcyclohexylidene]-3-buten-2-one	[M+Na]+	C19H30O8	OSUSRWMGHUUXBY-OHWUEDFNSA-N	CC(=O)[CH]=[C]=[C]1C(C)(C)CC(CC1(C)O)O[C@@H]2O[C@H](CO)[C@@H](O)[C@H](O)[C@H]2O	Lipids and lipid-like molecules	Prenol lipids	Terpene glycosides		0.833	51770.2	115410	54564.2	55019	130387	95634	146440	18400.8	19903.4	56555.7	20174	22989.1	64221.9	16900.8	33315.4	32134.3	25159.9	23484.4	49865.8	20655.9	73169	69704.7	55223.3	35031.6	69298.4	59533.4	69185	69209.6	66896.2	32458.2	69160.5
POS_6806	3.277	303.138	4-[Formyl(6-methoxyquinolin-8-yl)amino]pentanoic acid	[M+H]+	C16H18N2O4	HWLCTPIUUFQVEK-UHFFFAOYSA-N	COC1=CC2=CC=CN=C2C(=C1)N(C=O)C(C)CCC(O)=O	Organoheterocyclic compounds	Quinolines and derivatives			0.817	10135.8	12077.2	8720.52	20407.1	14717.2	14896.7	11475.4	13674.2	11997.6	12360	10139.3	11733.8	18509.4	24143	25486.5	17915.4	21860.4	33158.7	13427.1	14588.5	11185.7	10892.5	17168.7	10933.3	17082	15911.3	28202.2	15254.1	17369.6	9643.78	17131.9
POS_8625	8.965	341.21	4-Hydroxy-3-[(2E,6E)-4-hydroxy-3,7,11-trimethyldodeca-2,6,10-trienyl]benzoic acid	[M-H2O+H]+	C22H30O4	LSQRGMPMJOCLHX-GONBZBRSSA-N	CC(C)=CCCC(C)=CCC(O)C(C)=CCC1=CC(=CC=C1O)C(O)=O	Lipids and lipid-like molecules	Prenol lipids	Sesquiterpenoids		0.711	88023	98511.7	79425.5	69305.4	89653.1	88800.3	27921.6	25389	26486.4	27351.4	28275.1	39526.3	17487.1	17728.5	19962.9	15435.5	22885.9	17964.4	34134	31412.8	25996	22805	24679.9	19333.1	41590.3	43212.8	48961	36156.1	30059.1	43274.6	43193
POS_14834	4.357	451.193	4-Hydroxy-6-methyl-3-methylidene-5-[5-[(2R,3R,4S,5S,6R)-3,4,5-trihydroxy-6-(hydroxymethyl)oxan-2-yl]oxypentan-2-yl]-3a,4,7,7a-tetrahydro-1-benzofuran-2-one	[M+Na]+	C21H32O9	HYMAKZYMIDUXML-BTUKQMCYSA-N	CC(CCCO[C@@H]1O[C@H](CO)[C@@H](O)[C@H](O)[C@H]1O)C2=C(C)CC3OC(=O)C(=C)C3C2O	Lipids and lipid-like molecules	Prenol lipids	Terpene lactones		0.759	13172.7	17616.1	10857.4	22847.5	24121.8	22279.4	24742.6	32756.6	30319.5	26865.9	22517.2	30965.5	29652.1	21065.4	32817.5	20729.9	27676.7	30890.3	23404.8	23482.8	25300.7	17489.8	15652.5	20542.6	19643.5	23457.3	12317.7	19714.3	23040.8	10910.1	20690.6
POS_3048	2.099	224.127	4-Hydroxybenzoylcholine	[M]+	[C12H18NO3]+	BAPAICNRGIBFJT-UHFFFAOYSA-O	C[N+](C)(C)CCOC(=O)C1=CC=C(O)C=C1	Benzenoids	Benzene and substituted derivatives	Benzoic acids and derivatives		0.9	94459.1	89280.3	79346.9	66006	102727	90429.2	333985	98956	179965	125833	141342	75910.7	252198	605180	146972	222223	130122	105447	13894.6	15561.9	12012.7	33457.6	20052.6	18827.9	101259	85803.9	88097.2	99813.3	85617	69732	89204.2
POS_1244	5.417	163.037	4-Hydroxycoumarin	[M+H]+	C9H6O3	VXIXUWQIVKSKSA-UHFFFAOYSA-N	OC1=CC(=O)OC2=CC=CC=C12	Phenylpropanoids and polyketides	Coumarins and derivatives	Hydroxycoumarins	C02646	0.725	66746.6	156839	73098.1	101427	180887	124932	145425	260694	143991	161658	125045	145064	90896.7	194432	155640	187402	90601.7	115698	123122	131819	79767.4	140097	110756	134819	139956	130875	123610	124292	161961	95471	123281
POS_1390	5.037	167.07	4-Methoxyphenylacetic acid	[M+Na]+	C9H10O3	NRPFNQUDKRYCNX-UHFFFAOYSA-N	COC1=CC=C(CC(O)=O)C=C1	Benzenoids	Phenol ethers	Anisoles		0.766	24240.6	49152.9	23620	48123.6	48877.4	39651.1	27636.1	30760.6	28898.2	31092.8	21188.9	28799.6	62512	74430.8	84315.7	55070.7	78847.3	81878.5	34209.6	33689.8	41339.9	27249.8	42060.6	33865.5	37049.7	35301.1	34803.1	39082	36926.8	16871.9	37008.8
POS_20641	10.98	567.414	4-Oxogazaniaxanthin	[M+H]+	C40H54O2	BHDQEDUHXBQKIH-APUCIYKZSA-N	CC(C)=CCCC(/C)=C/C=C/C(C)=C/C=C/C(C)=C/C=C/C=C(C)/C=C/C=C(C)/C=C/C1=C(C)C(=O)C(O)CC1(C)C	Lipids and lipid-like molecules	Prenol lipids	Tetraterpenoids		0.746	137496	122705	125797	144550	126495	140103	137927	108160	119521	106203	136075	108577	114313	84349.4	112920	85878.5	108862	115119	167363	194089	154594	120540	99621.8	151312	109858	109789	110422	115330	80320.2	114767	120099
POS_25761	11.77	692.379	4,10,16-Trimethyl-3,6,9,12,18-pentakis(1-methylethyl)-15-[(1S)-1-methylpropyl]-, (3S,6R,9S,12R,15S,18R)-1,7,13-trioxa-4,10,16-triazacyclooctadecane-2,5,8,11,14,17-hexone	[M+K]+	C34H59N3O9	UQCSETXJXJTMKO-NLABLYSUSA-N	CC[C@@H](C)[C@@H]1N(C)C(=O)[C@H](OC(=O)[C@H](C(C)C)N(C)C(=O)[C@H](OC(=O)[C@H](C(C)C)N(C)C(=O)[C@H](OC1=O)C(C)C)C(C)C)C(C)C	Organic acids and derivatives	Peptidomimetics	Depsipeptides		0.759	132689	143669	116940	95004.3	157723	121256	120305	191356	111689	139535	89779.2	153960	99104.2	64661.6	111814	99534.8	128246	125214	160117	124573	103762	73071.7	82310.3	122298	102883	89180.4	102467	105466	77693.7	104700	108209
POS_18689	7.702	525.3	4,4,8,10,14-Pentamethyl-17-(4,5,6-trihydroxy-6-methylheptan-2-yl)-2,5,6,7,9,15-hexahydro-1H-cyclopenta[a]phenanthrene-3,16-dione	[M+K]+	C30H46O5	PGQUPZCFLHXEHV-UHFFFAOYSA-N	CC(CC(O)C(O)C(C)(C)O)C1=C2C=CC3C4(C)CCC(=O)C(C)(C)C4CCC3(C)C2(C)CC1=O	Lipids and lipid-like molecules	Prenol lipids	Triterpenoids		0.753	5913.29	5124.61	6598.6	4557.7	4257.09	6196.02	23986.9	23293.8	27006.2	22042.8	14782.9	26135.3	14009.8	10292.1	23197.6	13422.3	17439.4	14752.2	9047.51	11379.7	12096.7	11299.9	11930.3	10285.3	12722.4	13187.6	12118.6	13771.6	12726.7	8965.83	13078.2
POS_11469	10.461	393.278	4,9,13-trimethyl-15-(2,6,6-trimethylcyclohex-1-en-1-yl)pentadeca-2,4,6,8,10,12,14-heptaenoic acid	[M+H]+	C27H36O2	VIAXZJZCXWZOOV-KSMLSKHQSA-N	O=C(O)C=CC(=CC=CC=C(C=CC=C(C=CC1=C(C)CCCC1(C)C)C)C)C					0.857	425472	409422	449539	371818	453664	382078	280348	328803	306471	301833	274575	293524	400088	323766	344165	359130	371834	361607	500287	510468	539583	456181	532092	531647	391308	351300	381733	393164	330893	390754	399556
POS_14941	4.23	453.165	4'-O-b-D-Glucosyl-5-O-methylvisamminol	[M+H]+	C22H28O10	QVGFPTYGKPLXPK-OOBAEQHESA-N	COC1=C2CC(OC2=CC3=C1C(=O)C=C(C)O3)C(C)(C)OC4OC(CO)C(O)C(O)C4O	Organoheterocyclic compounds	Benzopyrans	1-benzopyrans		0.835	330156	553903	552068	627223	785675	314654	2.04357e+06	153555	1.91667e+06	1.76484e+06	1.45206e+06	1.20589e+06	511242	914023	453387	489135	379745	534442	623521	583991	326102	530701	512529	602796	848712	828432	759816	789367	1.25897e+06	677301	831879
POS_11128	2.503	387.125	4a,5,7-Trihydroxy-7-methyl-1,4a,5,6,7,7a-hexahydrocyclopenta[c]pyran-1-yl beta-D-glucopyranoside	[M+Na]+	C15H24O10	XUWSHXDEJOOIND-MEVVXUJLSA-N	CC1(O)CC(O)C2(O)C=COC(OC3OC(CO)C(O)C(O)C3O)C12	Lipids and lipid-like molecules	Prenol lipids	Terpene glycosides		0.715	13969.9	15587.7	8579.64	9890.74	13193.1	13287.5	9247.06	15250.2	12498.3	14380.6	10715.2	17991	10866.6	1164.93	17401	9403.62	13211.2	17706.6	23636.1	22601.9	30310.3	21966.4	20847.2	21543.9	9267.84	11186.5	10517.7	10143.2	10194.2	10279.5	10133.2
POS_2143	6.844	195.137	5-(6-Methyl-6-hydroxyheptyl)furan-2(5H)-one	[M-H2O+H]+	C12H20O3	RFEPDQFPTNCOBK-UHFFFAOYSA-N	CC(C)(O)CCCCCC1OC(=O)C=C1	Organoheterocyclic compounds	Dihydrofurans	Furanones		0.702	65307.1	112911	125832	97694.2	138280	90895.1	55650.2	74791.7	55817.5	52565.5	50447.7	50491.7	47140.5	58908.8	49908.9	39479.2	41956.6	56441.9	67212.4	94792.9	74623.3	52025.3	102473	86009.3	73118.7	76493.7	79539.9	73280.7	73065.6	40202.8	76645
POS_2526	5.692	209.152	5-(6-Methyl-6-hydroxyoctyl)furan-2(5H)-one	[M-H2O+H]+	C13H22O3	SYVFGLXUEAXFAP-UHFFFAOYSA-N	CCC(C)(O)CCCCCC1OC(=O)C=C1	Organoheterocyclic compounds	Dihydrofurans	Furanones		0.73	106385	248695	73082.1	267181	257962	271749	222564	176255	248764	146060	207854	246638	255990	245399	167007	136792	261121	250349	337947	353649	308888	249748	313476	281357	231114	230382	243288	210327	248896	105044	240344
POS_3071	3.194	225.146	5-(6-Methyl-7-oxooctyl)furan-2(5H)-one	[M+H]+	C13H20O3	MSOHKYKACHEERC-UHFFFAOYSA-N	CC(CCCCCC1OC(=O)C=C1)C(C)=O	Organoheterocyclic compounds	Dihydrofurans	Furanones		0.712	14497.5	37526.5	21465	34057.6	59570.1	36818.8	12072.2	55244.1	17970.8	45726.7	24575.7	21133.9	24691.1	45987.6	38516.9	12522.8	22438.4	38815.1	31900.5	31477.6	34277.8	19529.7	29560.6	38562.6	25736.7	39928.2	25805.4	16819.3	28379.3	27446	25441.8
POS_15716	4.638	467.188	5-[(1R,3S,5R,8S)-3-(beta-D-glucopyranosyloxy)-8-hydroxy-1,5-dimethyl-6-oxabicyclo[3.2.1]oct-8-yl]-3-methyl-, (2Z,4E)-2,4-pentadienoic acid	[M+Na]+	C21H32O10	UHHVHDDICOEBTQ-QCJIOVKVSA-N	CC(\\C=C\\[C@]1(O)[C@@]2(C)CO[C@]1(C)C[C@@H](C2)O[C@@H]3O[C@H](CO)[C@@H](O)[C@H](O)[C@H]3O)=C\\C(O)=O	Lipids and lipid-like molecules	Prenol lipids	Sesquiterpenoids		0.737	19218.7	44449.3	24372.5	38320.4	49770.7	40417.3	57272.9	68792.8	63544.8	63017.4	45106	56871.1	47374.2	59119.9	70867.9	41849.8	59952	50872.1	50022.7	59156.8	55365.3	42223.3	59715.8	52829.8	42765	37085.7	43596	42706.5	42773.9	21933.5	42773.9
POS_5309	11.069	273.256	5-[(1S,4aS,8aS)-Decahydro-5,5,8a-trimethyl-2-methylene-1-naphthalenyl]-3-methyl-, (2E)-2-penten-1-ol	[M-H2O+H]+	C20H34O	NERNKRPBSOBEHC-PTNGSMBKSA-N	C\\C(CCC1C(=C)CCC2C(C)(C)CCCC12C)=C\\CO	Lipids and lipid-like molecules	Prenol lipids	Diterpenoids		0.824	18829.4	31926	20978.9	41300.4	29385.9	32083.3	26848	22542.7	23869.9	17863.3	21155.4	23706	20590.3	19186	21253.5	15367.7	19637.6	22153.4	13019.7	12364.7	12498.2	15723	5168.96	11828.4	19258	19631	21271.8	18676.9	47900.8	18890.2	21239.9
POS_25806	7.857	693.345	5-[(3S,8R,10R,13R,14S,17R)-3-[(2R,3R,4R,5S,6R)-3,4-Dihydroxy-6-(hydroxymethyl)-5-[(2S,3R,4R,5R,6S)-3,4,5-trihydroxy-6-methyloxan-2-yl]oxyoxan-2-yl]oxy-14-hydroxy-10,13-dimethyl-1,2,3,6,7,8,9,11,12,15,16,17-dodecahydrocyclopenta[a]phenanthren-17-yl]pyran-2-one	[M+H]+	C36H52O13	KKOLMSSIDZXPLS-YIWDLVGLSA-N	CC1OC(OC2C(O)C(O)C(OC3CCC4(C)C5CCC6(C)C(CCC6(O)C5CCC4=C3)C7=COC(=O)C=C7)OC2CO)C(O)C(O)C1O	Lipids and lipid-like molecules	Steroids and steroid derivatives	Steroid lactones		0.802	405943	666978	536917	473969	478435	505317	986284	851552	1.24459e+06	913020	864963	649339	600715	643938	832287	525886	793427	706156	639908	733170	695206	649307	684158	730274	572689	549998	541028	580661	563598	279072	571903
POS_8739	8.699	343.225	5-[(8aS)-2,5,5,8a-tetramethyl-3-oxo-4a,6,7,8-tetrahydro-4H-naphthalen-1-yl]-3-methylpentanoic acid	[M+Na]+	C20H32O3	BARZJLALPXZLMN-RJGDCVCESA-N	CC(CCC1=C(C)C(=O)CC2C(C)(C)CCCC12C)CC(O)=O	Lipids and lipid-like molecules	Prenol lipids	Diterpenoids		0.85	972400	999389	953453	907427	1.05904e+06	882286	559808	714352	702265	744937	666051	771834	503811	487353	756202	433636	352326	387668	703089	634460	659891	452278	765652	589486	660404	596396	660743	691889	440112	640888	659736
POS_11919	8.861	401.226	5-[5-(Acetyloxymethyl)-1,2,4a-trimethyl-7-oxo-3,4,8,8a-tetrahydro-2H-naphthalen-1-yl]-3-methylpentanoic acid	[M+Na]+	C22H34O5	OLDFOHABNQZMKB-UHFFFAOYSA-N	CC(CCC1(C)C(C)CCC2(C)C1CC(=O)C=C2COC(C)=O)CC(O)=O	Lipids and lipid-like molecules	Prenol lipids	Diterpenoids		0.778	62165	81167.8	63806.9	53029.7	70625	70683.7	52348.2	44686.8	43247.7	49867.8	42730.6	42624.6	12708.7	11739.9	12428.5	10232	9588.25	13667.6	25347.9	26331.1	20714.7	21451.1	21028.7	17361.7	33392.3	32873.4	32470.6	36231.5	24329.2	32421.6	33125
POS_5783	8.523	283.204	5-[5-Hydroxy-3-(hydroxymethyl)pentyl]-8a-(hydroxymethyl)-5,6-dimethyl-3,4,4a,6,7,8-hexahydronaphthalene-1-carboxylic acid	[M-4H2O+H]+	C20H34O5	VOCJFEUCJDTXSA-UHFFFAOYSA-N	CC1CCC2(CO)C(CCC=C2C(O)=O)C1(C)CCC(CO)CCO	Lipids and lipid-like molecules	Prenol lipids	Diterpenoids		0.774	60156.6	78770.6	79397.6	58924.4	78026.3	56933.2	49847.5	68030.8	56800.8	74746.7	55740.3	49746.7	37834.6	51934	64095.8	58658.8	44404.4	47191.3	81299.4	82605.3	72903.8	59527.9	83535.3	81948.8	65718.7	55865.6	66550.8	64499.1	53006.2	62286.6	64597.3
POS_13262	3.88	425.156	5-Chloro-2,4-dihydroxy-6-methyl-3-[(2E,4E)-3-methyl-5-(1,2,6-trimethyl-5-oxocyclohex-3-en-1-yl)penta-2,4-dienyl]benzaldehyde	[M+Na]+	C23H27ClO4	ZLAQYJKDQSZARB-OGCXVWDESA-N	CC1C=CC(=O)C(C)C1(C)\\C=C\\C(C)=C\\CC2=C(O)C(=C(C)C(=C2O)Cl)C=O	Organic oxygen compounds	Organooxygen compounds	Carbonyl compounds		0.815	104579	196268	104970	168029	199255	156601	339449	305841	322684	301789	260782	300389	243124	242680	242269	193498	284156	215368	253761	253765	288303	243085	252720	271916	225762	226028	254459	204447	234029	136115	233848
POS_13126	1.281	423.088	5-Chloro-3-[(E)-3,4-dihydroxy-3,5-dimethylhept-1-enyl]-7,8-dihydroxy-7-methyl-8H-isochromen-6-one	[M+K]+	C19H25ClO6	BRELKNNWUMEGDN-VOTSOKGWSA-N	CCC(C)C(O)C(C)(O)\\C=C\\C1=CC2=C(Cl)C(=O)C(C)(O)C(O)C2=CO1	Organoheterocyclic compounds	Azaphilones			0.793	63514.5	31404.7	32365.9	40332.4	53290.3	29125.8	81631.9	49498.5	57295.4	36159.1	33944.3	24732.1	181992	179322	64780.4	202432	30421.8	28029.1	37308.1	26202	40610.9	200701	28322.9	45793	53667.4	42793.6	53553.4	53999.4	52036.8	64213.8	51968
POS_3634	7.621	237.232	5-Cyclohexadecen-1-one	[M+H]+	C16H28O	ABRIMXGLNHCLIP-UHFFFAOYSA-N	O=C1CCCCCCCCCCC=CCCC1	Organic oxygen compounds	Organooxygen compounds	Carbonyl compounds		0.717	50717.2	72059.1	85267	91246.4	109458	62750.3	81582	78423.7	85554	90085.1	72622.3	63991.7	67388.7	87971.3	88816.5	119792	66185	67058.2	76462.7	64984.3	71119	75323.5	79857.8	79429.2	81246.9	62709.8	75339.5	75272.1	71989.6	50496.7	75353.9
POS_4867	9.829	263.234	5-dodecyl-4-hydroxy-4-methylcyclopent-2-en-1-one	[M+H-H2O]+	C18H32O2	HWMQXCKSSOGAEL-PWQNQZOANA-N	O=C1C=CC(O)(C)C1CCCCCCCCCCCC					0.825	84250.4	139597	141979	95319.1	246367	78131.7	88764.7	142790	52988.1	89946.6	75333	53186.9	65642.1	193279	111432	104466	69202.8	108729	68413.6	49508.8	82908	30420.5	71635.3	111442	65552.8	36419	96943.3	92665.7	73596.6	65297.9	76565
POS_26011	8.633	699.224	5-Hydroxy-2-(4-methoxyphenyl)-8-(3-methylbut-2-enyl)-7-[3,4,5-trihydroxy-6-(hydroxymethyl)oxan-2-yl]oxy-3-(3,4,5-trihydroxy-6-methyloxan-2-yl)oxychromen-4-one	[M+Na]+	C33H40O15	TZJALUIVHRYQQB-UHFFFAOYSA-N	COC1=CC=C2CC3N(C)CCC4=CC(=C(OC)C(=C34)OC5=C(OC)C=C6CCN(C)C(CC7=CC=C(OC1=C2)C=C7)C6=C5)OC	Lignans, neolignans and related compounds				0.743	110813	127001	131175	124912	136418	117432	140625	175325	150584	171248	151980	117310	138798	156263	160172	145841	129327	125718	120980	98670.1	113202	125812	123653	101731	123411	120710	120602	133657	93812.6	120591	123369
POS_9595	6.587	359.109	5-Hydroxy-2',4',7,8-tetramethoxyflavone	[M+H]+	C19H18O7	AHUAGKUYEMQHTH-UHFFFAOYSA-N	COC1=CC(=C(C=C1)C2=CC(=O)C3=C(O)C=C(OC)C(=C3O2)OC)OC	Phenylpropanoids and polyketides	Flavonoids	O-methylated flavonoids		0.846	9844.55	13668.7	14689.2	9162.04	19071.7	11817.4	201.659	517.499	232.896	121.648	475.875	171.833	597.25	453.594	1107.15	370.962	130.222	295.479	166.161	567.968	450.474	442.277	808.425	931.613	3030.18	3205.6	3154.27	3186.48	3034.68	4775.74	2199.45
POS_19667	5.079	545.125	5-Hydroxy-3-(5-hydroxy-2,4-dimethoxyphenyl)-6-methoxy-7-[3,4,5-trihydroxy-6-(hydroxymethyl)oxan-2-yl]oxychromen-4-one	[M+Na]+	C24H26O13	CVEQISBYHSILGF-UHFFFAOYSA-N	COC1=CC(=C(C=C1O)C2=COC3=C(C(=C(OC)C(=C3)OC4OC(CO)C(O)C(O)C4O)O)C2=O)OC	Phenylpropanoids and polyketides	Isoflavonoids	Isoflavonoid O-glycosides		0.76	5752.26	17633.1	6435.42	11683	18655.8	11338.6	5131.18	4489.44	5744.23	5537.06	3641.08	4600.6	6544.34	12603	11491.1	6986.73	11262	8542.51	2581.19	2908.61	1803.94	1734.61	1012.4	2062.91	6067.1	6628.69	5061.57	6084.38	6076.16	5732.33	5833.42
POS_15314	3.8	459.181	5-Hydroxy-7-[4-hydroxy-2-methoxy-3-(3-methylbut-2-enyl)phenyl]-2,2-dimethyl-7,8-dihydropyrano[3,2-g]chromen-6-one	[M+Na]+	C26H28O6	QJFJALJGKXGWFO-UHFFFAOYSA-N	COC1=C(C=CC(=C1CC=C(C)C)O)C2COC3=CC4=C(C=CC(C)(C)O4)C(=C3C2=O)O	Phenylpropanoids and polyketides	Isoflavonoids	Isoflavans		0.741	11064.7	25523.3	18278.6	10665.9	36982.6	21234.5	28418.1	61364.1	38898.6	55001.7	27589.3	43660.1	14556.2	36449.8	38906	30898.2	28693.1	28897.7	36918.5	57212.9	39543.1	29000.1	46942.3	61300.7	27216	30877.5	28504.8	22075.4	29291.8	21372	26930.4
POS_2027	1.243	192.064	5-Hydroxyindole-3-acetic acid	[M+H]+	C10H9NO3	DUUGKQCEGZLZNO-UHFFFAOYSA-N	OC(=O)CC1=C[NH]C2=C1C=C(O)C=C2	Organoheterocyclic compounds	Indoles and derivatives	Indolyl carboxylic acids and derivatives	C05635	0.79	16395.4	17540.4	12631.8	13194.8	14724.9	13807.2	12277.9	13467.6	12588.7	13526.4	10133.8	11840.8	12938.7	15337.4	22126.6	8630.23	14691.4	15789.8	20576.4	24455.6	23250	16278.6	21367.4	13867.4	12630.5	15035.5	12640.2	14185.8	10950.9	12609.1	13014.3
POS_446	0.651	127.038	5-Hydroxymethylfurfural	[M+H]+	C6H6O3	NOEGNKMFWQHSLB-UHFFFAOYSA-N	C1=C(OC(=C1)C=O)CO					0.703	85586.5	76070	87173	62535	93058.9	74196.6	55238.3	67851.6	55072.8	51321.2	65495.5	57664.3	90078.5	84532.2	79945.8	76892.8	76432.9	74498	68167.9	65282.5	84346.8	84737.4	60009.7	74749.4	64220.6	63092.3	63369.7	59594.5	68323.7	62949.7	63661.7
POS_21543	3.189	591.165	5-Methoxy-3-methyl-4-[(2S,3R,4S,5S,6R)-3,4,5-trihydroxy-6-[[(2R,3R,4S,5S,6R)-3,4,5-trihydroxy-6-(hydroxymethyl)oxan-2-yl]oxymethyl]oxan-2-yl]oxy-3H-benzo[f][2]benzofuran-1-one	[M+Na]+	C26H32O14	PAEOIXITAYMQRF-BYSCJPLWSA-N	COC1=CC=CC2=C1C(=C3C(C)OC(=O)C3=C2)OC4OC(COC5OC(CO)C(O)C(O)C5O)C(O)C(O)C4O	Organic oxygen compounds	Organooxygen compounds	Carbohydrates and carbohydrate conjugates		0.81	2607.76	656.387	1496.13	21125.7	545.927	946.624	52903.2	45297.4	62880.1	40971.9	11772.8	42785.7	6477.66	5619.94	11205.7	5380.84	5717.31	3540.45	1561.63	1775.28	1211.96	1213.34	863.636	634.75	10778.9	10761.4	11220.5	10567.7	10528.6	8154.49	12411.9
POS_15058	5.023	455.151	5‐(1‐benzofuran‐2‐yl)‐N,N‐dimethyl‐2‐[4‐(piperazin‐1‐yl)phenyl]‐1,3‐thiazole‐4‐carboxamide	[M+Na]+	C24H24N4O2S	UMTLULRIWDACNW-UHFFFAOYSA-N	CN(C)C(=O)C1=C(SC(=N1)C2=CC=C(C=C2)N3CCNCC3)C4=CC5=C(O4)C=CC=C5	Organoheterocyclic compounds	Diazinanes	Piperazines		0.709	12508.4	38497.2	13417	22468.9	24392.8	23573.9	32047	53169.2	33907.8	47610.2	26600.1	35353.4	21360.9	24435.7	33072.9	20340.8	23992	24760	19740.9	22501.8	22399.8	13058.4	21203.3	23939.7	23283	25145.5	23472	23288.3	24716.4	14067.5	24290.9
POS_10583	10.735	375.268	5,5,9,13-tetramethyl-7-(phenylmethylidene)tetracyclo[11.2.1.01,10.04,9]hexadec-14-en-6-one	[M+H]+	C27H34O	GTBFQOGSRWBGDY-OLVXXURPNA-N	O=C1C(=CC=2C=CC=CC2)CC3(C)C4CCC5(C=CC4(CCC3C1(C)C)C5)C					0.84	139422	162196	157661	145401	145798	157150	114403	159718	178666	115947	110477	145506	138528	101034	160083	108853	118675	135608	193727	136842	107564	102477	133692	164812	153680	119758	153057	161231	135302	149183	163239
POS_3584	13.166	237.079	5,6,7-Trimethoxycoumarin	[M+H]+	C12H12O5	FOBNRKTURPWTQX-UHFFFAOYSA-N	COC1=C(OC)C(=C2C=CC(=O)OC2=C1)OC	Phenylpropanoids and polyketides	Coumarins and derivatives			0.732	182297	237112	220787	206381	182314	189789	217518	209875	211867	203327	223068	201588	234188	168535	213047	222354	269583	220473	209027	234864	223594	259268	205298	178208	212056	215877	204328	259341	209708	249764	212754
POS_8900	5.954	347.078	5,7,3',4'-Tetrahydroxy-6,8-dimethoxyflavone	[M+H]+	C17H14O8	GLMWHQIFJIURES-UHFFFAOYSA-N	COC1=C(O)C2=C(OC(=CC2=O)C3=CC(=C(O)C=C3)O)C(=C1O)OC	Phenylpropanoids and polyketides	Flavonoids	O-methylated flavonoids		0.854	8380.64	9459.07	2963.61	8045.56	5463.44	8893.06	62113	62136.3	57649.5	60396.8	105544	57936.6	33267.6	38647	46338.1	29563	44826.3	45420.8	3955.11	2279.96	3862.74	1914.53	3043.89	2630.69	19159.4	18687.8	18688.5	23120.9	19134.8	15814.5	19168.6
POS_4499	8.708	255.209	5|A-Androst-1-ene-3|A,17|A-diol	[M-2H2O+H]+	C19H30O2	RZFGPAMUAXASRE-KHOSGYARSA-N	C[C@]12CC[C@H]3[C@@H](CC[C@H]4C[C@H](O)C=C[C@]34C)[C@@H]1CC[C@@H]2O	Lipids and lipid-like molecules	Steroids and steroid derivatives	Androstane steroids		0.743	48573.3	51433.2	36054.9	45702.2	56935	47650.2	78982.8	93284	83670.3	79576.4	71189	75730.9	101861	106850	118804	91284.9	101059	105645	37964.9	45769.8	25884.7	32324.1	36805.3	20824.3	62296.5	62969.8	63117.8	63631.8	36886.8	63587.7	62085.8
POS_14415	12.166	443.353	5beta-Cholestane-3alpha,7alpha,12alpha-triol	[M+Na]+	C27H48O3	RIVQQZVHIVNQFH-XJZYBRFWSA-N	CC(C)CCC[C@@H](C)[C@H]1CC[C@H]2[C@@H]3[C@H](O)C[C@@H]4C[C@H](O)CC[C@]4(C)[C@H]3C[C@H](O)[C@]12C	Lipids and lipid-like molecules	Steroids and steroid derivatives	Cholestane steroids	C05454	0.709	1.41954e+06	2.14867e+06	1.75978e+06	808393	2.34236e+06	1.09025e+06	5.98792e+06	6.39021e+06	6.70316e+06	5.27561e+06	3.67367e+06	5.35742e+06	1.62206e+06	1.38696e+06	1.79188e+06	1.33058e+06	1.86609e+06	1.59426e+06	803708	714493	812103	888829	1.01396e+06	1.03539e+06	1.42863e+06	1.76939e+06	1.49929e+06	1.87555e+06	1.70252e+06	1.93736e+06	1.76328e+06
POS_16561	6.385	483.22	6-(1,2-Dihydroxypentyl)-4-methoxy-5,6-dihydropyran-2-one	[2M+Na]+	C11H18O5	YLHOHANRUSKHKO-UHFFFAOYSA-N	CCCC(O)C(O)C1CC(=CC(=O)O1)OC	Organoheterocyclic compounds	Pyrans	Pyranones and derivatives		0.778	378315	642205	513326	426907	611120	540280	715838	724614	1.16452e+06	627388	581965	505598	202234	217855	258581	194106	301017	260414	284522	432066	296468	267756	228707	424018	392965	383969	395824	382142	392790	281954	407895
POS_14951	5.759	453.204	6-(beta-D-Glucopyranosyloxy)-4,5,6,7,8,8a-hexahydro-5-hydroxy-5-(1-hydroxy-1-methylethyl)-3,8-dimethyl-2(1H)-azulenone	[M+Na]+	C21H34O9	HVAVGMDRUJHUOH-UURFWDJCSA-N	CC1CC(O[C@@H]2O[C@H](CO)[C@@H](O)[C@H](O)[C@H]2O)C(O)(CC3=C(C)C(=O)CC13)C(C)(C)O	Lipids and lipid-like molecules	Prenol lipids	Terpene glycosides		0.758	8174.71	16296.7	8034.26	34122.6	13443.3	17202.1	20146.8	14464.8	18021.9	35966.9	18614.8	15766.4	53656.2	48386.7	21138.4	45010.7	27438.2	43495.1	24650.6	25705	39807.5	91741	32514.1	37302.8	24458.8	20617.4	25291.3	24312.5	26635.9	13205.2	25253.7
POS_16034	5.723	473.196	6-[(4E,6E)-2,3-Dihydroxy-4,6-dimethyl-7-(2,4,5-trimethyl-3,6-dioxabicyclo[3.1.0]hexan-2-yl)hepta-4,6-dien-2-yl]-4-methoxy-3,5-dimethylpyran-2-one	[M+K]+	C24H34O7	UXTZIHZDUIRZDY-JASOSIDASA-N	COC1=C(C)C(=O)OC(=C1C)C(C)(O)C(O)\\C(C)=C\\C(C)=C\\C2(C)OC(C)C3(C)OC23	Lipids and lipid-like molecules	Fatty Acyls	Fatty alcohols		0.716	17793.8	36784.6	13577.3	30190.7	27920	29779.1	16282.5	29517.3	23385.8	25616.1	20072.6	30320.3	17633	20924.1	22666.1	12590.6	20524.4	24676.1	32026.8	34958.1	31192.3	21611.2	30477.5	32513.1	25883.9	24751.2	27584.7	20587.6	25919.6	11472.9	25898.8
POS_17022	3.042	493.166	6-[2-Hydroxy-3-methyl-3-[(2S,3R,4S,5S,6R)-3,4,5-trihydroxy-6-(hydroxymethyl)oxan-2-yl]oxybutyl]-5,7-dimethoxychromen-2-one	[M+Na]+	C22H30O11	YVMUBJPWZKUGBC-NUTNSJPXSA-N	COC1=C(CC(O)C(C)(C)OC2OC(CO)C(O)C(O)C2O)C(=C3C=CC(=O)OC3=C1)OC	Lipids and lipid-like molecules	Fatty Acyls	Fatty acyl glycosides		0.768	32020.4	39606.4	25858.8	46469	50207	50090.1	99206.8	123449	119261	114979	70502.5	96951.4	38557.7	44455	46263.4	26491.8	49879.1	50959.3	33225.6	52467.1	46195.3	39940.3	60155.2	55677.8	49981.7	51026.6	50004.7	50065.4	51587.7	30135.5	51601.9
POS_12736	8.337	415.213	6-[3-[(3,4-Dimethoxyphenyl)methyl]-4-methoxy-2-(methoxymethyl)butyl]-4-methoxy-1,3-benzodioxole	[M-H2O+H]+	C24H32O7	RCFGIEPQSDGMJJ-UHFFFAOYSA-N	COCC(CC1=CC=C(OC)C(=C1)OC)C(COC)CC2=CC(=C3OCOC3=C2)OC	Lignans, neolignans and related compounds	Dibenzylbutane lignans			0.907	5.00193e+06	6.06402e+06	8.42992e+06	6.40012e+06	4.00859e+06	4.89689e+06	5.98242e+06	5.75914e+06	5.53647e+06	6.05061e+06	4.7796e+06	5.52348e+06	5.12255e+06	7.82332e+06	7.22314e+06	5.85695e+06	5.05843e+06	5.18478e+06	5.84707e+06	6.28551e+06	5.78164e+06	6.72615e+06	5.94613e+06	6.59578e+06	1.05146e+07	1.01524e+07	1.05186e+07	1.11941e+07	7.9058e+06	1.01833e+07	1.10914e+07
POS_11741	12.841	397.383	6-{9a,11a-dimethyl-1H,2H,3H,3aH,3bH,4H,8H,9H,9bH,10H,11H-cyclopenta[a]phenanthren-1-yl}-3-ethyl-2-methylheptane	[M+H]+	C29H48	ICCTZARHLGPHMT-AVTHQIONNA-N	C1=CCCC2(C1=CCC3C2CCC4(C)C(CCC34)C(C)CCC(CC)C(C)C)C					0.873	2.66935e+06	2.99019e+06	3.33899e+06	2.91674e+06	2.96646e+06	2.969e+06	3.26245e+06	3.38008e+06	3.14451e+06	3.51276e+06	2.61722e+06	2.4898e+06	3.30144e+06	3.14461e+06	3.10464e+06	3.37515e+06	3.49115e+06	3.44281e+06	3.1405e+06	2.94986e+06	3.01023e+06	2.97208e+06	3.17292e+06	2.93944e+06	2.78235e+06	2.44969e+06	2.75825e+06	2.78679e+06	2.73929e+06	2.77539e+06	2.85245e+06
POS_11874	3.161	400.155	6-Fluoro-1-(4-fluorophenyl)-7-(4-methylpiperazin-4-ium-1-yl)-4-oxoquinoline-3-carboxylate	[M+H]+	C21H19F2N3O3	NOCJXYPHIIZEHN-UHFFFAOYSA-N	CN1CCN(CC1)C2=C(F)C=C3C(=O)C(=CN(C4=CC=C(F)C=C4)C3=C2)C(O)=O	Organoheterocyclic compounds	Quinolines and derivatives	Phenylquinolines		0.734	36502.4	42939.6	25733.2	74576.6	67086.6	62192.1	79342.6	143118	109247	105344	59180.3	115538	67700.6	60239.4	95440.6	51727.4	75682.8	121237	35505.7	37273	37213.6	25783.8	38509.9	40039.7	48934.4	43098.5	47357.9	49631.9	47354.3	28881.2	48924.9
POS_11902	4.526	401.156	6-formyl-5-hydroxy-10-(hydroxymethyl)-3-methylidene-2-oxo-2H,3H,3aH,4H,5H,8H,9H,11aH-cyclodeca[b]furan-4-yl 2-methylbutanoate	[M+Na]+		KZJNKSIORXDWKH-LUGOROIYSA-N						0.77	114032	176974	80429.9	96282.7	162502	177250	116560	128806	107726	141736	133580	90480.1	92673.9	118373	131505	100265	105311	114700	161140	165820	133427	110813	224978	161012	106557	105342	107881	91366.8	105906	60776.9	109509
POS_12589	4.258	413.214	6-Hydroxy-3-[(1E)-3-hydroxy-1-buten-1-yl]-2,4,4-trimethylcyclohexyl beta-D-glucopyranoside	[M+Na]+	C19H34O8	FPWYMVMNRFRHQC-BVWWHRDXSA-N	CC(O)C=CC1C(C)C(OC2OC(CO)C(O)C(O)C2O)C(O)CC1(C)C	Lipids and lipid-like molecules	Prenol lipids	Terpene glycosides		0.846	3.60825e+06	7.42362e+06	3.79964e+06	6.71318e+06	7.92803e+06	6.4666e+06	5.80645e+06	7.12496e+06	5.55419e+06	6.32587e+06	6.13369e+06	5.93552e+06	8.00337e+06	9.03924e+06	9.37897e+06	7.70035e+06	1.00767e+07	7.61707e+06	7.84243e+06	6.48479e+06	8.09333e+06	6.54071e+06	8.19893e+06	8.65253e+06	7.24575e+06	6.32163e+06	7.24457e+06	7.23495e+06	7.24666e+06	4.01534e+06	7.2418e+06
POS_1202	3.227	161.059	6-Methylcoumarin	[M+H]+	C10H8O2	FXFYOPQLGGEACP-UHFFFAOYSA-N	CC1=CC2=C(OC(=O)C=C2)C=C1	Phenylpropanoids and polyketides	Coumarins and derivatives			0.709	11982.3	20060.6	11553.1	11511.1	20384.9	16729.1	25200	26322.9	22863.7	30248.9	17566.3	25658	19569.8	20591.7	28147.1	15482.9	24173.5	24974.4	8307.5	9223.03	10280.9	7908.42	9107.27	9858.31	12934.9	12217.7	12923.4	13852.9	11644.7	9507.93	13974.2
POS_13861	2.043	435.149	6-O-Isobutyryl-alpha-D-glucopyranosyl alpha-D-glucopyranoside	[M+Na]+	C16H28O12	FUUXIPLOLSVADM-MMEOWKKZSA-N	CC(C)C(=O)OC[C@H]1O[C@H](O[C@H]2O[C@H](CO)[C@@H](O)[C@H](O)[C@H]2O)[C@H](O)[C@@H](O)[C@@H]1O	Organic oxygen compounds	Organooxygen compounds	Carbohydrates and carbohydrate conjugates		0.766	33441.7	20413	13522.5	38187.4	21277.6	29893.8	57708.5	84440.2	38527.9	41751.8	15384.4	14406.6	26182.3	68620.6	36320.1	23304.9	31042.5	21337	47828	57517.1	43369	33052.6	22756.8	38172.2	23819.7	18602.6	12550.7	34295.5	19558.9	16151.3	20087.1
POS_7575	10.352	321.243	6-Oxocativic acid	[M+H]+	C20H32O3	JJGYRVZPUJUFTR-DRWSLCSESA-N	CC(CCC1C(=CC(=O)C2C(C)(C)CCCC12C)C)CC(O)=O	Lipids and lipid-like molecules	Prenol lipids	Diterpenoids		0.71	72196.3	63277.9	81422	56214.2	67656	12027.3	48377.1	57933	46335.1	52329.5	54845.1	40729.7	54880.7	72060.7	63304.1	58825	48308.5	51422.7	66419.5	69930.4	71411.5	67531.4	77985.7	71214.9	58876.3	53939.4	58918.6	58622.9	57518.1	57546.7	69749.9
POS_2455	2.898	206.116	6,7-Dimethoxy-1-methyl-3,4-dihydroisoquinoline	[M+H]+	C12H15NO2	VASUQTGZAPZKFK-UHFFFAOYSA-N	COC1=CC2=C(C=C1OC)C(=NCC2)C	Organoheterocyclic compounds	Dihydroisoquinolines			0.739	13080.8	7046.47	8427.34	10502.2	11639.9	10421.3	1285.31	1590.73	3171.89	3560.19	4076.18	3963.97	2289.24	1117.8	1381.01	771.247	927.915	1843.8	4924.06	3348.63	3073.94	602.706	3990.03	1665.88	5910.94	5301.78	5952.5	5913.72	5300.7	6507.78	5258.96
POS_12206	2.47	407.096	6,7-Dimethoxy-8-(beta-D-glucopyranosyloxy)-2H-1-benzopyran-2-one	[M+Na]+	C17H20O10	MLOMRDQPPYHSAX-QSDFBURQSA-N	COC1=CC2=C(OC(=O)C=C2)C(=C1OC)OC3OC(CO)C(O)C(O)C3O	Phenylpropanoids and polyketides	Coumarins and derivatives	Coumarin glycosides		0.802	63971.4	73880	49661.6	64390.2	82875	61548.2	62555.5	56012.4	71344.3	72810.2	89512.7	43836.6	48694.8	70995.3	62206.9	44126.9	54839	51123.1	38547.3	39412.9	37800.1	39745.2	76005.3	43849.5	51259.1	48268.3	51822.7	49871.3	55132.6	38164.1	49761.1
POS_7714	3.827	325.139	6,7-dimethyl-4-(2,3,4,5-tetrahydroxypentyl)-1H-quinoxaline-2,3-dione	[M+H]+	C15H20N2O6	SLOQSNHEHSCLGS-UHFFFAOYSA-N	CC1=CC2=C(C=C1C)N(CC(O)C(O)C(O)CO)C(=O)C(=O)N2	Organoheterocyclic compounds	Diazanaphthalenes	Benzodiazines		0.744	17274.8	29324.9	13550.5	29704.6	30647.7	30091.7	35111.6	33279	41810.8	39110.4	32112.3	45410.1	29208.7	32629.5	31442.5	24257.1	27761.4	27851	60269.1	61102.1	67796.5	50024.3	63001.2	68221.2	33943.4	32344.2	35150.3	32635.5	33981.4	17137.4	33974.4
POS_9125	5.037	351.123	6a,7,8-Trihydroxy-3-methyl-3,4,5,6,7,12a-hexahydro-2H-benzo[a]anthracene-1,12-dione	[M+Na]+	C19H20O5	CRULJZWXPCYLAC-UHFFFAOYSA-N	CC1CC(=O)C2=C(CCC3(O)C(O)C4=C(C=CC=C4O)C(=O)C23)C1	Benzenoids	Tetralins			0.815	22471.6	43884.7	23042.2	40136.5	39707.5	41245	23006.7	48362.6	40151.5	32168.3	25283.8	35675.2	21661.7	33897	45626	16896.4	30597.8	33778.6	35768.1	27321.3	37588	17909.7	30092.2	38786.5	26954.2	33165.1	33138.7	23715.8	34939.5	20151	33245
POS_10434	7.122	373.125	7-(5,7-Dimethoxy-4-oxochromen-2-yl)-6-hydroxyheptanoic acid	[M+Na]+	C18H22O7	CRHUZHVITSVUHQ-UHFFFAOYSA-N	COC1=CC(=C2C(=O)C=C(CC(O)CCCCC(O)=O)OC2=C1)OC	Organoheterocyclic compounds	Benzopyrans	1-benzopyrans		0.729	36197.4	140819	134882	103849	144669	102468	173238	221105	174629	161098	198788	62007.4	69325.3	137195	139792	39894.2	86009.9	117639	25703.3	74650.5	72715.9	63927.5	81922.6	104090	105917	112197	133313	93007.9	146137	71716.8	112781
POS_20439	2.502	563.175	7-[3-[(2R,3R,4R)-3,4-Dihydroxy-4-(hydroxymethyl)oxolan-2-yl]oxy-4,5-dihydroxy-6-(hydroxymethyl)oxan-2-yl]oxy-3-(4-methoxyphenyl)chromen-4-one	[M+H]+	C27H30O13	TUUBGLDJKKCMRH-NNNVMGKSSA-N	COC1=CC=C(C=C1)C2=COC3=CC(=CC=C3C2=O)OC4OC(CO)C(O)C(O)C4OC5OCC(O)(CO)C5O	Phenylpropanoids and polyketides	Isoflavonoids	Isoflavonoid O-glycosides		0.767	4081.79	6040.33	5425.77	4737.36	9438.57	4646.66	5189.69	6442.29	5540.04	5156.88	4871.16	5943.37	5568.72	4602	6260.31	2762.01	5242.93	5770.86	7170.31	8027.04	6498.9	6858.96	8394.15	10943.4	5990.64	5970.99	7029.41	6403.02	5727.64	6233	5322.98
POS_9805	4.627	363.141	7-Fluoro-2-methyl-6-(4-methylpiperazin-4-ium-1-yl)-10-oxo-4-oxa-1,2-diazatricyclo[7.3.1.05,13]trideca-5(13),6,8,11-tetraene-11-carboxylate	[M+H]+	C17H19FN4O4	BPFYOAJNDMUVBL-UHFFFAOYSA-N	CN1CCN(CC1)C2=C3OCN(C)N4C=C(C(O)=O)C(=O)C(=C34)C=C2F	Organoheterocyclic compounds	Quinolines and derivatives	Quinoline carboxylic acids		0.725	4637.57	1828.86	2365.1	6785.18	4723.13	2318.18	3287.66	2989.71	5384.66	3828.67	5482.68	6438.91	4724.39	1830.87	6075.69	2310.78	5874.86	5393.59	4553.91	5907.13	8052.61	3108.07	2023.16	7962.34	7937.38	8216.47	6806.23	8203.64	8928.63	6425.98	7920.15
POS_17790	9.647	507.295	7-Hydroxy-4-[(3Z)-5-hydroxy-3-methyl-3-penten-1-yl]-4a,8,8-trimethyl-3-methylenedecahydro-2-naphthalenyl beta-D-mannopyranoside	[M+Na]+	C26H44O8	JECOCDKQCZSANH-RFKAOMIISA-N	CC(CCC1C(=C)C(CC2C(C)(C)C(O)CCC12C)OC3OC(CO)C(O)C(O)C3O)=CCO	Lipids and lipid-like molecules	Prenol lipids	Terpene glycosides		0.732	7475.98	5335.45	4092.57	2145.85	2986.66	3601.51	1765.77	4456.47	2182	7706.71	4460.55	1871.93	2205.49	1920.36	9406.65	4877.02	1974.75	1234.95	10619.3	4190.08	1912.8	1918.26	4103.68	4788.51	29250.5	27102	27341.9	29426.9	23211.5	24617.4	25477.9
POS_12739	5.533	415.226	7-Hydroxymitragynine	[M+H]+	C23H30N2O5	RYENLSMHLCNXJT-ZHOKILCHSA-N	CC[C@H]1CN2CC[C@@]3(O)C(=NC4=C3C(=CC=C4)OC)[C@@H]2C[C@@H]1\\C(=C/OC)C(=O)OC	Alkaloids and derivatives	Corynanthean-type alkaloids			0.821	34603.6	73761.1	65569.2	68556.2	78495	77827.9	51567.1	68225	58560.3	61286.8	67726.8	73294.8	79849.6	77918.5	107739	62324.1	98385.9	87079	39338	70724.1	70831.7	52330.1	59313.9	70089.3	75280.5	68697.4	75317.1	71954.6	79463.7	31732.9	75214.2
POS_19635	12.69	543.49	7,7',8,8',11,11',12,12'-Hexahydro-y,y-Carotene	[M+H]+	C40H62	OVSVTCFNLSGAMM-OUOOUFEBSA-N	C(=CC=C(C)CCC=C(C)CCC=C(C)CCC=C(C)C)C=C(C=CC=C(C)CCC=C(C)CCC=C(C)C)C					0.932	409667	427066	247227	550531	510667	365983	648335	788673	819738	722586	584155	730272	672974	627687	911065	522928	792000	846895	1.11896e+06	1.30886e+06	1.26556e+06	941534	891742	1.31321e+06	619565	561664	603137	648216	569056	618639	655176
POS_10616	7.14	376.26	7''-ethyl-6-methyl-4'',7''-dihydro-3''H-dispiro[oxane-2,6'-[7,9,12]triazatricyclo[6.3.1.04,12]dodecane-10',2''-oxepin]-8'-en-3-ol	[M+H]+	C21H33N3O3	PVERDUFTDYLFAY-WXWVCVOLNA-N	OC1CCC(OC21NC3=NC4(OC(C=CCC4)CC)CC5N3C(CC5)C2)C					0.925	185360	226270	211465	207043	201984	218262	203832	269936	237573	241054	225702	141201	183116	277838	249035	225529	213552	188419	130145	227583	198235	209813	241435	238489	388122	306919	353394	385355	362515	198231	369095
POS_13273	6.886	425.19	7(S)-Chloro-7-deoxylincomycin	[M+H]+	C18H33ClN2O5S	KDLRVYVGXIQJDK-NOWPCOIGSA-N	CCC[C@@H]1C[C@H](N(C)C1)C(=O)NC(C(C)Cl)[C@H]2O[C@H](SC)[C@H](O)[C@@H](O)[C@H]2O	Organic acids and derivatives	Carboxylic acids and derivatives	Amino acids, peptides, and analogues	C06914	0.751	28973.5	103235	72985.2	96568.2	83995.6	82290.4	157257	177704	154471	198004	178968	137670	97304.1	103445	115677	63663.4	124289	113228	70902.2	55748.4	67698.4	56067.6	48798.6	58522.6	105795	106382	100841	106241	112031	52282	106607
POS_11149	7.224	387.181	8-(2,3-Dihydroxy-3-methylbutyl)-5,7-dimethoxy-2-phenyl-2,3-dihydrochromen-4-one	[M+H]+	C22H26O6	SDEUJZQQWGXEEM-UHFFFAOYSA-N	COC1=CC(=C2C(=O)CC(OC2=C1CC(O)C(C)(C)O)C3=CC=CC=C3)OC	Phenylpropanoids and polyketides	Flavonoids	Flavans		0.716	1.878e+07	2.31829e+07	2.52227e+07	1.99463e+07	2.88476e+07	1.79338e+07	2.09078e+07	2.4594e+07	1.84659e+07	1.71748e+07	1.7922e+07	1.75622e+07	2.413e+07	2.20279e+07	2.1399e+07	1.79243e+07	2.14618e+07	1.85895e+07	2.32351e+07	2.25183e+07	2.52664e+07	2.36364e+07	2.86614e+07	2.49756e+07	9.82735e+06	9.50671e+06	9.78216e+06	9.89208e+06	9.94154e+06	4.40494e+06	9.93557e+06
POS_6330	6.833	293.208	8-(4-Oxo-5-pent-2-enylcyclopent-2-en-1-yl)octanoic acid	[M+H]+	C18H28O3	PMTMAFAPLCGXGK-UHFFFAOYSA-N	CCC=CCC1C(CCCCCCCC(O)=O)C=CC1=O	Lipids and lipid-like molecules	Fatty Acyls	Eicosanoids		0.703	54001	29562.1	39645.9	22153.7	88383	39639.3	15694.7	12711.1	61937.3	29063.5	22773.7	60369.2	24679.8	27803.1	53486	21347.4	35062.6	69878.5	29829.6	35541.9	50232.6	38700.9	56760.3	35475.1	33722.2	28799.1	22208.6	33663.9	46045.1	30754.4	33793
POS_16374	6.075	479.236	8-(Benzoyloxy)decahydro-7-hydroxy-5-[(3Z)-5-hydroxy-3-methyl-3-penten-1-yl]-1,4a-dimethyl-6-methylene-1-naphthalenecarboxylic acid	[M+Na]+	C27H36O6	ZBHRERABGSTQPS-LGMDPLHJSA-N	C\\C(CCC1C(=C)C(O)C(OC(=O)C2=CC=CC=C2)C3C1(C)CCCC3(C)C(O)=O)=C\\CO	Lipids and lipid-like molecules	Prenol lipids	Diterpenoids		0.743	13973.9	17859.2	11325.5	10290.3	22692.1	14027.8	8490.97	11419.5	12351.3	12474.9	5139.69	10825.6	27121.2	48748.7	70544.9	24052.5	42853.1	55296.6	56128.7	58073.9	53565.3	28803.5	37450.7	71222.8	28572.9	30378.9	23117.9	29657.8	27239.7	19103.1	28799.3
POS_6334	9.105	293.21	8-[3-Oxo-2-[(E)-pent-2-enyl]cyclopenten-1-yl]octanoic acid	[M+H]+	C18H28O3	RHVWQVSLVMXMBR-XVNBXDOJSA-N	CCC=CCC1=C(CCCCCCCC(O)=O)CCC1=O	Lipids and lipid-like molecules	Fatty Acyls	Fatty acids and conjugates		0.836	133131	164391	128396	88765.4	156948	106553	57971.2	109903	91781.5	61216	66889.5	60427.2	51772.4	57911.9	57391.7	50225.4	53078.9	55348	79294.4	114327	150947	90263.6	88761.4	78074.6	87866.1	87655.8	92288.4	99952	62856.2	87890.6	90619.6
POS_9062	10.908	349.274	8-[5-(Acetyloxy)-3-methylpentyl]octahydro-4,4,8a-trimethyl-7-methylene-2(1H)-naphthalenone	[M+H]+	C22H36O3	LZGVQJDYLAUCGI-UHFFFAOYSA-N	CC(CCOC(C)=O)CCC1C(=C)CCC2C(C)(C)CC(=O)CC12C	Lipids and lipid-like molecules	Prenol lipids	Diterpenoids		0.802	241320	229103	257026	199947	284500	176018	310572	276508	386408	268553	164515	280118	347789	281451	440967	279462	356885	338925	579525	585181	477929	349040	621117	523371	285477	264558	293084	293069	244594	288013	316262
POS_11810	6.4	399.177	8-Hydroxy-2,7,7,11,15-pentamethyl-5,12,16-trioxapentacyclo[9.8.0.0(2),.0,.0(1)(3),(1)]nonadec-13(18)-ene-3,17-dione	[M+Na]+	C21H28O6	OYBHLUBLZHVTKK-UHFFFAOYSA-N	CC1CC2=C(CC3C(C)(CCC4(O)C(C)(C)C5OC5C(=O)C34C)O2)C(=O)O1	Organoheterocyclic compounds	Naphthopyrans			0.732	38551.9	17677.8	17479.9	18615	24682.2	18257.3	10391.7	13700.8	17381.4	15562.7	17650.3	14814.9	13038	14867.7	18155.6	18872.4	15968.9	14592.7	16136.5	15724.9	12984.8	15451.9	15555.1	16376.8	17525.8	17486.7	16165.6	16396.5	20995.2	14369.2	16384.6
POS_4784	9.916	261.219	8-Hydroxy-9,10-epoxystearic acid	[M-3H2O+H]+	C18H34O4	GQEOLYBERRZZCE-UHFFFAOYSA-N	CCCCCCCCC1OC1C(O)CCCCCCC(O)=O	Lipids and lipid-like molecules	Fatty Acyls	Lineolic acids and derivatives		0.887	68299.7	55063.1	55316.7	46502.2	65729.9	53853.2	20146.8	50617.2	32015.4	28273.9	41609.3	46539.7	56071.1	72396.8	70736.2	39526	42080.9	53071.2	87308.5	113130	81483.3	77481.3	56268.4	92402.9	72991.5	75724	69053.3	75032.2	49474.8	75008	74986.7
POS_20291	4.499	559.174	8-Hydroxypinoresinol 4'-glucoside	[M+Na]+	C26H32O12	GQLQVPZSTWXDBQ-ZOKOZUFBSA-N	COC1=CC(=CC=C1O)C2OCC3C(OCC23O)C4=CC=C(OC5OC(CO)C(O)C(O)C5O)C(=C4)OC	Lignans, neolignans and related compounds	Lignan glycosides			0.777	38398.5	94842.3	48423.4	59982.6	113026	74354.5	28547.6	44715.1	34472	35714.6	47837.6	40814.7	15875.5	18204.6	18362.5	25036.9	14738.9	16313.2	63875.6	64132.9	75202.3	53872.5	71617.7	59782.4	53029.2	50877.8	52821.5	50878.7	56275.7	25171.1	53064.1
POS_8606	4.294	341.137	8-Prenylnaringenin	[M+H]+	C20H20O5	LPEPZZAVFJPLNZ-SFHVURJKSA-N	CC(C)=CCC1=C(O)C=C(O)C2=C1O[C@@H](CC2=O)C3=CC=C(O)C=C3	Phenylpropanoids and polyketides	Flavonoids	Flavans		0.817	61496.8	101075	55316.7	84023.1	108937	80515.6	114556	121586	95093.1	123364	119634	73304.6	71308.8	156835	93827.2	103359	100512	78161.9	86913.3	84961.3	93226.3	130999	124092	100002	89153.6	85388.1	96252.7	85311.5	89319.1	42906.9	89275.3
POS_6868	0.81	305.12	8,8-Dimethyl-2-phenyl-4H,8H-benzo[1,2-b:3,4-b']dipyran-4-one	[M+H]+	C20H16O3	RBKWJAHRWPDNPM-UHFFFAOYSA-N	CC1(C)OC2=CC=C3C(=O)C=C(OC3=C2C=C1)C4=CC=CC=C4	Phenylpropanoids and polyketides	Flavonoids	Pyranoflavonoids		0.822	324600	300007	318784	294807	384921	338640	276036	457676	380927	328028	305927	429132	290186	223897	319837	231005	298665	288330	314708	291431	322929	235829	302780	278311	274321	259172	271056	277542	274260	244328	284605
POS_3285	5.413	229.142	9-(Methoxycarbonyl)dec-9-enoic acid	[M+H]+	C12H20O4	ZUNJWEGRDSXKIO-UHFFFAOYSA-N	COC(=O)C(=C)CCCCCCCC(O)=O	Lipids and lipid-like molecules	Fatty Acyls	Fatty acids and conjugates		0.728	35341	62542.6	35377.6	56341	66769.8	49134.4	38269.9	47062.8	40087.1	47313.5	41260.2	40481.3	32882.4	29398.7	37233	24857.9	33797.2	40681.4	46458.1	48618.9	53158.1	44587.1	60095.1	52203.3	41996	46361	43657.8	41981.5	44295.2	23085.6	43662.4
POS_2542	4.365	209.154	9-Epiblumenol B	[M-H2O+H]+	C13H22O3	CWOFGGNDZOPNFG-UHFFFAOYSA-N	CC(O)CCC1(O)C(=CC(=O)CC1(C)C)C	Lipids and lipid-like molecules	Prenol lipids	Sesquiterpenoids		0.825	161043	302224	91988.8	272166	275694	262927	494195	621724	618767	574312	422627	464094	444058	544462	557509	365292	555937	476048	328472	347710	402986	303519	506431	479304	371761	299600	356453	371391	371369	179771	372034
POS_10112	5.037	369.133	9-hydroxy-3-(4-hydroxyphenyl)-8-methoxy-10,10-dimethyl-8H,9H-pyrano[2,3-h]chromen-4-one	[M+H]+	C21H20O6	VOVTXFRZQXJNOQ-YLBUIOQXNA-N	O=C1C(=COC=2C1=CC=C3OC(OC)C(O)C(C32)(C)C)C=4C=CC(O)=CC4					0.775	77128.8	175543	71540.5	138354	182834	137552	142021	168888	140008	161813	144557	139532	107928	123711	148993	95523.2	108696	120233	138006	154612	137399	104744	145931	136407	118289	116992	124725	115558	122032	59095.4	121828
POS_10710	2.223	379.125	9-Methoxycamptothecin	[M+H]+	C21H18N2O5	XVMZDZFTCKLZTF-NRFANRHFSA-N	CC[C@@]1(O)C(=O)OCC2=C1C=C3N(CC4=CC5=C(OC)C=CC=C5N=C34)C2=O	Alkaloids and derivatives	Camptothecins			0.82	14312.3	7911.76	7996.48	13408.2	19295.4	12193.6	15687.8	25348.8	19099.4	12289.6	13404.6	16483.7	11155.6	12254	11548.4	15515.2	13635.6	20792.9	22426.8	21209.6	13720.7	15820.5	24238.7	22430.3	18910	20299.9	13567.2	21816.1	13419.5	19036.2	15268.9
POS_6426	8.304	295.223	9-Oxooctadeca-10,12-dienoic acid	[M+H]+	C18H30O3	LUZSWWYKKLTDHU-UHFFFAOYSA-N	CCCCCC=CC=CC(=O)CCCCCCCC(O)=O	Lipids and lipid-like molecules	Fatty Acyls	Lineolic acids and derivatives		0.732	82938.7	121636	131975	98510.1	128571	96735.7	57377.6	68116.2	61014.7	49474.4	51364.7	37374.1	49086	62323.3	42785.9	54294	48528.9	32125.7	63082.3	69976.2	56210.8	83782.3	109626	57877.4	65253.1	60749.4	65253.2	68305.6	52368.2	58698.6	66787.6
POS_5350	8.022	275.199	9s,13r-12-Oxophytodienoic Acid	[M-H2O+H]+	C18H28O3	PMTMAFAPLCGXGK-TTXFDSJOSA-N	CC\\C=C/C[C@@H]1[C@@H](CCCCCCCC(O)=O)C=CC1=O	Lipids and lipid-like molecules	Fatty Acyls	Eicosanoids		0.83	252543	303785	312981	239328	305495	195205	168618	141276	209165	192012	118638	148418	123142	139590	149171	112404	126052	116269	219989	230250	187060	257453	329540	194513	165453	154667	171859	169517	165387	162471	208594
POS_21795	4.719	598.248	Acanthoside B	[M+NH4]+	C28H36O13	WEKCEGQSIIQPAQ-IRBNZIFYSA-N	COC1=C(O)C(=CC(=C1)C2OCC3C2COC3C4=CC(=C(OC5OC(CO)C(O)C(O)C5O)C(=C4)OC)OC)OC	Lignans, neolignans and related compounds	Lignan glycosides			0.802	134337	354988	254817	296770	317820	265238	870848	935024	922703	1.10005e+06	642333	838500	371198	553531	694766	408130	522561	562998	425176	389971	480452	252085	380119	398135	445735	421325	426534	493400	426142	212835	445225
POS_1028	0.773	152.067	Acenaphthylene	[M]+	C12H8	HXGDTGSAIMULJN-UHFFFAOYSA-N	C1=CC2=CC=CC3=C2C(=C1)C=C3	Benzenoids	Acenaphthylenes			0.725	20410	30655.1	36862.5	24460.2	52043.9	23475.7	9514.84	14923.8	10825.7	12642.7	11569.2	10299.8	29281.4	55508.8	34890.1	31356.8	26757.2	28110.4	21170.2	19407.6	17642	19325.9	29405.7	35291.7	21891.6	21909.6	8766.18	21538.4	24127.2	20372.5	17530.5
POS_7825	2.761	327.156	Acepromazine	[M+H]+	C19H22N2OS	NOSIYYJFMPDDSA-UHFFFAOYSA-N	CN(C)CCCN1C2=C(SC3=C1C=C(C=C3)C(C)=O)C=CC=C2	Organoheterocyclic compounds	Benzothiazines	Phenothiazines		0.703	61146.7	93550.3	69066.7	156331	98656.3	78551.9	141143	92775.1	100442	79141.5	168767	61522.5	149035	211883	74250.4	143594	90072.5	52901.9	68841.4	75507.3	88485.5	311315	71525.7	93513.5	107788	109381	111858	108685	111931	60234.9	111779
POS_25800	5.815	693.303	ACETYL ISOGAMBOGIC ACID	[M+Na]+	C40H46O9	REDMIYQFNIRTDF-AKZXAPPFSA-N	O=C(O)C(=CCC12OC(C)(C)C3CC(C=C4C(=O)C5=C(OC(=O)C)C=6C=CC(OC6C(=C5OC431)CC=C(C)C)(C)CCC=C(C)C)C2=O)C					0.708	7256.11	9494.37	7091.67	9624.03	9359.3	11600	22004.2	26855.1	25694.9	24931.5	14853.3	17807	10478.7	14837.6	14242.4	5912	11511.6	13103.6	8112.27	9688.3	19334.8	8813.18	14247.6	16243.3	11298.8	11331.3	16140.2	11883.9	10494.5	14227.3	10304.5
POS_13419	11.041	427.3	Acetyl-Leu-Leu-Arg-al	[M+H]+	C20H38N6O4	GDBQQVLCIARPGH-IKGGRYGDSA-N	CC(C)CC(NC(C)=O)C(=O)NC(CC(C)C)C(=O)NC(CCCNC(N)=N)C=O	Organic acids and derivatives	Carboxylic acids and derivatives	Amino acids, peptides, and analogues		0.778	26121.8	33492.1	37851.8	44239.8	67564.2	47110.5	44954.1	45417.7	42272.5	26687.9	27641.2	41029	59969.6	43203.9	55904.3	26051.7	50876.2	51344.8	39887.8	46704.7	54260.5	53356.3	64920.1	68639.2	39576.3	38035	39878.5	48182.9	31160.1	39829	39820.7
POS_4194	5.417	247.133	Achalensolide	[M+H]+	C15H18O3	UQNONRHPSCIIJO-SKVKQCJPSA-N	CC1CC2OC(=O)C(=C)C2CC3=C(C)C(=O)CC13	Lipids and lipid-like molecules	Prenol lipids	Terpene lactones		0.792	47029.4	108547	62410.6	77680.4	118802	82790.8	59059.8	71147.4	68565.7	74183.3	54889.3	63696.2	196353	196790	223120	160959	214191	231290	188418	180767	222130	155954	181073	206611	110358	105772	107804	109719	110348	50543.1	110284
POS_23938	11.537	646.32	Aconitine	[M+H]+	C34H47NO11	XFSBVAOIAHNAPC-XTHSEXKGSA-N	CCN1C[C@]2(COC)[C@H](O)C[C@H](OC)[C@@]34[C@@H]5C[C@]6(O)[C@@H](OC)[C@H](O)[C@](OC(C)=O)([C@@H]([C@H](OC)[C@H]23)C14)[C@H]5[C@H]6OC(=O)C7=CC=CC=C7	Lipids and lipid-like molecules	Prenol lipids	Diterpenoids		0.822	20332.7	19102.5	18209.6	12867.8	18787.6	19977.2	23654	35594.3	21920.3	15078.4	19993.9	41228.2	10568.8	14173.7	16842.3	22175.7	19973.8	24662.9	31187.4	24608.5	24675.7	17235	12319.8	24814.6	17720.7	16746.1	21758.3	19280.8	11971	17804.1	25620.9
POS_11798	5	399.137	Ailanthone	[M+Na]+		WBBVXGHSWZIJST-RLQYZCPESA-N	CC1=CC(=O)[C@@H](O)[C@@]2(C)[C@H]1C[C@H]3OC(=O)C[C@H]4C(=C)[C@@H](O)[C@]5(O)OC[C@]34[C@@H]25	Lipids and lipid-like molecules	Prenol lipids	Terpene lactones		0.768	20055.3	33032.3	18591	23390.5	33766.8	27134.7	10618.6	19924.6	9510.02	14812.9	13442.6	10733.1	27898.9	36402	45952.1	26360.1	32197.1	35322.6	35631.4	28046.7	22488.5	10129.9	43417	32021.1	17481.6	20304.6	17531.5	22050.8	16814.2	16006.3	18474.3
POS_10433	3.534	373.125	Alantrypinone	[M+H]+	C21H16N4O3	COXWNIZQNAMTQL-NQERJWCQSA-N	C[C@@]12NC(=O)[C@@H](C[C@]13C(=O)NC4=CC=CC=C34)N5C(=O)C6=CC=CC=C6N=C25	Organoheterocyclic compounds	Pyridopyrimidines			0.729	31368.4	45119	29019	88239.5	54239.7	57046.2	14657	32945.2	38629.1	33475.9	20513.8	24368.8	38937.7	40779.7	40580.2	31676.6	40666.6	36325.5	36516.9	35094.4	28898	26329.8	39996.5	32882.3	43121.2	43148.3	44688.2	42009.3	51580.7	27652.6	44790.2
POS_17575	3.282	503.151	Albiflorin	[M+Na]+	C23H28O11	QQUHMASGPODSIW-ICECTASOSA-N	C[C@]12C[C@@H](O)[C@@H]3C[C@@]1(O[C@@H]4O[C@H](CO)[C@@H](O)[C@H](O)[C@H]4O)[C@]3(COC(=O)C5=CC=CC=C5)C(=O)O2	Lipids and lipid-like molecules	Prenol lipids	Terpene glycosides		0.827	6609.24	10463.4	8037.93	12306	9478.29	9812.67	30209.6	33470	30731.2	33373.8	22990.1	23486.6	22521.2	22619.5	26222.1	18849.3	25161	18737.4	7100.26	7963.76	7847.56	9915	4118.43	8671.1	16583.9	16974.4	18140.9	17124.7	16581.9	12415.8	17144.2
POS_7049	6.671	309.204	Albocycline	[M+H]+	C18H28O4	BYWWNDLILWPPJP-REXWONOSSA-N	COC1C=CC(C)(O)C=CC(=O)OC(C)C(C)CCC=C1C	Phenylpropanoids and polyketides	Macrolides and analogues			0.702	29418.8	26562.5	34692.9	34548.7	29290	34436.9	10046.4	24382.9	63692.3	17511.9	18531.1	25557.6	9928.54	16576.4	18058.1	9191.26	20554.3	19936.6	25279.6	22005.1	22137.8	15886.2	24172.1	31243.6	19812.7	18257.9	19838	19315	18969.5	31296.5	18940.2
POS_17174	9.889	495.341	Alisol B	[M+Na]+		GBJKHDVRXAVITG-DXYWBWDESA-N	C[C@H](CC(O)C1OC1(C)C)C2=C3C[C@H](O)[C@H]4[C@@]5(C)CCC(=O)C(C)(C)C5CC[C@]4(C)[C@@]3(C)CC2	Lipids and lipid-like molecules	Prenol lipids	Triterpenoids		0.848	387307	477530	344948	392566	465573	425511	539486	628715	505307	570610	519364	526234	1.13267e+06	1.16704e+06	1.17684e+06	1.00895e+06	1.17782e+06	1.11957e+06	323940	458140	228849	358942	439530	250036	573266	523173	573596	569487	456707	573182	572788
POS_13568	13.216	429.37	All-rac-3,4-Dehydro-alpha-tocopherol	[M+H]+	C29H48O2	JDRGHECKJUSWSU-UHFFFAOYNA-N	OC=1C(=C2C=CC(OC2=C(C1C)C)(C)CCCC(C)CCCC(C)CCCC(C)C)C					0.748	256083	273521	286783	290317	245605	222779	309550	261992	275230	301518	298286	295982	306855	281981	383466	245613	323935	339340	415432	368304	300431	263304	388268	342184	251142	236624	280484	258744	157516	260303	260101
POS_9801	1.734	363.123	alpha-Aminoorcein	[M+H]+	C21H18N2O4	NNZHGEUZKBYASA-UHFFFAOYSA-N	CC1=CC(=O)C=C2OC3=C(N=C12)C(=C(C(=C3)N)C4=C(O)C=C(O)C=C4C)C	Organoheterocyclic compounds	Benzoxazines	Phenoxazines		0.749	64037.8	74383.3	76383.5	52501.6	69789.5	65298.3	144276	155374	128274	83485	59049.8	67541.6	110779	153106	68572.8	66023.9	74069.3	47006.6	58056.6	69809.1	53475.3	71252.3	73383.3	61666.6	48150.4	56146.9	37683.9	74753.5	51933.6	41633.2	52259.6
POS_15236	10.992	457.365	alpha-Boswellic acid	[M+H]+	C30H48O3	BZXULBWGROURAF-IKNLXHIFSA-N	CC1(C)CC[C@]2(C)CC[C@]3(C)C(=CC[C@@H]4[C@@]5(C)CC[C@@H](O)[C@@](C)([C@@H]5CC[C@@]34C)C(O)=O)[C@@H]2C1	Lipids and lipid-like molecules	Prenol lipids	Triterpenoids		0.811	237159	292012	218027	378941	541460	356053	1.13384e+06	1.06603e+06	896494	591537	572325	769117	579885	495339	633924	462421	515023	543536	431391	597655	257188	363624	667465	327122	511645	383770	400201	452960	319546	429888	416192
POS_14718	3.125	449.162	alpha-D-Glucopyranoside, alpha-D-glucopyranosyl, 3-(2-methylbutanoate)	[M+Na]+	C17H30O12	SFAOCCXTEHOWEV-AGJOLMTFSA-N	CCC(C)C(=O)O[C@H]1[C@H](O)[C@@H](CO)O[C@H](O[C@H]2O[C@H](CO)[C@@H](O)[C@H](O)[C@H]2O)[C@@H]1O	Lipids and lipid-like molecules	Saccharolipids			0.827	47851.1	55976.7	34007.6	146073	71152	81970	67545.7	117271	91001.4	87082.9	69103.8	125135	34610.5	36302.3	47865.6	26119.8	44106.1	57172.4	41145.9	45314.2	46252.5	24601.6	23447.4	42020.5	54647.9	58664.3	52527.2	55956.8	56552.5	32399.5	56556.3
POS_1649	11.752	175.148	alpha-Ionene	[M+H]+	C13H18	LTMQZVLXCLQPCT-UHFFFAOYSA-N	C=1C=C2C(=CC1C)CCCC2(C)C					0.754	136766	193211	158839	124844	130003	115098	159827	157509	162384	197382	145587	122364	148791	149601	222574	171724	167645	188452	153642	164088	136514	121124	163403	141146	135554	129783	150625	125181	129856	183064	130202
POS_5270	1.57	273.094	alpha-Naphthoflavone	[M+H]+	C19H12O2	VFMMPHCGEFXGIP-UHFFFAOYSA-N	O=C1C=C(OC2=C1C=CC3=CC=CC=C23)C4=CC=CC=C4	Phenylpropanoids and polyketides	Flavonoids	Flavones		0.725	17541.5	19330.8	9135.08	12568.6	20008.3	23512	19310.1	28636.8	26616.6	23554.5	14930.9	34558.7	33970.6	32470.7	59863.5	25839.6	47015.8	48599.3	31245.4	37922.9	38719.6	14848.9	20406	35873.2	22983.1	23572.5	22998.4	25139	23261.4	18598.9	23493.7
POS_3419	11.199	232.17	alpha-Pyrrolidinovalerophenone	[M+H]+	C15H21NO	YDIIDRWHPFMLGR-UHFFFAOYSA-N	CCCC(N1CCCC1)C(=O)C2=CC=CC=C2	Organic oxygen compounds	Organooxygen compounds	Carbonyl compounds		0.771	415030	350713	779220	340167	1.76383e+06	229597	491610	902811	375240	475600	307955	473474	492328	391307	719762	430685	574460	387394	242376	292268	600272	442985	503703	944748	354795	498433	530087	498321	343915	505436	407760
POS_11620	12.666	395.366	alpha-Spinasterol	[M+H-H2O]+		JZVFJDZBLUFKCA-FXIAWGAOSA-N	CC[C@H](\\C=C\\[C@@H](C)[C@H]1CC[C@H]2C3=CC[C@H]4C[C@@H](O)CC[C@]4(C)[C@H]3CC[C@]12C)C(C)C	Lipids and lipid-like molecules	Steroids and steroid derivatives	Stigmastanes and derivatives		0.845	150990	157558	152778	155499	181704	167803	162447	170057	164531	224815	129545	151026	116676	151200	156206	107622	141286	166515	160111	129711	157340	141400	146312	155351	150607	138844	147726	156584	147842	167794	147840
POS_15070	5.365	455.189	Amethopterin	[M+H]+	C20H22N8O5	FBOZXECLQNJBKD-UHFFFAOYSA-N	CN(CC1=NC2=C(N)N=C(N)N=C2N=C1)C3=CC=C(C=C3)C(=O)NC(CCC(O)=O)C(O)=O	Organoheterocyclic compounds	Pteridines and derivatives	Pterins and derivatives	C00855	0.705	244396	508596	203243	412424	535942	431887	984240	914816	781853	956501	538460	945900	478073	634624	807722	429000	711102	665229	949776	1.14959e+06	1.00305e+06	583936	972331	961716	538321	517204	538329	537685	538464	267902	537828
POS_1278	1.951	163.087	Anabasine	[M+H]+	C10H14N2	MTXSIJUGVMTTMU-UHFFFAOYSA-N	C1CCC(NC1)C2=CN=CC=C2	Alkaloids and derivatives			C06180	0.873	368784	343738	199788	307510	391118	323169	277863	361822	329615	304639	284662	392718	223758	240833	302628	183854	281219	261288	374690	393554	374880	258519	190176	334079	278245	272473	279367	281394	280047	172054	281426
POS_6265	8.478	291.231	Androsterone	[M+H]+	C19H30O2	QGXBDMJGAMFCBF-HLUDHZFRSA-N	CC12CCC(O)CC1CCC3C2CCC4(C)C3CCC4=O	Lipids and lipid-like molecules	Steroids and steroid derivatives	Androstane steroids	C00523	0.803	87304.9	98660.4	75836	86630	89800.8	94303.7	176038	221639	169481	183795	128122	183847	316498	306822	401150	323014	381775	346060	136595	164576	100171	102211	154885	90092.5	147053	147079	147843	157863	109301	146881	155454
POS_21355	11.656	585.431	Antheraxanthin	[M+H]+	C40H56O3	OFNSUWBAQRCHAV-OYQUVCAXSA-N	CC1=C(\\C=C\\C(C)=C\\C=C\\C(C)=C\\C=C\\C=C(C)\\C=C\\C=C(C)\\C=C\\[C@@]23O[C@]2(C)C[C@@H](O)CC3(C)C)C(C)(C)C[C@H](O)C1	Lipids and lipid-like molecules	Prenol lipids	Tetraterpenoids		0.759	76696	93354.2	69729.8	77324.9	90480	79853.1	78393	69944.7	68043.9	67646.2	69426.2	116845	107804	107229	109951	106006	115598	113866	163134	209135	224482	145224	192447	169294	76722.7	71627.8	66555.9	88137.7	74713.1	76644.7	76603.9
POS_362	1.739	120.044	Anthranilic acid	[M-H2O+H]+	C7H7NO2	RWZYAGGXGHYGMB-UHFFFAOYSA-N	NC1=CC=CC=C1C(O)=O	Benzenoids	Benzene and substituted derivatives	Benzoic acids and derivatives	C00108	0.711	4519.83	6386.08	4957.82	11723.1	2511.81	3333.26	11321.9	5885.8	6325.21	9826.15	14337.8	4411.65	23585.6	29944.9	9790.37	46777.4	10655.8	6489.68	6511.03	5110.18	4070.22	26307.4	8858.42	2330.68	10586.5	10592.3	10488.2	10250.2	10612	10614.5	9187.11
POS_10944	9.544	383.257	Apo-12'-capsorubinal	[M+H]+	C25H34O3	MWEPRWWNHJVNMU-YGWWIANTNA-N	O=CC(=CC=CC=C(C=CC=C(C=CC(=O)C1(C)CC(O)CC1(C)C)C)C)C					0.822	709922	734598	698894	562537	789006	608148	409821	602145	490483	508472	475746	514285	367173	375715	609259	341586	432115	444840	583957	517169	526055	390019	549028	485793	506174	477551	506399	529738	413457	493823	561457
POS_20217	3.156	557.183	Arctiin	[M+Na]+	C27H34O11	XOJVHLIYNSOZOO-SWOBOCGESA-N	COC1=CC=C(CC2COC(=O)C2CC3=CC=C(OC4OC(CO)C(O)C(O)C4O)C(=C3)OC)C=C1OC	Lignans, neolignans and related compounds	Lignan glycosides			0.769	6249.71	8826.09	6533.33	6146.26	12826.5	7492.16	7266.77	11313.5	20909.2	10066.7	7538.63	6863.79	14229.2	34637.7	24682.8	23670.8	16440.2	11201.8	3805.77	5149.73	3478.2	7529.1	5626.16	5287.24	12827	6693.27	6532.53	6625.53	7615.61	5642.29	7786.32
POS_4195	4.546	247.134	Arglabin	[M+H]+	C15H18O3	UVJYAKBJSGRTHA-ZFFQGIBWSA-N	CC1=CC[C@]23C1C4C(CC[C@]2(O3)C)C(=C)C(=O)O4					0.737	21304.5	44394.2	22293.7	34796.5	41816.3	36116.3	22334.4	33821.2	28296.9	30585.6	19351.8	27376.7	30207.3	22557.5	32240.9	21077.4	32216.4	30615.8	46403.2	42827.1	51343.4	43990.9	41303.3	45311.5	28998.5	30464.6	30283.3	26512.3	30405.4	14434.7	30273.6
POS_11237	6.531	389.121	Artemetin	[M+H]+	C20H20O8	RIGYMJVFEJNCKD-UHFFFAOYSA-N	COC1=C(C=C(C=C1)C2=C(C(=O)C3=C(C(=C(C=C3O2)OC)OC)O)OC)OC					0.764	23901.7	46438	31552.4	25698.8	39831.7	34013.7	13696.1	9211.38	16759.5	9251.68	7388.28	7455.09	22313.5	32395.5	19891.3	20863.5	19128.8	17195.7	4646.79	4121.54	8167.97	5365.02	2264.73	4448.97	19201.8	20354.6	17521.1	19970.4	20139.5	12065.2	19133.8
POS_4906	5.309	265.111	Asparagine	[2M+H]+	C4H8N2O3	DCXYFEDJOCDNAF-REOHCLBHSA-N	NC(CC(O)=N)C(O)=O	Organic acids and derivatives	Carboxylic acids and derivatives	Amino acids, peptides, and analogues	C00152	0.816	60739.7	206782	103834	175522	244322	118183	68077.1	166760	212573	167914	308653	82926.8	216911	307648	373727	264403	214632	197707	173354	116467	218543	219225	302990	194694	132544	249292	175426	149876	189141	123831	178882
POS_1771	3.501	181.048	Aspirin	[M+H]+	C9H8O4	BSYNRYMUTXBXSQ-UHFFFAOYSA-N	CC(=O)OC1=C(C=CC=C1)C(O)=O	Benzenoids	Benzene and substituted derivatives	Benzoic acids and derivatives	C01405	0.796	10384.1	13678.6	8221.53	18093.6	15440.2	18482.7	14501.8	18608.6	17336	16960.2	11286.6	16249.9	39169.4	33637.4	43248.8	33718.5	42346.3	45048	49057.7	51271.5	41786.4	33632.9	57964.2	37550.7	24721.3	23561.9	27761.4	23094.8	26111.3	14173.3	24714.6
POS_14704	5.069	449.108	Astragalin	[M+H]+	C21H20O11	JPUKWEQWGBDDQB-QSOFNFLRSA-N	OC[C@H]1O[C@@H](OC2=C(OC3=C(C(=CC(=C3)O)O)C2=O)C4=CC=C(O)C=C4)[C@H](O)[C@@H](O)[C@@H]1O	Phenylpropanoids and polyketides	Flavonoids	Flavonoid glycosides	C12249	0.918	13034.9	40239.9	11701.3	32474.5	25673.9	22001.1	34440.6	43065.2	56523.9	52586.6	79873.3	41892.3	37291.4	61875.7	58659.5	35499	48306.7	64209.4	40457.2	35389.6	34680.6	26264.6	42973.4	21058.1	40369.3	37186.3	39930.2	40381.2	40358.4	19554.1	40309.3
POS_20305	6.196	559.269	Atorvastatin	[M+H]+	C33H35FN2O5	XUKUURHRXDUEBC-KAYWLYCHSA-N	CC(C)C1=C(C(O)=NC2=CC=CC=C2)C(=C([N]1CC[C@@H](O)C[C@@H](O)CC(O)=O)C3=CC=C(F)C=C3)C4=CC=CC=C4	Organoheterocyclic compounds	Pyrroles	Substituted pyrroles	C06834	0.788	25393	26579.3	30919	34443.3	27488.4	24213	74045.1	86430.4	71471.3	67023.7	104636	117457	76939	86900.4	75864	73033.7	99812.7	69490.9	46664.8	56809.7	45551.9	42238.6	31455.8	45448.6	62974.2	54805.6	62974.3	60849.5	63007.2	32175.7	62958
POS_3432	7.122	233.152	Atractylenolide II	[M+H]+	C15H20O2	OQYBLUDOOFOBPO-KCQAQPDRSA-N	CC1=C2C[C@H]3C(=C)CCC[C@@]3(C[C@@H]2OC1=O)C					0.746	44073.1	88181.5	81511	65845.7	83037.6	75634.9	55611.3	71804.6	56155.6	74990.6	60929.6	51251.6	57673.8	57455.8	78590.2	46622.6	71125.8	68016	43012.1	68993	73891.4	54985	66086.8	77506.6	69307.2	60900.3	72039.3	74375.2	69167.6	36939.8	72742.9
POS_10100	5.518	369.095	Averufin	[M+H]+	C20H16O7	RYFFZJHGQCKWMV-YUNKPMOVSA-N	C[C@]12CCC[C@H](O1)C3=C(O2)C=C4C(=O)C5=CC(=CC(=C5C(=O)C4=C3O)O)O	Benzenoids	Anthracenes	Anthraquinones		0.713	61473.4	165788	130771	209560	173486	121543	364.384	2101.43	1280.85	532.912	393.417	1165.22	689.936	562.455	1018.32	385.339	1256.09	1501.52	1770.41	411.608	499.048	235.783	617.981	766.504	31489.8	31914.1	32889.6	32563.1	32936.4	15867.6	32909.2
POS_7177	12.62	311.256	Avocadene 2-acetate	[M-H2O+H]+	C19H36O4	LUIGTZGBXWZJAX-UHFFFAOYSA-N	CC(=O)OC(CO)CC(O)CCCCCCCCCCCC=C	Lipids and lipid-like molecules	Fatty Acyls	Fatty alcohols		0.836	444214	435987	389463	244282	536761	341194	224863	286431	291753	259236	346113	254327	252937	239344	311919	165708	189330	272386	274216	341962	316685	261092	267815	367304	310232	288913	304730	304788	310697	305000	331954
POS_7861	8.868	327.253	Avocadyne 4-acetate	[M+H]+	C19H34O4	FHGZOCAZNHYWAL-UHFFFAOYSA-N	CC(=O)OC(CCCCCCCCCCCC#C)CC(O)CO	Lipids and lipid-like molecules	Fatty Acyls	Fatty alcohols		0.786	138408	228109	145841	138440	205288	193303	193402	194985	218964	205542	146051	171862	65145.5	58172.6	90579.3	58667.4	84282.9	84869.9	75723.4	76799.6	68094.1	55411.7	69902.6	47848.8	103416	100630	104558	101111	68882.4	103381	103210
POS_14214	3.829	441.114	Barbaloin	[M+Na]+		AFHJQYHRLPMKHU-OSYMLPPYSA-N	OCC1OC(C(O)C(O)C1O)C2C3=C(C(=CC=C3)O)C(=O)C4=C2C=C(CO)C=C4O	Benzenoids	Anthracenes			0.839	6368.49	12383.3	7106.45	22636.4	14991.7	12191.4	15943.3	18941.6	16299.8	19222.7	10537.7	17330.6	22342.2	19312	24878.3	19809.6	21367.3	21918.7	14359.3	14115.3	14347.3	12259.9	14151.3	14293.8	12403.7	13020.6	14514.9	12965.5	13023.6	8261.12	13071
POS_9251	4.223	353.122	Bartsioside	[M+Na]+	C15H22O8	FCHJZJFIDNMNBS-CLBXSRGTSA-N	OCC1OC(OC2OC=CC3CC=C(CO)C23)C(O)C(O)C1O	Lipids and lipid-like molecules	Prenol lipids	Terpene glycosides		0.823	11467.1	14458.2	11271.3	13138.6	14132.9	8767.82	19125.9	23647.8	20458.6	22512.5	14830.6	19979.8	19481	22336.1	21441.1	13286.4	24039.8	31021	66680.9	57964	44017.6	32836.8	66078.9	49961.6	24420.7	25261.1	24721.2	27671.1	24395.5	17818.9	26078.5
POS_6857	8.875	304.302	Benzododecinium	[M]+	C21H38N	CYDRXTMLKJDRQH-UHFFFAOYSA-N	CCCCCCCCCCCC[N+](C)(C)CC1=CC=CC=C1	Benzenoids	Benzene and substituted derivatives	Phenylmethylamines		0.738	81910.8	167420	116336	90425.7	63775.2	116037	93655.3	112193	147039	155094	114576	98422.8	116029	128609	121131	149688	91641.2	89480.7	158036	138250	108403	122352	81763.2	79996.4	113500	110630	137752	108105	61427.1	115125	114502
POS_21393	3.751	587.191	Benzyl 2-O-(D-apio-beta-D-furanosyl)-3-O-(beta-D-glucopyranosyl)-beta-D-glucopyranoside	[M+Na]+	C24H36O15	XRUAMQHLDNCEHM-IEMCRNCHSA-N	OC[C@H]1O[C@@H](O[C@H]2[C@H](O)[C@@H](CO)O[C@@H](OCC3=CC=CC=C3)[C@@H]2O[C@@H]4OC[C@](O)(CO)[C@H]4O)[C@H](O)[C@@H](O)[C@@H]1O	Organic oxygen compounds	Organooxygen compounds	Carbohydrates and carbohydrate conjugates		0.857	5405.95	13311.8	7304.94	19802.9	11832.2	15555.1	83258.1	94416.1	90797.3	75746.9	37002.1	74304.9	44428.7	32513.1	35493.1	27499.6	25777.6	27114.9	11882.1	10959.8	24146.4	27479.6	5559.28	24820	48249.8	48818.8	43305.6	48879.6	47099	28570.6	48836.7
POS_15061	2.725	455.159	Benzyl gentiobioside	[M+Na]+	C19H28O11	LLEMMFPELBNINR-SKYGPZSASA-N	OC[C@H]1O[C@@H](OC[C@H]2O[C@@H](OCC3=CC=CC=C3)[C@H](O)[C@@H](O)[C@@H]2O)[C@H](O)[C@@H](O)[C@@H]1O	Organic oxygen compounds	Organooxygen compounds	Carbohydrates and carbohydrate conjugates		0.723	13464.2	18817.3	12735.2	23775.9	23140.9	19928.1	110714	82739	96764.2	91791	57466.5	56585.2	60318.9	83840.7	34702.1	62565	31890.4	22742.4	18831.4	19636.5	18563.9	24166.3	17023	25053.6	48581.7	45575.2	48608.8	48316.1	48640	32082	47035.1
POS_2440	9.273	205.194	beta-Eudesmol	[M+H-H2O]+		BOPIMTNSYWYZOC-VNHYZAJKSA-N	CC(C)(O)[C@@H]1CC[C@@]2(C)CCCC(=C)[C@@H]2C1	Lipids and lipid-like molecules	Prenol lipids	Sesquiterpenoids		0.85	75047.4	98797.7	82924.8	93558.1	100005	80215	11711.7	12665.9	15979.7	18290.8	16818.2	6859.73	4711.46	10576.1	9890.85	17274.1	15396.6	11770.8	21692	14392.7	17237.9	13871.7	9866.67	12973.7	36159.6	38706.8	36172.8	37262.7	26309.1	36122.8	37236.4
POS_332	0.644	118.085	Betaine	[M+H]+	C5H11NO2	KWIUHFFTVRNATP-UHFFFAOYSA-N	C[N+](C)(C)CC([O-])=O	Organic acids and derivatives	Carboxylic acids and derivatives	Amino acids, peptides, and analogues		0.946	78515.5	72333.1	67720.1	77004.1	79923.4	78962.1	100949	152548	116416	117566	103139	101571	117196	108567	112242	99071.6	137530	125354	89651.3	95916.5	85842.1	69267.5	97342.6	51923.4	95206.8	92554.7	97443.2	95208.3	95210.7	97122.7	95732.3
POS_21239	11.027	583.255	Biliverdin	[M+H]+	C33H34N4O6	QBUVFDKTZJNUPP-BBROENKCSA-N	CC\1=C(/C(=C/C2=C(C(=C(N2)/C=C\3/C(=C(C(=O)N3)C)C=C)C)CCC(=O)O)/N/C1=C\C4=NC(=O)C(=C4C)C=C)CCC(=O)O					0.737	403489	371353	373085	356662	377567	274789	303312	470711	430691	318191	587977	203526	243304	192675	271709	202965	191627	172816	393203	175546	176548	442393	295970	231630	348438	310202	338880	349750	274696	347882	356765
POS_19117	11.748	533.414	Biochanin A 7-O-beta-d-glucoside-6''-O-malonate	[M+H]+	C25H24O13	VRCBYTZZZFFKEN-RBZNUJCTSA-N	COC1=CC=C(C=C1)C2=COC3=CC(=CC(=C3C2=O)O)OC4OC(COC(=O)CC(O)=O)C(O)C(O)C4O	Phenylpropanoids and polyketides	Isoflavonoids	Isoflavonoid O-glycosides	C12625	0.879	178929	177616	194841	158255	173223	157912	160662	174412	128483	172414	160164	144977	154797	133568	147892	143658	159699	162605	312234	157107	167855	127973	354919	272934	111978	98910.2	115627	114098	100955	115470	128215
POS_11366	11.617	391.284	Bis(2-ethylhexyl) phthalate	[M+H]+	C24H38O4	BJQHLKABXJIVAM-UHFFFAOYSA-N	CCCCC(CC)COC(=O)C1=C(C=CC=C1)C(=O)OCC(CC)CCCC	Benzenoids	Benzene and substituted derivatives	Benzoic acids and derivatives		0.948	7.05017e+06	8.19723e+06	8.85788e+06	6.77673e+06	1.04091e+07	7.14502e+06	7.33731e+06	7.42394e+06	6.76496e+06	6.8186e+06	8.87005e+06	8.72346e+06	8.30953e+06	9.11305e+06	7.43743e+06	9.0692e+06	6.84205e+06	6.27881e+06	7.04228e+06	7.64905e+06	9.43474e+06	7.66365e+06	8.31245e+06	8.92898e+06	9.09205e+06	7.31462e+06	8.29859e+06	8.99217e+06	6.76712e+06	8.57349e+06	8.2973e+06
POS_13159	6.679	423.234	Bonactin	[M+Na]+	C21H36O7	JZCRGJSEBZCNAR-UHFFFAOYSA-N	CCC(O)CC1CCC(O1)C(C)C(=O)OC(C)CC2CCC(O2)C(C)C(O)=O	Organic acids and derivatives	Carboxylic acids and derivatives	Dicarboxylic acids and derivatives		0.839	141240	107846	87223.5	106351	103611	97414.7	148470	258384	137235	205730	110518	167636	85875.4	95592	100298	71614	101812	226332	231823	203475	221103	121671	320510	236515	127763	128492	124511	130073	130098	60058.3	132367
POS_5616	11.935	281.173	Brefeldin A	[M+H]+	C16H24O4	KQNZDYYTLMIZCT-KQPMLPITSA-N	C[C@H]1CCCC=C[C@@H]2C[C@H](O)C[C@H]2[C@H](O)C=CC(=O)O1	Phenylpropanoids and polyketides	Macrolides and analogues			0.707	27330.8	32880.7	31491.8	32417.9	28542.3	29926.9	57956.9	68490.3	66306.2	63515	49066.5	37938.8	29078.6	54631.7	37373.4	26611.1	43986.3	39111.7	47036.8	81940.2	52163.7	61185.6	75608.1	71461.2	41886.1	36185.8	49626.1	33763.2	44620.8	40826.2	41870.9
POS_13760	3.169	433.142	Bruceine D	[M+Na]+		JBDMZGKDLMGOFR-DFEKUIMESA-N	CC1=CC(=O)[C@@H](O)[C@@]2(C)[C@H]1C[C@H]3OC(=O)[C@H](O)[C@@]4(O)[C@@]5(C)OC[C@]34[C@@H]2[C@@H](O)[C@@H]5O	Lipids and lipid-like molecules	Prenol lipids	Terpene lactones		0.753	9226.18	14609.1	9477.86	13543	16831	11507.6	20920.8	32689.5	31121.8	21789.9	18279.6	19103	10836.8	14659.8	15717.8	8555.7	11888.5	16931.1	17294.8	24569.2	17279.1	12888.4	40799.6	20444.5	14569.9	14573.4	16631.9	14292.8	15688.6	9941.48	15116.9
POS_11584	4.944	395.203	Brucine	[M+H]+	C23H26N2O4	RRKTZKIUPZVBMF-UHFFFAOYSA-N	COC1=C(OC)C=C2C(=C1)N3C4C5C(CC3=O)OCC=C6CN7CCC24C7CC56	Alkaloids and derivatives	Strychnos alkaloids			0.745	50685.1	90798.9	51906.5	111173	101490	110165	52238.7	59071.1	48276.7	45876.1	36446.3	40721.8	63437.9	52253.1	69875.3	46091.7	51351	40082.5	68692.8	67158.7	78662	56975.4	38535.1	87631.3	66019.4	65292.5	66046.9	59207.7	71606.9	34200.3	66094.8
POS_16997	10.64	492.404	Bryodulcosigenin	[M+NH4]+		FPMQKXQOBKDVHF-ZGUWQJCPSA-N	C[C@H](CCC(O)C(C)(C)O)[C@H]1CC[C@@]2(C)[C@@H]3CC=C4[C@@H](CC[C@H](O)C4(C)C)[C@]3(C)C(=O)C[C@]12C	Lipids and lipid-like molecules	Steroids and steroid derivatives	Cucurbitacins		0.725	669760	1.29185e+06	690543	850882	1.42508e+06	1.05874e+06	1.63241e+06	1.52969e+06	1.60782e+06	1.12694e+06	638871	1.71676e+06	1.13963e+06	693545	785296	1.17071e+06	732198	838890	850546	689338	446430	602416	818262	686193	733829	919925	480207	1.03585e+06	592735	775257	774823
POS_11049	7.894	385.237	Bufogenin	[M+H]+	C24H32O4	ATLJNLYIJOCWJE-CWMZOUAVSA-N	CC12CCC(O)CC1CCC3C2CCC4(C)C(CC5OC345)C6=COC(=O)C=C6	Lipids and lipid-like molecules	Steroids and steroid derivatives	Steroid lactones		0.754	21650.9	24412.5	18278.6	41074	24017	22639.1	46043.3	41699.1	35733.5	30921.7	27475.3	40407.8	37006.9	48296	49524.6	31041.5	48166.4	52387.5	36205.7	42591.2	42506.1	25762.9	38646.4	58964.5	30031.8	27231.7	28169.2	38058.5	29857	15584.4	30112.4
POS_7438	3.565	317.159	Bupirimate	[M+H]+	C13H24N4O3S	DSKJPMWIHSOYEA-UHFFFAOYSA-N	CCCCC1=C(C)N=C(NCC)N=C1O[S](=O)(=O)N(C)C	Organoheterocyclic compounds	Diazines	Pyrimidines and pyrimidine derivatives		0.751	10568.8	18522.1	11489.4	12312.3	17287.2	14466.4	12843.1	22290.8	15455.8	19105.9	15277.9	19855.6	15801.1	17014.9	26659.9	11528	24463.9	29172.3	20635.1	19380.7	17545.4	12053.8	16496.9	20687.1	15722.1	17125.3	15886.6	14691.2	16440	8993.17	16430.5
POS_11108	3.628	386.254	Buspirone	[M+H]+	C21H31N5O2	QWCRAEMEVRGPNT-UHFFFAOYSA-N	O=C1CC2(CCCC2)CC(=O)N1CCCCN3CCN(CC3)C4=NC=CC=N4	Organoheterocyclic compounds	Diazinanes	Piperazines	C06861	0.736	4599.67	5998.02	5973.29	3845.1	8325.84	5483.5	16645.6	16557.4	22087.9	19506.3	20222.8	14610.7	7525.34	9350.65	11134.1	7600.47	9184.23	8714.55	14853.2	17225.4	18788.1	12651.6	27624.3	17224.3	10753.5	10778.9	10610.3	11007.1	10548.8	6932.52	11024
POS_7441	9.523	317.206	Cafestol	[M+H]+	C20H28O3	DNJVYWXIDISQRD-HWUKTEKMSA-N	C[C@@]12CCC3=C(C=CO3)[C@H]1CC[C@@]45C[C@@H](CC[C@@H]24)[C@@](O)(CO)C5	Organoheterocyclic compounds	Naphthofurans			0.731	205208	206558	171406	134677	187046	160603	43262.4	50757.5	55748.3	41294.9	42706.9	36866.1	37213.8	29208.6	31844.1	104253	26021.7	32951.5	67790.6	44556.7	48441.2	82265.7	127926	41454	54542.6	62679.3	55552	68053.5	38433.4	57508.2	57466.7
POS_10975	13.692	383.363	Campesterol	[M+H-H2O]+	C28H48O	SGNBVLSWZMBQTH-PODYLUTMSA-N	CC(C)[C@H](C)CC[C@@H](C)[C@H]1CC[C@H]2[C@@H]3CC=C4C[C@@H](O)CC[C@]4(C)[C@H]3CC[C@]12C	Lipids and lipid-like molecules	Steroids and steroid derivatives	Ergostane steroids		0.81	121151	103669	120678	100874	104882	114050	68670.7	62256.5	72427.3	58124.4	78708.7	58334	92454.1	70996.1	86427.9	89993.8	92430.6	99585.3	85137.6	82902.3	62360.5	71819.1	73301.9	61601	76514.5	70086.8	76351.1	76622.4	66283.2	76122.4	77080.9
POS_1060	6.028	153.126	Camphor	[M+H]+		DSSYKIVIOFKYAU-UHFFFAOYSA-N	CC1(C)C2CCC1(C)C(=O)C2	Lipids and lipid-like molecules	Prenol lipids	Monoterpenoids		0.783	15968.6	13159.7	9340.21	19866	15575	34059.2	14940.2	13045.9	17443.3	16699.9	18902.5	19817.7	38890.7	24740.6	18051.1	14793.9	40211.2	14353.8	20395.9	21106.1	45059.6	26668.4	25199.6	16742.7	19003.5	20635	17254	20999.1	20975	8298.4	20426.8
POS_2030	4.387	192.078	Carbendazim	[M+H]+	C9H9N3O2	TWFZGCMQGLPBSX-UHFFFAOYSA-N	COC(=O)NC1=NC2=CC=CC=C2[NH]1	Organic acids and derivatives	Organic phosphoric acids and derivatives	Phosphate esters	C10897	0.722	5336.39	3170.4	5522.85	1894.42	1396.31	2161.87	3253.38	4119.75	4490.69	1919.01	2887.65	2250.01	2229.99	1455.12	4512.51	1400.67	3079.55	4192.57	2896.41	11013.9	6568.96	1897.27	3387.78	4445.57	3901.85	2610.44	4333.12	3711.08	2976.14	5514.17	3716.57
POS_10719	8.812	379.152	Carinatone	[M+Na]+	C21H24O5	VOKBRPPPSPIUIB-UHFFFAOYSA-N	COC1=CC(=CC(=C1O)C(C)C(=O)C2=CC(=C(OC)C=C2)OC)CC=C	Phenylpropanoids and polyketides	Stilbenes			0.776	17033.8	19615.3	20653.9	20812.3	27409.5	22775.4	16973	21237	17946.9	12251.9	19370.6	18604.9	14572	14914.7	11926.9	14445.5	22061.2	20305.2	14801.1	17311.2	20361.8	27570.9	26453.8	25292.6	844.689	295.077	1989.98	87.2432	1284.6	721.864	695.237
POS_8387	6.565	337.193	Catharanthine hemitartrate	[M+H]+	C21H24N2O2.1/2C4H6O6	OXIDCVCPXUNSCI-DWGLLIDUSA-N	CCC1=C[C@H]2C[C@]3([C@@H]1N(C2)CCC4=C3NC5=CC=CC=C45)C(=O)OC.CCC1=C[C@H]2C[C@]3([C@@H]1N(C2)CCC4=C3NC5=CC=CC=C45)C(=O)OC.[C@@H]([C@H](C(=O)O)O)(C(=O)O)O					0.806	76690.1	106983	109900	128984	128805	99259.6	91483	117265	99327.3	103188	106500	96645.2	99418.5	106135	98087.7	160166	97890	96829.7	96180.8	102980	101176	108333	126087	99736.3	135243	98627.2	98330.8	108580	103347	79597.4	103216
POS_4202	10.904	247.203	Chabrolol A	[M+H-H2O]+	C17H28O2	CATGWFPDGYPNRJ-MUXVIHKRNA-N	OC1C=CC(O)(C)CCC=C(C)CCC=C(C)CC1					0.731	34294.7	40044.4	25205.5	34450.7	36325.4	30722.3	23752.6	29071.4	25493.6	32678.8	27044.9	30990.4	23231.4	21636.6	20002.4	30164.9	25030.5	22138.2	11187	18581.1	15040.5	12303.6	6887.39	5513.62	28136.3	30106.2	10506.4	28194.5	29126.2	29852.5	29396.9
POS_19978	7.159	551.259	Chaetoglobosin A	[M+Na]+	C32H36N2O5	OUMWCYMRLMEZJH-VOXRAUTJSA-N	C[C@H]/1C\\C=C\\[C@H]2[C@@H]3O[C@]3(C)[C@@H](C)[C@H]4[C@H](CC5=C[NH]C6=CC=CC=C56)NC(=O)[C@@]24C(=O)\\C=C\\C(=O)[C@H](O)\\C(=C1)C	Alkaloids and derivatives	Cytochalasans	Chaetoglobosins		0.733	17833.9	26177.4	26036.4	39151.6	22667.8	27709	26232.9	22820.6	36585.4	31091.3	42179.4	9517.7	56197.1	74490.3	54013.4	49058.4	50490.1	64927.1	20108.3	35750.5	33950	68974.1	66039.9	33301.8	41305.8	30386.9	33713.1	31999.7	34612.6	17944.8	33349.9
POS_18885	8.478	529.278	Chaetoglobosin C	[M+H]+	C32H36N2O5	RIZAHVBYKWUPHQ-MASOQXDXSA-N	C[C@H]\\1C\\C=C/[C@H]2[C@@H]3O[C@]3(C)[C@@H](C)[C@H]4[C@H](CC5=C[NH]C6=CC=CC=C56)NC(=O)[C@@]24C(=O)CCC(=O)C(=O)\\C(=C1)C	Alkaloids and derivatives	Cytochalasans	Chaetoglobosins		0.769	247562	217531	304796	87510.5	268722	175884	88431.4	107535	84337.5	107942	88776.9	55258.1	38083.7	54220.3	69533.8	39304.2	49743.9	56994.8	15336.4	11683	10756.6	15752.1	22344.8	13212	66867.6	60129.1	68889.5	67065.1	57047.4	37919.6	66968.9
POS_9323	6.308	354.126	Chelidonin	[M+H]+	C20H19NO5	GHKISGDRQRSCII-ZOCIIQOWSA-N	CN1CC2=C(C=CC3=C2OCO3)[C@H]4[C@@H](O)CC5=CC6=C(OCO6)C=C5[C@@H]14	Alkaloids and derivatives	Benzophenanthridine alkaloids	Hexahydrobenzophenanthridine alkaloids		0.738	6931.41	10050.9	13611.6	10135.4	10403.9	10835.3	19240.4	19053.8	17654.3	18753	13765.7	13839.3	14878.1	13686.3	12447.6	13242.2	13769.3	12900.3	4495.42	4840.75	7132.19	8844.89	1637.15	5144.33	13709.8	14050.2	11115.9	15081.5	14041.8	12129.9	13703.4
POS_31177	12.864	893.552	Chlorophyll a from Chlorella	[M]+	C55H72MgN4O5	ATNHDLDRLWWWCB-ZPPYAHEGSA-M	[Mg++].CCC1=C(C)C2=NC1=CC3=C(C)C4=C([N-]3)C(=C5N=C(C=C6[N-]C(=C2)C(=C6C)C=C)C(C)C5CCC(=O)OCC=C(C)CCCC(C)CCCC(C)CCCC(C)C)C(C(=O)OC)C4=O	Organoheterocyclic compounds	Tetrapyrroles and derivatives	Chlorins		0.733	21310.3	10697.5	16353	14853.2	10450.6	19850.6	16861.1	8914.87	6643.3	19328.2	11000.8	42575.4	28014.1	25385.5	25216.6	29185.3	22780.6	23305.8	9326.68	27783.1	41991.7	40869	5983.67	45894.5	22899	21118.8	13025.7	22987.4	34237.4	21308.4	21141.8
POS_31366	10.361	907.466	Chlorophyll b from Chlorella	[M]+	C55H70MgN4O6	MSLKMRUEVOYOOZ-FCFLHPMBSA-L	[Mg++].CCC1=C(C=O)C2=NC1=CC3=C(C)C4=C([N-]3)C(=C5N=C(C=C6[N-]C(=C2)C(=C6C)C=C)C(C)C5CCC(=O)OCC=C(C)CCCC(C)CCCC(C)CCCC(C)C)C(C(=O)OC)C4=O	Organoheterocyclic compounds	Tetrapyrroles and derivatives	Chlorins		0.76	200836	151527	181272	69563.8	205937	124850	76557.1	88941.1	58358.3	58263.7	149516	74655.9	161446	152833	171442	93237.9	106877	142278	173174	199642	194603	169290	175844	176690	148141	114341	140929	150438	124084	144363	141163
POS_10967	10.577	383.331	Cholest-4,6-Dien-3-One	[M+H]+	C27H42O	XIWMRKFKSRYSIJ-GYKMGIIDSA-N	CC(C)CCCC(C)C1CCC2C3C=CC4=CC(=O)CCC4(C)C3CCC12C	Lipids and lipid-like molecules	Steroids and steroid derivatives	Cholestane steroids		0.734	36582.2	50949.1	66912	44835.7	108906	64784.2	68666.9	90935.8	55801.8	55883	52001.2	49445.6	35768	57648.4	43103.1	36034.5	42695.2	41576.6	23129.9	37488.4	29046.5	22848.9	45934.8	20409.3	43018.3	37572.2	44781.4	48135.7	31295.4	52826.4	42979.9
POS_214	0.652	104.107	Choline	[M]+	C5H14NO	OEYIOHPDSNJKLS-UHFFFAOYSA-N	C[N+](C)(C)CCO	Organic nitrogen compounds	Organonitrogen compounds	Quaternary ammonium salts	C00114	0.904	5.51513e+06	5.9216e+06	5.97075e+06	5.84702e+06	6.82884e+06	5.95097e+06	5.6142e+06	5.77051e+06	5.44259e+06	4.97574e+06	5.75439e+06	4.74566e+06	6.27345e+06	6.43302e+06	5.24078e+06	4.99396e+06	5.2661e+06	5.05954e+06	5.15195e+06	5.47429e+06	5.71875e+06	5.35032e+06	5.8412e+06	5.45792e+06	5.55908e+06	5.56936e+06	5.8195e+06	5.5578e+06	5.64774e+06	5.56974e+06	5.83432e+06
POS_4475	7.364	255.065	Chrysin	[M+H]+	C15H10O4	RTIXKCRFFJGDFG-UHFFFAOYSA-N	OC1=CC2=C(C(=C1)O)C(=O)C=C(O2)C3=CC=CC=C3	Phenylpropanoids and polyketides	Flavonoids	Flavones	C10028	0.753	7111.1	9534.84	11011.8	10552.7	8620.27	26892.5	23901.9	11264.4	16895.3	18507.3	15054.6	16256.3	17471.8	15450	31150.4	12611	15283.6	14761.4	15110.2	15747.1	12916.4	15415.7	14442.5	9443.19	13909.5	12238.7	13919.1	13189.3	13924.3	10345.2	13922.2
POS_6680	6.455	301.071	Chrysoeriol	[M+H]+	C16H12O6	SCZVLDHREVKTSH-UHFFFAOYSA-N	COC1=CC(=CC=C1O)C2=CC(=O)C3=C(O2)C=C(O)C=C3O	Phenylpropanoids and polyketides	Flavonoids	O-methylated flavonoids	C04293	0.89	2167.22	1033.55	960.533	1247.52	2017.23	4462.99	80740.4	96897.3	77123.1	101087	92720.7	73536.3	10833	14543	12626.3	5783.87	10475.8	10653.9	2285.88	3500.05	3015.2	2128.73	3005.58	1193.77	15583.8	15833.6	14328.5	16525.4	15319.3	10154.9	15848.7
POS_9615	4.866	359.167	Cilastatin	[M+H]+	C16H26N2O5S	DHSUYTOATWAVLW-WFVMDLQDSA-N	CC1(C)CC1C(O)=NC(=CCCCCSCC(N)C(O)=O)C(O)=O	Organic acids and derivatives	Carboxylic acids and derivatives	Amino acids, peptides, and analogues	C01675	0.704	37810.4	70914.9	20929.7	66681.1	54021.5	62509.8	59333.5	59879.3	80633.3	75896	64920.6	81437	44307.3	54726.8	60434.3	32564.1	51991.6	66122.8	55072.9	55658.1	40375.7	20092.7	21726.5	50508.3	55812.3	55497.9	62005.1	54920.2	57977.8	27342.5	57917.1
POS_6949	4.335	307.113	Cimifugin	[M+H]+	C16H18O6	ATDBDSBKYKMRGZ-ZDUSSCGKSA-N	COC1=C2CC(OC2=CC3=C1C(=O)C=C(CO)O3)C(C)(C)O	Organoheterocyclic compounds	Benzopyrans	1-benzopyrans		0.838	52842.4	82706.8	32194	65860.8	61416.7	59673.7	71274.7	82838.3	84471	83329	69541.7	73110.9	117031	129700	117448	93664.3	164741	162908	186111	215040	166317	152203	221733	178443	131548	127501	133029	131104	133113	61780.6	132822
POS_598	4.463	133.1	Cinnamaldehyde	[M+H]+	C9H8O	KJPRLNWUNMBNBZ-QPJJXVBHSA-N	O=CC=CC1=CC=CC=C1	Phenylpropanoids and polyketides	Cinnamaldehydes		C00903	0.806	74262.8	141220	78810.5	109422	154278	107831	78739.6	124439	114094	95726.8	79695.2	105067	115744	173525	229397	134692	145194	159846	216596	225867	126197	98257.2	237636	220137	112721	123719	102157	107691	154617	81440.6	107574
POS_16235	4.496	477.134	Cirsimarin	[M+H]+	C23H24O11	RETJLKUBHXTIGH-FZFRBNDOSA-N	COC1=CC2=C(C(=C1OC)O)C(=O)C=C(O2)C3=CC=C(OC4OC(CO)C(O)C(O)C4O)C=C3	Phenylpropanoids and polyketides	Flavonoids	Flavonoid glycosides		0.824	6113.8	13857.8	7648.32	21594.6	13691.1	14059	20474.2	24631.5	21327.5	19921.3	11397	20630.2	6454.7	9129.29	15781.2	4644.83	4652.58	8480.66	23818.1	17701.2	22340.9	21987.5	24250.3	29325.5	15308.6	15313.1	13128	16437	15341.2	9043.71	14483.2
POS_7349	5.675	315.088	Cirsimaritin	[M+H]+	C17H14O6	ZIIAJIWLQUVGHB-UHFFFAOYSA-N	COC1=CC2=C(C(=C1OC)O)C(=O)C=C(O2)C3=CC=C(O)C=C3	Phenylpropanoids and polyketides	Flavonoids	O-methylated flavonoids	C17785	0.904	8339.89	16523.9	7944.5	13052.7	12943.9	15593.4	193530	165185	161098	141796	121010	98661.5	27355.5	31158.4	24255.6	24557.3	24122.6	23293.6	3740.4	5498.92	5676.43	6058.28	2041.79	2922.53	35714.4	33286.6	35737.5	35738.8	35728.9	18623.4	35715.9
POS_7720	6.444	325.159	Citalopram	[M+H]+	C20H21FN2O	WSEQXVZVJXJVFP-UHFFFAOYSA-N	CN(C)CCCC1(OCC2=CC(=CC=C12)C#N)C3=CC=C(F)C=C3	Benzenoids	Benzene and substituted derivatives	Phenylbutylamines	C07572	0.729	15732.7	19836.8	21465.2	14796.3	29331.9	19487.6	19608.5	23417	21408.5	22654	12811.8	24971.2	16973.2	24755.7	26295.4	20744.4	25598.4	27523.4	19464.8	20868.6	19987	14443.4	19221.5	27366	20479.3	21895.4	20426.2	20604.2	21853.6	16284.4	20322.7
POS_7818	3.404	327.141	Clozapine	[M+H]+	C18H19ClN4	QZUDBNBUXVUHMW-UHFFFAOYSA-N	CN1CCN(CC1)C2=NC3=CC(=CC=C3NC4=CC=CC=C24)Cl	Organic oxygen compounds	Organooxygen compounds	Ethers	C06924	0.778	18369.5	32475.3	18424.3	28362.5	39839.5	27098.8	32677.3	47010	33246.8	39990.5	39247	42448.5	43258.4	49630.8	59414.1	40121	52969.2	48993.2	37258.1	35270.7	41923.6	30646.2	33700.5	44099.4	40003.7	41819.7	40583.5	43920.8	39989.2	24155.6	41987.4
POS_4816	3.437	262.145	Cochlearine	[M+H]+	C15H19NO3	OJADCNKLFKWRHJ-UHFFFAOYSA-N	CN1C2CCC1CC(C2)OC(=O)C3=CC(=CC=C3)O	Benzenoids	Benzene and substituted derivatives	Benzoic acids and derivatives		0.786	18815.5	28657.2	15092.2	17641.1	24826.5	20551.7	22478.2	22336	26575.7	22509.7	24859	15942.3	127234	205506	133405	143484	133964	94037.2	64076.9	63167.7	54538.8	98483.3	73588.3	59088.2	48157.8	46655.3	51171.1	46960	46490	35646.3	48290.4
POS_11879	8.64	400.175	Colchicine	[M+H]+	C22H25NO6	IAKHMKGGTNLKSZ-INIZCTEOSA-N	COC1=CC=C2C(=CC1=O)[C@H](CCC3=C2C(=C(OC)C(=C3)OC)OC)N=C(C)O	Hydrocarbon derivatives	Tropones			0.717	14301.3	10821.4	12397.9	13383.8	7747.28	13336.4	798.354	446.27	170.143	253.059	430.29	214.395	3131.65	3032.35	5441.52	2594.34	3924.14	5696.64	5977.58	5244.24	5520.82	3121.06	3479.93	4747.25	10179.8	10311.1	10521	10314.1	9874.09	10159.6	10280.8
POS_6921	4.747	306.169	Convolvamine	[M+H]+	C17H23NO4	AEFPCFUCFQBXDQ-UHFFFAOYNA-N	O=C(OC1CC2N(C)C(CC2)C1)C3=CC=C(OC)C(OC)=C3					0.703	19381	18359.2	19862.3	11590.7	30001	27639.5	11627.4	12542.6	9823.95	15387.7	7486.13	13773	7715.3	4703.95	9446.43	6499.8	7538.45	7653.43	19411.4	30105.2	18208.6	9118.09	18753.1	25260.2	13692.2	12757.1	13698.2	13701.9	13232.4	9206.03	13740.5
POS_7522	1.901	320.094	Coptisine chloride	[M+H]+	C19H14NO4+.Cl-	LUXPUVKJHVUJAV-UHFFFAOYSA-M	C1C[N+]2=C(C=C3C=CC4=C(C3=C2)OCO4)C5=CC6=C(C=C51)OCO6.[Cl-]					0.709	35468.3	37575.9	22682.2	33136.9	43942.9	30906.6	30945.5	37055.1	32318	33698.2	28121.9	35848.2	24854.8	29503.8	30376.5	26396.2	30158.9	28660.9	27505.6	30328.2	30811.5	23639.8	36919.9	28705.1	27469.3	29875.6	26686.7	27464.6	30342.9	16025	28491.2
POS_8934	8.934	347.219	Corticosterone	[M+H]+	C21H30O4	OMFXVFTZEKFJBZ-HJTSIMOOSA-N	CC12CC(O)C3C(CCC4=CC(=O)CCC34C)C1CCC2C(=O)CO	Lipids and lipid-like molecules	Steroids and steroid derivatives	Hydroxysteroids	C02140	0.707	54079.7	66718.7	44071.1	41163.5	44506.8	46576.4	59928.4	71170.9	63361.8	72083.7	32028.9	61438.7	36010.4	40692.4	53489.2	42299.5	50611.4	42390.4	52653.3	73985.2	46089.9	39953.3	47500.1	56917	41366	40230.2	43895.7	41069.7	27788.8	43661.9	40230.7
POS_8932	9.158	347.218	Cortodoxone	[M+H]+	C21H30O4	WHBHBVVOGNECLV-VLAJLFEZSA-N	CC12CCC(=O)C=C1CCC3C2CCC4(C)C3CCC4(O)C(=O)CO	Lipids and lipid-like molecules	Steroids and steroid derivatives	Hydroxysteroids		0.78	98012.1	128522	103527	99196.3	123273	117233	118849	152830	122518	139875	69627.2	151626	104737	96979.3	122819	92342.5	138505	141250	138315	167492	147807	105457	120085	158442	103877	96964.1	111384	107000	88597.4	105947	105942
POS_7555	0.784	321.115	Corylin	[M+H]+	C20H16O4	PWAACAMQKVIVPZ-UHFFFAOYSA-N	CC1(C)OC2=C(C=C1)C=C(C=C2)C3=COC4=CC(=CC=C4C3=O)O	Phenylpropanoids and polyketides	Isoflavonoids	Pyranoisoflavonoids		0.861	303221	342536	356201	299084	478944	322022	516583	676699	595800	566735	505863	578608	566704	259666	590689	491929	416384	475286	382788	408751	405943	308452	426694	299180	374100	386328	374272	387985	374091	382707	309923
POS_8777	2.502	344.136	Coumaric acid O-glucoside	[M+NH4]+	C15H18O8	LJFYQZQUAULRDF-FDGSXQGBSA-N	OCC1OC(OC2=CC=C(C=CC(O)=O)C=C2)C(O)C(O)C1O	Organic oxygen compounds	Organooxygen compounds	Carbohydrates and carbohydrate conjugates		0.916	993331	959931	563276	685683	1.10431e+06	917844	643406	894513	804692	716904	565556	802721	674609	708232	841313	509020	769951	846774	615380	705409	652482	472416	746557	669659	643397	624512	632740	630789	643732	400269	643640
POS_843	2.342	147.042	Coumarin	[M+H]+		ZYGHJZDHTFUPRJ-UHFFFAOYSA-N	O=C1OC2=C(C=CC=C2)C=C1	Phenylpropanoids and polyketides	Coumarins and derivatives		C05851	0.796	23833.5	25134.9	15532.4	23291.6	23859.2	22112.9	22050.8	24820.2	27488.5	24535.1	16800.9	22337.6	41415.8	45272.7	60964.7	39654.1	51867.2	59263.5	50003.1	64552.5	45665.7	40024.7	40543.3	50019.4	26435.6	25705.4	26015.9	25911.1	26446.2	17921.6	26464.8
POS_8488	2.747	339.108	Coumaroylquinic acid	[M+H]+	C16H18O8	BMRSEYFENKXDIS-OTCYKTEZSA-N	OC1CC(O)(CC(OC(=O)C=CC2=CC=C(O)C=C2)C1O)C(O)=O	Organic oxygen compounds	Organooxygen compounds	Alcohols and polyols		0.904	56872.8	108852	47912.6	43705.8	107939	78115.3	84290.3	111375	102178	110885	62262.2	74014.2	205716	229570	352594	191111	283016	296525	41091	46429.7	39903	32876.5	28466.2	39831.7	85775.4	79579.2	87202.6	83773.9	82995.3	51528.5	85675.1
POS_10141	8.442	369.237	Coversyl	[M+H]+	C19H32N2O5	IPVQLZZIHOAWMC-UHFFFAOYSA-N	CCCC(NC(C)C(=O)N1C2CCCCC2CC1C(O)=O)C(=O)OCC	Organic acids and derivatives	Carboxylic acids and derivatives	Amino acids, peptides, and analogues		0.843	75449.7	101541	76896.5	76592.5	98920.1	81871.6	154863	216377	167094	156310	163010	183691	305036	262250	356445	277608	300114	287336	158774	163551	104501	114023	193262	126184	161288	152510	164513	161349	115268	160212	157692
POS_21835	11.731	599.405	Crassostreaxanthin B	[M+H]+	C40H54O4	LGLPDUBVWXHHHU-ZCJJJFIZSA-N	CC(=O)C[C@@H](O)CC(/C)=C(C)/CC(=O)C(/C)=C/C=C/C(C)=C/C=C/C=C(C)/C=C/C=C(C)/C#CC1=C(C)C[C@@H](O)CC1(C)C	Lipids and lipid-like molecules	Prenol lipids	Sesterterpenoids		0.854	357768	269571	396504	173865	317662	323521	298519	192768	258802	263474	310412	185961	278481	394397	411516	319387	340056	224006	254542	226925	175734	123935	268110	305142	289394	275138	251164	316651	265684	275399	292376
POS_16838	4.522	489.133	Curculigoside	[M+H]+	C22H26O11	SJJRKHVKAXVFJQ-QKYBYQKWSA-N	COC1=C(C(=CC=C1)OC)C(=O)OCC2=C(C=CC(=C2)O)O[C@H]3[C@@H]([C@H]([C@@H]([C@H](O3)CO)O)O)O					0.778	35060.7	77483.2	37472.4	67854.8	81623.8	66813.8	77567.5	110331	82923.8	92320.9	106334	106776	117944	103211	133888	83232.5	125910	125091	92375.4	92723.1	92255.8	71189.5	93081.3	91988.2	86410.7	87427.7	86605.4	90181.8	90275.7	42891.2	90231.9
POS_14727	4.546	449.18	Cyanidin 3-O-glucoside	[M]+	C21H21O11	RKWHWFONKJEUEF-GQUPQBGVSA-O	OC[C@H]1O[C@@H](OC2=CC3=C(C=C(O)C=C3O)[O+]=C2C4=CC(=C(O)C=C4)O)[C@H](O)[C@@H](O)[C@@H]1O	Phenylpropanoids and polyketides	Flavonoids	Flavonoid glycosides		0.739	352916	753637	401137	546564	914841	711832	298518	353814	305290	310532	271180	297594	402014	394670	420953	302876	422679	443085	690036	681878	759890	765510	664503	702709	441819	420505	441571	433304	441358	224429	441002
POS_25961	6.941	697.336	Cyanidin-3-(6''-malonylglucoside)	[M+NH4]+	C24H23O14	ROQLTZUOXIQBDO-GRAUSCIISA-O	C1=CC(=C(C=C1C2=[O+]C3=CC(=CC(=C3C=C2O[C@H]4C(C([C@@H](C(O4)COC(=O)CC(=O)O)O)O)O)O)O)O)O					0.86	264561	549696	483325	443240	523838	466044	446037	517251	604162	492582	471720	484248	499438	495888	570072	359619	490373	569083	593794	635301	666312	456323	934090	547513	474167	474333	493340	490062	495325	221513	494717
POS_8033	10.242	330.335	Cyclic AMP	[M+H]+	C10H12N5O6P	IVOMOUWHDPKRLL-KQYNXXCUSA-N	NC1=NC=NC2=C1N=C[N]2C3OC4CO[P](O)(=O)OC4C3O	Nucleosides, nucleotides, and analogues	Purine nucleotides	Cyclic purine nucleotides	C00575	0.888	274855	220966	219193	266609	287053	201328	281046	245907	337843	247715	318493	229694	420587	282075	264412	321688	322006	268769	268885	295526	261425	337945	306550	296062	311276	291057	329979	331844	224518	332726	329146
POS_6930	12.46	306.279	Cyclic cmp	[M+H]+	C9H12N3O7P	WCPTXJJVVDAEMW-XVFCMESISA-N	NC1=NC(=O)N(C=C1)[C@@H]2O[C@@H]3CO[P](O)(=O)O[C@H]3[C@H]2O	Organic oxygen compounds	Organooxygen compounds	Carbohydrates and carbohydrate conjugates		0.831	99609.1	96370.1	89796.5	84710.8	111341	95588.6	49698.9	39777.4	41268.8	36880.8	44692.9	35867.6	42267.4	35513.6	32720.7	34610.4	29217.9	26265.6	16711.7	36574.1	33499.5	39151.6	29771.2	26954.8	46705.8	46313.3	43043.8	48381.8	44976.2	47258.5	47240.6
POS_17051	8.68	493.281	Cyclo(VVFF)	[M+H]+	C28H36N4O4	OWKLJRMFTXDULF-UHFFFAOYSA-N	CC(C)C1NC(=O)C(CC2=CC=CC=C2)NC(=O)C(CC3=CC=CC=C3)NC(=O)C(NC1=O)C(C)C	Organic acids and derivatives	Carboxylic acids and derivatives	Amino acids, peptides, and analogues		0.705	59336.5	54590.7	58998.1	52756.4	65038.7	43832.3	48429.5	52000.3	40494.8	44983.8	27827.2	50197.4	35446.3	50963.4	52683.1	49925.6	35797.8	33709.1	62324	76274.9	65642.8	53153.5	82669.2	75831.3	47969	47916.3	51399	49423.9	33347.2	49530	47767
POS_18109	8.484	513.354	Cycloastragenol	[M+H]+	C30H50O5	WENNXORDXYGDTP-UOUCMYEWSA-N	C[C@]12CC[C@@]34C[C@@]35CC[C@@H](C([C@@H]5[C@H](C[C@H]4[C@@]1(C[C@@H]([C@@H]2[C@]6(CC[C@H](O6)C(C)(C)O)C)O)C)O)(C)C)O					0.847	158701	153647	147252	196007	128082	142100	486986	548184	521125	254332	123890	510308	544407	750932	969470	679393	1.05134e+06	945764	371969	447061	245881	287019	255057	234220	325470	331179	307824	359067	173362	331039	330855
POS_11451	5.517	393.198	Cylindrol B	[M+Na]+	C23H30O4	AQCKKGIVKOHRLM-HBFAXEOFSA-N	CC1CCC(=O)C(C)C1(C)C=CC(C)=CCC2=C(O)C=C(C)C(=C2O)C=O	Organic oxygen compounds	Organooxygen compounds	Carbonyl compounds		0.757	35623.6	82990.6	82693	47185	83443.6	66575.4	39744.7	62330	41493.6	65454.8	41692	56613.3	38099.5	53006.1	71625.8	23173	48326.7	50458.6	52784.3	31662.5	54727.7	9988.52	54029.4	68232.4	51855.1	54241.3	52182.4	37398.1	64052.9	26122.3	54450.2
POS_4937	0.793	266.076	Cytidine	[M+Na]+	C9H13N3O5	UHDGCWIWMRVCDJ-XVFCMESISA-N	NC1=NC(=O)N(C=C1)[C@@H]2O[C@H](CO)[C@@H](O)[C@H]2O	Nucleosides, nucleotides, and analogues	Pyrimidine nucleosides			0.797	16541.3	15437.8	17304	15812.4	15931.6	13221.2	13473.3	16945.9	16264.8	14708.4	17982.6	14139.9	17749.2	16805.5	17494.9	12761	16165.7	14935.9	10567.1	11929.1	12951.8	11694.5	15799.9	11558.9	14079.3	13232.9	14078.2	14359	12991.7	14147.4	13956.9
POS_1233	0.614	162.075	D-2-Aminoadipic acid	[M+H]+	C6H11NO4	OYIFNHCXNCRBQI-SCSAIBSYSA-N	NC(CCCC(O)=O)C(O)=O	Organic acids and derivatives	Carboxylic acids and derivatives	Amino acids, peptides, and analogues		0.837	61330.8	54475.8	56109	64320	61622.6	64114.3	57448.3	59482.5	62929.1	50324.4	57025.8	53779.4	41237.3	38586.3	38981.4	33328.1	41947.3	40657.9	71242.8	86615.5	81861.4	60927.8	84373.6	74857.2	62404.8	62403.4	62764.2	62864.1	61030.9	62851.6	63041
POS_1756	0.649	180.085	D-Glucosamine	[M+H]+	C6H13NO5	MSWZFWKMSRAUBD-IVMDWMLBSA-N	N[C@H]1C(O)O[C@H](CO)[C@@H](O)[C@@H]1O	Organic oxygen compounds	Organooxygen compounds	Carbohydrates and carbohydrate conjugates	C00329	0.798	154223	127907	138729	113930	161994	124615	101662	122629	97582.6	87775.4	119039	105391	174639	166039	141194	140679	139213	135342	98288.1	97938.5	122614	135510	101029	115741	116370	115765	107995	109019	115777	115775	112444
POS_3932	2.015	242.098	D-Pantothenic acid	[M+Na]+	C9H17NO5	GHOKWGTUZJEAQD-UHFFFAOYSA-N	CC(C)(CO)C(O)C(=O)NCCC(O)=O	Organic acids and derivatives	Carboxylic acids and derivatives	Amino acids, peptides, and analogues		0.721	37922.2	44234.3	23550	24821.2	56924.4	27541.6	47898.5	84636.9	50568.4	63238.8	36530.4	49554.8	45637.2	60636.4	62588.2	37558.6	43582.8	43208.4	55217.1	58441.4	65061.8	31520.7	58435.4	77514.9	23718.7	28562	26467.1	31967.1	21042.7	25052.5	25095.5
POS_14072	3.188	439.097	Daidzin	[M+Na]+	C21H20O9	KYQZWONCHDNPDP-QNDFHXLGSA-N	OC[C@H]1O[C@@H](OC2=CC3=C(C=C2)C(=O)C(=CO3)C4=CC=C(O)C=C4)[C@H](O)[C@@H](O)[C@@H]1O	Phenylpropanoids and polyketides	Isoflavonoids	Isoflavonoid O-glycosides	C10216	0.768	3693.91	7151.43	5925.26	6452.02	8809.35	6288.6	18069.7	22948	19362	17613.7	13403.1	13612.9	6409.29	10595.1	10039.5	8583.81	8536.01	8626.83	3564.71	2306.78	2963.35	6621.32	2346.9	2570.51	8833.61	8094.66	9890.59	8811.42	9039.35	7351.81	8437.64
POS_9560	3.267	358.145	Danofloxacin	[M+H]+	C19H20FN3O3	QMLVECGLEOSESV-RYUDHWBXSA-N	CN1C[C@@H]2C[C@H]1CN2C3=C(F)C=C4C(=O)C(=CN(C5CC5)C4=C3)C(O)=O	Organoheterocyclic compounds	Quinolines and derivatives	Quinoline carboxylic acids		0.749	23603	24973	11088.8	21871.1	36585	19939.8	46029.3	39921.5	22861	28186.6	19219.7	61226.1	34417.8	29710.8	46873.3	33456.8	38200.8	41471.1	46418	51453.1	57824.1	26885.8	41514.3	53716.1	30761.7	33086.9	46027.7	25008.3	35086.1	29461.8	33211.4
POS_16466	7.677	481.27	Decaethylene glycol	[M+Na]+	C20H42O11	DTPCFIHYWYONMD-UHFFFAOYSA-N	OCCOCCOCCOCCOCCOCCOCCOCCOCCOCCO	Organic oxygen compounds	Organooxygen compounds	Ethers		0.701	16480.6	21573.6	30315.4	14101.4	38730.3	16992	46362.3	59053	45673.7	49178.7	21931.2	45483.6	10942.5	11726.9	29781.8	11770.4	18683.7	17214.4	29993.2	42434.3	26713.7	20951.4	27809.2	53355.6	29281.3	30204	28900.2	31584.1	28701.7	26173.2	30206.1
POS_10492	2.841	374.119	Deferasirox	[M+H]+	C21H15N3O4	BOFQWVMAQOTZIW-UHFFFAOYSA-N	OC(=O)C1=CC=C(C=C1)[N]2N=C(N=C2C3=C(O)C=CC=C3)C4=C(O)C=CC=C4	Organoheterocyclic compounds	Azoles	Triazoles		0.774	8688.53	12625.2	10240.2	8431.55	13086.2	11711.6	25057.1	37946.4	38750.7	32467.4	24169.3	29589.3	12993.5	12471.9	17272.4	12158.6	13176.9	14972.3	11150.1	11960.3	8714.81	8628.51	13547.6	10564.2	16896.7	18636.2	16674.9	16670.2	18692	13789.2	16954.7
POS_2655	3.894	213.112	Dehydro-piliformic-acid	[M+H]+	C11H16O4	XXJJXRVXYCYMBK-INTFFVIUSA-N	CC(C(O)=O)C(=CCCCC=C)C(O)=O	Lipids and lipid-like molecules	Fatty Acyls	Fatty acids and conjugates		0.735	63178.8	102866	42957.2	112613	110672	105492	40304.9	81948.5	37848	45947.8	46515.1	82808.7	156962	131954	205634	99153.9	169895	287371	171265	175098	159307	101816	175267	146733	108271	108332	108375	112605	112634	58236.8	112671
POS_6666	10.473	300.229	Dehydroabietamide	[M+H]+	C20H29NO	AKKQGFKWEDCWJK-UHFFFAOYSA-N	CC(C)C1=CC=C2C(=C1)CCC3C(C)(CCCC23C)C(O)=N	Lipids and lipid-like molecules	Prenol lipids	Diterpenoids		0.73	322769	194216	518065	545470	417453	323592	348475	245077	78106.9	343277	376257	195340	110439	630761	213156	456486	303971	110518	90703.4	269509	949504	574218	657983	213136	358768	316120	352809	358966	322143	353412	358574
POS_14855	12.659	451.355	Dehydroeburicoic acid	[M+H-H2O]+	C31H48O3	ONFPYGOMAADWAT-RBXKNRCSNA-N	O=C(O)C(CCC(=C)C(C)C)C1CCC2(C3=CCC4C(C3=CCC12C)(C)CCC(O)C4(C)C)C					0.752	256651	211390	202047	268345	228989	240309	230937	225742	268942	231880	217646	222402	305690	267864	321352	232706	312971	297398	511597	533173	558033	468372	431081	520281	290336	269834	290175	290478	273860	289632	289324
POS_6766	0.808	302.122	Dehydroevodiamine	[M+H]+	C19H15N3O	VXHNSVKJHXSKKM-UHFFFAOYSA-N	CN1C2=C(C=CC=C2)C(=O)N3CCC4=C5C=CC=CC5=NC4=C13	Organoheterocyclic compounds	Diazanaphthalenes	Benzodiazines		0.722	10477.1	8136.59	9595.25	6987.38	10758.7	10914.4	7651.55	17125.8	10405.6	8971.22	7964.13	15678.5	4645.05	3371.86	4315.49	3381.42	4028.42	5253.92	7500.79	7709.43	9168.21	5920.5	15549.5	11245.8	8346.42	7485.93	6899.9	8806.02	7610.79	7579.84	8067.93
POS_7593	3.244	322.126	Dehydrohistidyltryptophyldiketopiperazine	[M+H]+	C17H15N5O2	ITXQTTPWGBFRNK-GIDUJCDVSA-N	O=C1N\\C(=C\\C2=CN=C[NH]2)C(=O)NC1CC3=C[NH]C4=CC=CC=C34	Organic acids and derivatives	Carboxylic acids and derivatives	Amino acids, peptides, and analogues		0.785	17320	21937.2	17639.3	24804.2	22281.3	24008.7	61505.9	77133.4	74116.2	68646.2	55385.5	74460.2	71465.4	83362.3	88968.9	62326.7	84535.7	87531.8	36147.6	39095.5	37470.9	32516.8	38313.5	32859.4	49695.2	41203	49724.6	49243.1	49718.5	25091.2	49680.5
POS_8521	9.844	339.266	Dehydrolithocholic acid	[M-2H2O+H]+	C24H38O3	KIQFUORWRVZTHT-OPTMKGCMSA-N	C[C@H](CCC(O)=O)[C@H]1CC[C@H]2[C@@H]3CC[C@@H]4CC(=O)CC[C@]4(C)[C@H]3CC[C@]12C	Lipids and lipid-like molecules	Steroids and steroid derivatives	Bile acids, alcohols and derivatives		0.78	56772.7	61117.3	55297.7	67168.2	67980.4	71105.3	63998.1	99561.6	59334.6	55239.4	77297.1	64188.8	150255	118872	137983	124515	160008	124284	58634.5	42243.7	35730.2	55130.4	37715.2	24241	71591.3	54769.8	79914.9	74436.7	69329.9	74263.2	74215.5
POS_1613	3.447	174.056	Deisopropylatrazine	[M+H]+	C5H8ClN5	IVENSCMCQBJAKW-UHFFFAOYSA-N	CCN=C1NC(=NC(=N)N1)Cl	Organoheterocyclic compounds	Triazines	Aminotriazines		0.72	11004.5	17786.9	11169.1	13538.7	24073.5	17469.9	23874.6	35669.3	28315.4	28074.4	16769	27942.1	25990.7	21129.2	31618.7	21871.2	25753.7	26407.1	34326.2	33081.6	35434.6	24965.6	38478.9	39457.4	22123.9	22346.6	22904	22131.5	24902.7	15355	22035.1
POS_21754	3.598	597.147	Delphinidin 3-O-beta-D-sambubioside	[M]+	C26H29O16	TWYYVOVDSNRIJM-AFAGGVQESA-O	OCC1OC(OC2=CC3=C(C=C(O)C=C3O)[O+]=C2C4=CC(=C(O)C(=C4)O)O)C(OC5OCC(O)C(O)C5O)C(O)C1O	Phenylpropanoids and polyketides	Flavonoids	Flavonoid glycosides		0.797	739.426	289.554	807.157	3942.6	278.884	260.131	16554.3	5349.05	8116.19	6060.94	17552.1	1839.79	17116.3	37683.8	6508.35	22464.2	8429.06	2663.24	798.219	321.92	496.928	8999.22	149.691	206.39	4001.62	4369.5	2818.94	4197.2	3699.43	3653.41	3723.54
POS_2673	5.313	213.184	delta-Tridecalactone	[M+H]+	C13H24O2	RZZLMGATMUAJPX-UHFFFAOYSA-N	CCCCCCCCC1CCCC(=O)O1					0.775	38518.5	110451	37279.2	92530.9	104375	92470.3	106374	154585	79992.8	110702	38899.8	127190	166909	157854	191769	159205	205273	178812	116203	135315	128841	93835.9	107470	175819	123715	112303	119506	120413	127142	68147.1	123575
POS_11238	6.668	389.121	Demethylnobiletin	[M+H]+	C20H20O8	DOFJNFPSMUCECH-UHFFFAOYSA-N	COC1=C(OC)C=C(C=C1)C2=CC(=O)C3=C(O)C(=C(OC)C(=C3O2)OC)OC	Phenylpropanoids and polyketides	Flavonoids	O-methylated flavonoids		0.784	33444.4	61074.9	49174.7	23143.9	62796.7	48603.9	1172.66	1880.26	4091.48	610.984	1214.02	644.287	899.901	680.394	2189.45	684.127	2457.5	1648.16	543.822	1333.88	735.055	844.628	481.988	389.339	14923.6	15070.1	16717.7	14933.7	16451.8	10548.6	15423.1
POS_7738	10.365	325.236	Denatonium	[M]+	[C21H29N2O]+	ZFQMTVNLDNXRNQ-UHFFFAOYSA-O	CC[N+](CC)(CC(=O)NC1=C(C)C=CC=C1C)CC2=CC=CC=C2	Organic acids and derivatives	Carboxylic acids and derivatives	Amino acids, peptides, and analogues		0.709	76852.1	92753.1	79771.3	69619.5	79891.4	81454.7	79651.7	67498.5	74799.6	75752.3	108027	67741.9	43717.6	40154.2	45478.3	40051.3	35215.1	33904.2	44193.4	46282.7	44809.4	47447.2	35347.1	46031.7	68007.4	60136.1	61194.1	70897.9	57323.9	65042	61268.8
POS_12756	8.213	415.279	Deoxycholic acid	[M+Na]+	C24H40O4	KXGVEGMKQFWNSR-LLQZFEROSA-N	CC(CCC(O)=O)C1CCC2C3CCC4CC(O)CCC4(C)C3CC(O)C12C	Lipids and lipid-like molecules	Steroids and steroid derivatives	Bile acids, alcohols and derivatives	C04483	0.794	25105.2	34976.3	34152.8	23274.3	29822.8	25785.5	36646.6	56468.8	40949.3	60595	34596.2	38507.7	51979.1	54900.6	76091.1	58545.7	63678	54532.7	27407.1	26676.6	31563.3	22289.1	38688.1	29080.8	33211.9	30649.5	33779.5	35467	22613.8	32476.9	33547.6
POS_20298	7.511	559.248	Desacetyl (7)Khivorinic Acid, Methyl Ester	[M+Na]+	C28H40O10	HJESSLHNQMBHEX-LSIGHCQTSA-N	O=C(OC1CC(OC(=O)C)C2(C)C(CC(O)C3(C)C2CCC4(C)C(OC(=O)C5OC543)C(=O)OC)C1(C)C)C					0.702	10115.3	6305.34	5106.06	6498.4	4670.43	7342.43	1211.07	797.191	2338.39	1640.71	1814.95	1993.35	6096.95	3969.09	7444.57	3803.15	9714.8	9004	9917.14	13267.9	14675.6	12373.8	8197.05	13251.6	7883.55	8083.25	12335.5	7141.69	7991.06	7686.56	8031.17
POS_2335	6.273	202.085	Desethylterbuthylazine	[M+H]+	C7H12ClN5	LMKQNTMFZLAJDV-UHFFFAOYSA-N	CC(C)(C)NC1=NC(=NC(=N1)Cl)N	Organoheterocyclic compounds	Triazines	Aminotriazines		0.747	36904.3	48610.2	34021.2	36242.2	46494.3	46270.3	35068.5	49405.1	40423.9	47189.1	41768.3	49049.1	19045.6	23923.9	33894.1	17302.9	25501.1	35009.5	29119.5	25814.9	25562	18860.7	33522.4	23874.8	43546.6	42034.6	41191	45104	43592.4	25025.5	43606.6
POS_7623	3.531	323.108	Desmedipham	[M+Na]+	C16H16N2O4	WZJZMXBKUWKXTQ-UHFFFAOYSA-N	CCOC(=O)NC1=CC=CC(=C1)OC(=O)NC2=CC=CC=C2	Benzenoids	Benzene and substituted derivatives	Phenylcarbamic acid esters		0.722	10277.2	15010.8	11006.2	18449.6	19378.4	15322.8	7409.2	12996.4	9198.99	12199.5	12057.3	16601.9	13498.1	14678.3	21594.2	12372	16103.7	18838.3	21371.5	18537.1	16854	10851.5	15219.7	19074.8	17294.9	15603.1	19392.6	16683.1	17364.5	10572	17346.9
POS_4333	4.91	251.161	Desmethylmianserin	[M+H]+	C17H18N2	ZBILSSSEXRZGKS-UHFFFAOYSA-N	C1CN2C(CN1)C3=C(CC4=C2C=CC=C4)C=CC=C3	Organoheterocyclic compounds	Benzazepines	Dibenzazepines		0.731	115596	181612	93999.1	300503	193393	176065	126833	143970	109558	125324	151013	106364	247712	307851	241388	300557	283321	252557	261978	273330	196500	269030	492730	223874	188657	171297	191582	180324	188659	81526.2	188329
POS_4887	7.266	264.193	Desvenlafaxine	[M+H]+	C16H25NO2	KYYIDSXMWOZKMP-UHFFFAOYSA-N	CN(C)CC(C1=CC=C(O)C=C1)C2(O)CCCCC2	Organic oxygen compounds	Organooxygen compounds	Alcohols and polyols		0.812	26705.5	31586.9	32594.9	36485.4	37712.5	27414.4	29486.8	29353.8	16310.4	34227.1	32682.4	26006	9413.09	36534.9	18634.2	26189.9	27753.1	12903.9	12126	21798	38554.2	28498.1	34256.2	16819.3	31673.3	30395.8	25879.3	32166.5	31702.5	16141.7	31779.6
POS_2482	4.089	207.135	Dexibuprofen	[M+H]+	C13H18O2	HEFNNWSXXWATRW-JTQLQIEISA-N	CC(C)CC1=CC=C(C=C1)[C@H](C)C(O)=O	Phenylpropanoids and polyketides	Phenylpropanoic acids			0.763	13567.3	30109.4	17392.1	20244.8	24161.9	21496.9	23393	33966.4	27164.1	27127.2	20117.6	31828.5	25246.3	34096.3	51395.8	25946.7	32284.3	32761	29486.1	38495.8	28625.7	27642.3	44643.5	39310.7	24809.6	21801.6	24181.8	27207.8	22383.4	18651.4	24207.2
POS_21262	11.89	583.412	Diadinochrome A	[M+H]+	C40H54O3	USOIUYXBYYVLLZ-PMBXBIOBSA-N	CC1=C(C#C\\C(C)=C\\C=C\\C(C)=C\\C=C\\C=C(C)\\C=C\\C=C(/C)[C@H]2O[C@]3(C)C[C@@H](O)CC(C)(C)C3=C2)C(C)(C)C[C@H](O)C1	Lipids and lipid-like molecules	Prenol lipids	Triterpenoids		0.844	200424	215935	233425	184328	254829	204871	160732	211568	178729	177279	179901	201476	214983	195558	232222	206123	197790	207301	205165	241515	223148	187585	253679	254094	187746	174538	184492	187842	161079	187668	187643
POS_22049	4.079	605.217	Diadinoxanthin A	[M+Na]+	C40H54O3	CQEFYCLCHZUMAF-ACABJTFYSA-N	CC1=C(C#CC(C)=CC=CC(C)=CC=CC=C(C)C=CC=C(C)C=CC23OC2(C)CC(O)(O)CC3(C)C)C(C)(C)CCC1	Lipids and lipid-like molecules	Prenol lipids	Triterpenoids		0.751	8061.18	18848.1	12750.6	13320.7	25639.6	15138.1	20301.6	37081	19139.2	21318.9	22196.3	26795	18309.8	28325.7	28327.2	20968.8	19942.9	22916.1	27817.9	31318.9	25281.8	23145.3	34229.9	30371.4	17742	16756.8	17231.1	17994	16700.8	16603.3	16685.9
POS_4769	2.69	261.131	Diaveridine	[M+H]+	C13H16N4O2	LDBTVAXGKYIFHO-UHFFFAOYSA-N	COC1=C(OC)C=C(CC2=C(N)N=C(N)N=C2)C=C1	Benzenoids	Benzene and substituted derivatives	Methoxybenzenes		0.842	84237	157973	103897	80753.1	241423	103860	130094	317676	113314	185575	199147	113517	131361	308245	291815	155829	185493	62395.9	150144	128074	110793	114094	194337	177104	189367	189198	73607.7	207657	176049	103227	191652
POS_4717	11.648	259.189	Dibutyl adipate	[M+H]+	C14H26O4	XTJFFFGAUHQWII-UHFFFAOYSA-N	CCCCOC(=O)CCCCC(=O)OCCCC	Lipids and lipid-like molecules	Fatty Acyls	Fatty acid esters		0.701	38501.8	69562.8	51563.8	54422.5	57808.3	58099.5	58263.9	33195.6	32487.4	50012.7	76140.1	76230.8	68634.8	49835.1	48383.7	50591.5	51258.5	51254.4	42506.4	45082.9	87329.5	61467.7	48288.3	74002.6	54298.3	70371.9	54469.5	63404.2	39328.6	70491.5	54485.1
POS_14040	5.839	438.231	Dicoumaroyl Spermidine	[M+H]+	C25H31N3O4	QYBCBMVQSCJMSA-UHFFFAOYSA-N	OC1=CC=C(C=CC(=O)NCCCCNCCCNC(=O)C=CC2=CC=C(O)C=C2)C=C1	Benzenoids	Benzene and substituted derivatives	Styrenes		0.789	92380.4	149799	84307.1	143773	171007	155350	81629.9	102585	88968.1	179166	89942.8	94952.5	117408	109709	81873.6	88224.3	80401.3	107841	62747.5	62594.7	82860.6	124376	101517	45989.6	109529	104771	107903	117287	117817	105852	109519
POS_1815	4.736	182.189	Dicyclohexylamine	[M+H]+	C12H23N	XBPCUCUWBYBCDP-UHFFFAOYSA-N	C1CCC(CC1)NC2CCCCC2	Organic nitrogen compounds	Organonitrogen compounds	Cyclohexylamines		0.865	27773.8	37888.8	36762.7	45105.5	58595.3	42212.4	39608.9	46095.6	38121.6	39948.2	41161.5	34859.1	32001	42697.4	41036.9	57868.7	42183.9	37324	37652.5	37669	33717.8	39729.4	34960.1	30177.6	54492.8	34753.9	34378.5	44978	36823.1	34376.6	36796.9
POS_3002	9.006	223.098	Diethyl phthalate	[M+H]+	C12H14O4	FLKPEMZONWLCSK-UHFFFAOYSA-N	CCOC(=O)C1=CC=CC=C1C(=O)OCC	Benzenoids	Benzene and substituted derivatives	Benzoic acids and derivatives	C14175	0.77	44740.9	45360.9	36889.7	40815.5	48232.8	34683.2	45504.1	40084.8	39689.3	40064.6	37493.6	33436	37251.3	43381.7	42146.9	47410.4	38834.1	38120.6	45557.4	46874.3	42596	46356.1	39828	35519.9	49154	35902.6	38947.9	38972	31956.5	43943.7	37378.9
POS_2031	6.505	192.139	Diethyltoluamide	[M+H]+	C12H17NO	MMOXZBCLCQITDF-UHFFFAOYSA-N	CCN(CC)C(=O)C1=CC(=CC=C1)C	Benzenoids	Benzene and substituted derivatives	Toluenes		0.864	17533.4	12414.6	19379.7	16561.9	16407.8	12754	13849.7	16976.8	13469.7	12365.8	12668.6	13947	13156.3	15977	14385.4	17319.3	13423.1	11399.2	14563.6	11171.9	10782.5	12720.8	13350.6	12724.8	17636.6	15429.6	13981.2	15493.7	14928.6	15194.6	14890.7
POS_11687	4.477	397.124	Diffractaic acid	[M+Na]+	C20H22O7	MIJKZXWOOXIEEU-UHFFFAOYSA-N	COC1=C(C)C(=C(C(=C1)C)C(=O)OC2=C(C)C(=C(C(O)=O)C(=C2)C)O)OC	Phenylpropanoids and polyketides	Depsides and depsidones			0.715	28878.8	44128	31315.5	41919.7	50751.1	41982.7	36145.6	63686.1	34914.5	56274.4	35449.4	26810.5	55849.5	69180.4	36315.7	57940.7	39580.8	46789.3	23087.3	18659.3	50888.8	28962.7	59326.9	34410	38321.6	40573.3	38345.2	39079.7	41757.8	22991.6	39868.4
POS_7137	8.077	311.039	Diflubenzuron	[M+H]+	C14H9ClF2N2O2	QQQYTWIFVNKMRW-UHFFFAOYSA-N	FC1=CC=CC(=C1C(=O)NC(=O)NC2=CC=C(Cl)C=C2)F	Benzenoids	Benzene and substituted derivatives	N-phenylureas	C14427	0.773	1020.07	227.082	428.367	206.127	935.724	154.442	110.816	266.457	152.578	260.236	127.229	1232.32	168.823	260.505	261.004	0	82.2656	66.5999	300.521	305.363	85.6594	0	296.848	212.77	481.187	348.154	519.958	851.325	340.549	265.34	490.444
POS_6058	5.416	287.123	Dihydro-3-methylene-4-[(2E)-3-methyl-4-(tetrahydro-4-methyl-5-oxo-2-furanyl)-2-buten-1-yl]-, (4R)-2(3H)-furanone,	[M+Na]+	C15H20O4	KFKSQOIZZRZEFC-BZFAMWISSA-N	CC1CC(CC(C)=CCC2COC(=O)C2=C)OC1=O	Lipids and lipid-like molecules	Prenol lipids	Terpene lactones		0.757	38448.3	80548.5	43454.2	53071.5	81612.5	59068.5	40431.2	46616.5	45752.2	41615.2	37246.9	43083.3	169082	172520	188424	126516	177762	200483	145750	157126	194115	126757	141375	168872	84149.2	78582.9	82372.8	84057.4	80581	38066.2	83942.9
POS_20314	5.174	559.299	Dihydrocelastryl diacetate	[M+Na]+	C33H44O6	SAOOBRUHTPONGX-UANCAJPASA-N	CC(=O)OC1=C(OC(C)=O)C(=C2CC=C3C(C)(CCC4(C)C5CC(C)(CCC5(C)CCC34C)C(O)=O)C2=C1)C	Benzenoids	Phenanthrenes and derivatives			0.824	3641.28	9265.12	2718.69	16483	6364.77	7971.54	53888.4	52902	70570.1	58578.3	36765	66320.1	29345.4	19565.4	41510.5	29780.7	51221.7	23340.9	42579.9	38844.9	39256.5	34112.4	31134.8	23738.5	24399.9	18095.8	22759.3	25306.9	24349.8	8207.02	26820.1
POS_1411	3.984	167.143	Dihydrojasmone	[M+H]+	C11H18O	YCIXWYOBMVNGTB-UHFFFAOYSA-N	CCCCCC1=C(CCC1=O)C					0.769	60245.9	85654	54894.5	118987	120294	82503	104874	101011	115357	105962	80552.2	91250.4	75328.3	90649.1	101304	72819.6	75985.6	62098.3	134497	128646	128980	93887.3	115008	156383	85155	95313.5	86452.1	85223.6	117700	65409.8	89037.5
POS_10153	10.418	369.262	Dihydromuronic acid	[M+H]+	C21H36O5	SPGPUDJMXMJNCU-JLAWEPINSA-N	CC1C([C@@H](CCCCCCCCCCCCCC(C)=O)OC1=O)C(O)=O	Organoheterocyclic compounds	Lactones	Gamma butyrolactones		0.773	4.03826e+06	5.1097e+06	4.88667e+06	4.20936e+06	4.96503e+06	4.4351e+06	5.36741e+06	5.0392e+06	5.26571e+06	5.21274e+06	5.10043e+06	4.09472e+06	4.54722e+06	4.20548e+06	3.71693e+06	3.64975e+06	3.2661e+06	3.22427e+06	2.86057e+06	3.17905e+06	2.4624e+06	2.64946e+06	2.991e+06	3.15409e+06	4.10869e+06	3.62422e+06	4.03007e+06	4.11056e+06	3.87059e+06	4.03171e+06	4.43288e+06
POS_9329	2.628	354.177	Dihydropalmatine	[M+H]+	C21H23NO4	PTPHDVKWAYIFRX-UHFFFAOYSA-N	COC1=C(C2=C(C=C1)C=C3C4=CC(=C(C=C4CCN3C2)OC)OC)OC					0.737	11193	10994.4	7726.53	11952.7	11337	8490.7	8056.43	10241.5	8456.44	9263.31	7722.73	11550.9	8373.5	7716.56	13391.4	7708.34	11028.6	11187.4	13256	12557.1	15646.7	8835.06	9483.93	15318.7	9875.83	9630.27	10556.8	10823	9775.09	7838.29	10147.6
POS_1636	6.446	175.111	Dihydropalutropone	[M+H]+	C12H14O	PTSMDILTYWXXSJ-UHFFFAOYNA-N	O=C1C=CC=C2C(=C1)C(C)CCC2					0.771	72303.3	84051.3	72366.3	72913.4	79614.6	65551.4	41195	60428.6	51824.1	43267.8	37031.1	51402.1	33848.3	44716.8	42793.9	29771	47815.9	52793.1	71458.1	88229.9	67213.9	60223.3	98650.3	67892.8	57443.1	53666.5	57424.6	55212	57539.7	25025	57557.3
POS_12190	4.256	406.242	Dihydroroseoside	[M+NH4]+	C19H32O8	QFTPTUOKFIIFJH-AATRIKPKSA-N	CC(OC1OC(CO)C(O)C(O)C1O)\\C=C\\C2(O)C(C)CC(=O)CC2(C)C	Lipids and lipid-like molecules	Fatty Acyls	Fatty acyl glycosides		0.706	30558.6	55031.9	30779.7	88511.5	52833.4	57900.1	53781.7	66458.7	56604.9	57874.1	48316.9	63177.2	55059.8	72102.1	81339.7	50201.6	81130.1	60768	57820.2	54584.6	53786.1	43913.9	54786.2	60733.1	56944	47844.9	59844.1	54186	66059.9	33312.6	56947.1
POS_11374	11.126	391.286	Dioctyl phthalate	[M+H]+	C24H38O4	MQIUGAXCHLFZKX-UHFFFAOYSA-N	CCCCCCCCOC(=O)C1=C(C=CC=C1)C(=O)OCCCCCCCC	Benzenoids	Benzene and substituted derivatives	Benzoic acids and derivatives		0.797	120076	117108	169454	94019.7	95019.3	89607.6	81563.6	49698.2	70140.1	137226	115219	143933	61504.3	55916	177155	120069	114470	79884.4	107679	171424	47789.4	113706	73519.1	45371.2	31886.4	119682	117590	52968.5	119219	102155	118497
POS_3954	8.125	242.285	Dioctylamine	[M+H]+	C16H35N	LAWOZCWGWDVVSG-UHFFFAOYSA-N	CCCCCCCCNCCCCCCCC	Organic nitrogen compounds	Organonitrogen compounds	Amines		0.82	3.09032e+07	3.18378e+07	1.76188e+07	3.37126e+07	1.74541e+07	3.03002e+07	5.07066e+07	5.57588e+07	3.8815e+07	2.68874e+07	2.29873e+07	4.12031e+07	2.11877e+07	4.1984e+07	3.14366e+07	2.1932e+07	2.43965e+07	3.29948e+07	4.62039e+07	3.32516e+07	1.86115e+07	1.98201e+07	3.49663e+07	2.86459e+07	2.79939e+07	2.79189e+07	3.58258e+07	2.0587e+07	3.0547e+07	2.89987e+07	3.6229e+07
POS_31143	10.176	891.466	Dioscin	[M+Na]+		VNONINPVFQTJOC-ZGXDEBHDSA-N	C[C@@H]1CC[C@@]2(OC1)O[C@H]3C[C@H]4[C@@H]5CC=C6C[C@H](CC[C@]6(C)[C@H]5CC[C@]4(C)[C@H]3[C@@H]2C)O[C@@H]7O[C@H](CO)[C@@H](O[C@@H]8O[C@@H](C)[C@H](O)[C@@H](O)[C@H]8O)[C@H](O)[C@H]7O[C@@H]9O[C@@H](C)[C@H](O)[C@@H](O)[C@H]9O	Lipids and lipid-like molecules	Steroids and steroid derivatives	Steroidal glycosides		0.778	46193.7	40410.6	37035.4	25432.6	38202.1	27449.4	20655.8	19296.4	20386.1	30601.8	20361.9	19213.3	12563	7874.48	16580.3	14225.2	11954.8	9000.08	50035.5	39480.3	27885.3	21453.8	27709.3	36529.7	26991.4	26656.5	19216.7	26323.1	25432.6	22088.9	26708.9
POS_12770	10.023	415.32	Diosgenin	[M+H]+	C27H42O3	WQLVFSAGQJTQCK-VKROHFNGSA-N	C[C@@H]1CC[C@@]2(OC1)O[C@H]3C[C@H]4[C@@H]5CC=C6C[C@@H](O)CC[C@]6(C)[C@H]5CC[C@]4(C)[C@H]3[C@@H]2C	Lipids and lipid-like molecules	Prenol lipids	Triterpenoids	C08898	0.853	307481	415197	368670	327355	382870	387174	749797	867607	782248	711837	452758	735391	385070	368492	487829	371661	419123	438996	325607	341523	277529	285010	323042	279178	366532	340018	358237	373043	297158	358643	373728
POS_22281	11.378	609.399	Diosmin	[M+H]+	C28H32O15	GZSOSUNBTXMUFQ-YFAPSIMESA-N	COC1=C(O)C=C(C=C1)C2=CC(=O)C3=C(O)C=C(OC4OC(COC5OC(C)C(O)C(O)C5O)C(O)C(O)C4O)C=C3O2	Phenylpropanoids and polyketides	Flavonoids	Flavonoid glycosides		0.723	136301	114182	118712	156189	114736	112312	131679	161190	130960	160286	132796	150647	150958	165170	148171	142149	141417	151484	282802	299381	275495	277356	340821	236512	167096	143192	166497	167232	148765	166855	167179
POS_1479	4.115	170.096	Diphenylamine	[M+H]+	C12H11N	DMBHHRLKUKUOEG-UHFFFAOYSA-N	N(C1=CC=CC=C1)C2=CC=CC=C2	Benzenoids	Benzene and substituted derivatives	Aniline and substituted anilines	C11016	0.923	88030.5	233258	232480	274791	279736	281698	280951	378691	251635	304781	229672	268229	352601	267516	389389	256932	345781	274620	200712	259696	336470	273881	347858	176030	305848	350176	291924	321116	361366	169352	321858
POS_584	0.812	132.102	DL-Isoleucine	[M+H]+	C6H13NO2	AGPKZVBTJJNPAG-UHFFFAOYSA-N	CCC(C)C(N)C(O)=O	Organic acids and derivatives	Carboxylic acids and derivatives	Amino acids, peptides, and analogues	C16434	0.922	18488.9	16194.4	16072.4	17138.5	21004	18709.8	10025.7	12554.4	11420.8	11476.1	8384.13	12876.9	52893	61564.8	58897.5	41273.9	54871.1	65875.9	105832	91720.2	117362	81121.5	76390.9	90550.5	42554.6	38665.4	36370.4	38069.7	40119.2	38660.2	38066.5
POS_7979	8.442	329.246	Docosahexaenoic acid	[M+H]+	C22H32O2	MBMBGCFOFBJSGT-KUBAVDMBSA-N	CCC=CCC=CCC=CCC=CCC=CCC=CCCC(O)=O	Lipids and lipid-like molecules	Fatty Acyls	Fatty acids and conjugates	C06429	0.716	87712.2	107035	81028.6	70165.1	104045	102831	204748	322341	218282	243270	195693	230339	438339	394483	578891	427693	422871	430802	183767	213913	120233	153277	194698	117665	202591	189061	201844	220608	154052	195419	201954
POS_14889	4.319	452.187	Doxazosin	[M+H]+	C23H25N5O5	RUZYUOTYCVRMRZ-UHFFFAOYSA-N	COC1=C(OC)C=C2C(=NC(=NC2=C1)N3CCN(CC3)C(=O)C4COC5=CC=CC=C5O4)N	Organoheterocyclic compounds	Diazinanes	Piperazines	C06970	0.759	11350.5	12745.8	7942.97	15518.4	12035.5	10682.7	15006.9	14069.8	12347.2	17132.9	11317.5	14880.5	26689.5	24926.2	36539.1	25722.5	37392	23468.5	39674.3	43109.9	43746.3	28455.9	44349.6	34497.6	17605.5	21756.5	17317.4	22088.9	17561.7	11326.5	18946.6
POS_7477	9.378	318.24	Drofenine	[M+H]+	C20H31NO2	AGJBLWCLQCKRJP-UHFFFAOYSA-N	CCN(CC)CCOC(=O)C(C1CCCCC1)C2=CC=CC=C2	Benzenoids	Benzene and substituted derivatives			0.827	301632	329064	406239	433672	439766	334035	316605	302283	110231	333510	291546	216575	90158.9	368183	174695	314790	250023	98421	94420.6	221031	626896	406527	401956	156838	373843	351550	374051	374114	252089	363675	373701
POS_20004	12.548	551.421	Echinenone	[M+H]+	C40H54O	QXNWZXMBUKUYMD-QQGJMDNJSA-N	CC(=C\\C=C\\C=C(C)\\C=C\\C=C(C)\\C=C\\C1=C(C)C(=O)CCC1(C)C)/C=C/C=C(C)/C=C/C2=C(C)CCCC2(C)C	Lipids and lipid-like molecules	Prenol lipids	Tetraterpenoids	C08592	0.858	336671	364322	398860	299050	393796	328234	345261	394287	267721	354172	317473	343638	304168	243159	262373	244284	283717	300592	284799	296728	296047	174124	288668	295139	212610	196179	216999	208596	205450	212521	229365
POS_17178	10.501	495.343	Echinocystic acid	[M+Na]+		YKOPWPOFWMYZJZ-PRIAQAIDSA-N	CC1(C)CC[C@@]2([C@H](O)C[C@]3(C)C(=CC[C@@H]4[C@@]5(C)CC[C@H](O)C(C)(C)[C@@H]5CC[C@@]34C)[C@@H]2C1)C(O)=O	Lipids and lipid-like molecules	Prenol lipids	Triterpenoids		0.792	81625	89156.6	73246.2	92590.9	82410.4	83205.3	126980	124735	130244	115161	105607	106660	185145	186864	165815	179504	179496	156678	72825.6	83558.8	57252.2	67958.9	73789.2	61889.2	107975	89299.4	109742	104000	74369	114668	107690
POS_26214	11.019	704.447	Enniatin A	[M+Na]+	C36H63N3O9	TWHBYJSVDCWICV-BHZTXFQCSA-N	CC[C@H](C)[C@@H]1N(C)C(=O)[C@H](OC(=O)[C@H]([C@@H](C)CC)N(C)C(=O)[C@H](OC(=O)[C@H]([C@@H](C)CC)N(C)C(=O)[C@H](OC1=O)C(C)C)C(C)C)C(C)C	Organic acids and derivatives	Peptidomimetics	Depsipeptides		0.752	266733	351182	317552	493497	264505	431556	440724	397965	349911	491754	266017	451593	485905	350008	594134	418473	603713	467232	621203	335864	556013	339386	727481	419563	344023	365879	336665	354549	260136	345553	371685
POS_7851	9.529	327.228	Ent-17-Hydroxy-16beta-kauran-19-al	[M+Na]+	C20H32O2	ACXLVKYMISNUFD-UHFFFAOYSA-N	CC1(CCCC2(C)C1CCC34CC(CO)C(CCC23)C4)C=O	Lipids and lipid-like molecules	Prenol lipids	Diterpenoids		0.803	120241	136029	132208	108642	134599	110018	88192.8	118861	104874	125395	86740.6	98856.8	89460.7	83048.7	114257	93204	103078	106671	171390	166857	174445	135349	214367	174333	97716.9	89817	97733.4	112308	90665.5	96148.2	97982.4
POS_13443	11.278	427.386	Epilupeol	[M+H]+	C30H50O	MQYXUWHLBZFQQO-ISZJTHHZSA-N	CC(=C)C1CCC2(C)CCC3(C)C(CCC4C5(C)CCC(O)C(C)(C)C5CCC34C)C12	Lipids and lipid-like molecules	Prenol lipids	Triterpenoids		0.745	1.11083e+06	910682	1.07233e+06	953762	874639	1.02787e+06	914368	849447	843208	661178	1.07586e+06	717254	1.21909e+06	1.02919e+06	874511	1.09955e+06	866270	730672	1.01802e+06	1.18526e+06	1.00399e+06	1.17195e+06	1.03144e+06	945648	1.06067e+06	856421	1.0625e+06	1.04523e+06	987114	1.05763e+06	1.05659e+06
POS_22332	12.006	610.299	Ergocristinine	[M+H]+	C35H39N5O5	HEFIYUQVAZFDEE-NASJTFDLSA-N	CC(C)[C@@]1(NC(=O)[C@@H]2CN(C)[C@@H]3CC4=C[NH]C5=CC=CC(=C45)C3=C2)O[C@@]6(O)[C@@H]7CCCN7C(=O)[C@H](CC8=CC=CC=C8)N6C1=O	Alkaloids and derivatives	Ergoline and derivatives	Lysergic acids and derivatives		0.768	3.73396e+06	4.0083e+06	3.30326e+06	3.04772e+06	3.63702e+06	2.41593e+06	2.86999e+06	3.40408e+06	2.42674e+06	2.0878e+06	3.19621e+06	3.16168e+06	2.6053e+06	3.05435e+06	2.63174e+06	3.39942e+06	2.05961e+06	2.58531e+06	4.998e+06	3.60038e+06	3.09883e+06	2.33956e+06	3.58594e+06	3.62635e+06	2.08278e+06	2.1489e+06	1.91738e+06	2.2281e+06	1.81883e+06	2.05353e+06	2.84407e+06
POS_19841	7.441	548.294	Ergosine	[M+H]+	C30H37N5O5	NESVMZOPWPCFAU-ZPRCMDFASA-N	CC(C)C[C@@H]1N2C(=O)[C@](C)(NC(=O)[C@H]3CN(C)[C@@H]4CC5=C[NH]C6=CC=CC(=C56)C4=C3)O[C@@]2(O)[C@@H]7CCCN7C1=O	Alkaloids and derivatives	Ergoline and derivatives	Lysergic acids and derivatives		0.744	11160.9	12114.3	10583	12692.9	15595	11945	14404.4	16179.9	15014.3	16090	9075.95	16534.3	8670.51	12241.4	13878.8	15342.6	12383.8	11227.8	17185.2	13780.2	10813.7	17744.8	22115.9	13328.8	10849.7	10597.8	10671.5	10597.1	10861.1	8064.75	11497.1
POS_21213	6.035	582.276	Ergotamine	[M+H]+	C33H35N5O5	XCGSFFUVFURLIX-VFGNJEKYSA-N	CN1C[C@@H](C=C2[C@H]1CC3=C[NH]C4=CC=CC2=C34)C(=O)N[C@]5(C)O[C@@]6(O)[C@@H]7CCCN7C(=O)[C@H](CC8=CC=CC=C8)N6C5=O	Alkaloids and derivatives	Ergoline and derivatives	Lysergic acids and derivatives	C07544	0.708	26663.3	28952.8	20193.1	12464	23306.3	22136.2	24452.9	30290.1	33116	20974.3	19462.7	30608.8	17174.8	14053.7	29404.7	17114	23071.3	23657.2	47008	40266.9	34828.1	30485.4	49257.8	33504.7	17719.4	18369.8	25557.1	17484.9	18767.4	10012.3	18685.8
POS_8451	10.907	338.34	Erucamide	[M+H]+	C22H43NO	UAUDZVJPLUQNMU-KTKRTIGZSA-N	CCCCCCCCC=CCCCCCCCCCCCC(O)=N	Lipids and lipid-like molecules	Fatty Acyls	Fatty amides		0.775	101378	161924	137513	160844	104729	80494.3	77803	92699.5	127896	103104	122085	88102.8	122642	121038	195029	150522	111450	127702	152479	97519.9	131044	150146	140541	160396	122745	107121	129789	123069	100217	120280	139432
POS_9091	6.786	350.161	Erucifoline	[M+H]+	C18H23NO6	NOQVBHHOUTTZGE-UHFFFAOYSA-N	CC=C1CC2(CO)OC2(C)C(=O)OCC3=CCN4CCC(OC1=O)C34	Alkaloids and derivatives				0.742	9134.82	11543.9	8319.23	10954.7	12248.1	10701.8	21456.1	25238.6	34056.5	20920.9	18878.5	22795.1	13863.6	13194.5	20432.3	10405.8	17892.4	17878.2	13512.3	7017.78	9478.32	9096.43	8075.13	6736.3	15316.9	16741	15127.9	16174.2	15606.9	13391.4	15618.6
POS_12583	6.737	413.18	Erysubin F	[M+Na]+	C25H26O4	YBJJPNXZVZRDIU-UHFFFAOYSA-N	CC(C)=CCC1=C(O)C=CC(=C1)C2=COC3=C(CC=C(C)C)C(=CC=C3C2=O)O	Phenylpropanoids and polyketides	Isoflavonoids	Isoflav-2-enes		0.793	22303	30447	24521.3	16752.4	34187.8	27270.6	16618.2	19298	20025.2	17236.5	15308.2	19002.5	13995.8	15659.6	18248.1	9309.16	18743.3	18760.1	17731.1	20915.4	16038.9	13028.6	19504.3	22738.3	17047.5	15174.3	17185.6	16425	17022.5	9572.73	17066.2
POS_2480	4.581	207.101	Ethyl 4-methoxycinnamate	[M+H]+	C12H14O3	DHNGCHLFKUPGPX-RMKNXTFCSA-N	CCOC(=O)/C=C/C1=CC=C(C=C1)OC					0.725	22501.1	36094.9	20649.2	24423.2	41456.4	36344.4	17445.2	30824.9	17282.8	22014.3	16511.4	19846.4	33885.3	39152	42228.1	33523.6	37490.1	33616.7	43025.3	38690.4	45734.2	36876.6	33404.2	50068	29670.1	31114.1	27599.3	39752.5	29973.1	18049.9	31169.5
POS_2176	3.416	197.08	Ethyl vanillate	[M+H]+	C10H12O4	MWAYRGBWOVHDDZ-UHFFFAOYSA-N	CCOC(=O)C1=CC(=C(O)C=C1)OC	Benzenoids	Benzene and substituted derivatives	Benzoic acids and derivatives		0.854	19916.3	28382.4	14216	21495.2	28522.6	25779.1	9696.25	13266.1	9443.24	9604.91	8853.97	10738.4	16066.9	22347.4	23366.6	17646.2	16894.9	23962.2	37297.9	38183.3	33761.8	20869.7	37764.4	35179	17937.8	17524.8	15600.6	18719.7	17440.8	12806.9	17966
POS_1392	7.736	167.07	Ethylparaben	[M+H]+	C9H10O3	NUVBSKCKDOMJSU-UHFFFAOYSA-N	CCOC(=O)C1=CC=C(O)C=C1	Benzenoids	Benzene and substituted derivatives	Benzoic acids and derivatives		0.891	211846	281057	285730	320476	322834	296153	297848	364011	308191	295750	240022	260338	274245	253745	309805	234478	239932	236170	267247	303700	287744	260162	313627	225310	262675	255790	252527	269737	256452	132452	262432
POS_1337	5.348	165.091	Eugenol	[M+H]+	C10H12O2	RRAFCDWBNXTKKO-UHFFFAOYSA-N	COC1=CC(=CC=C1O)CC=C	Benzenoids	Phenols	Methoxyphenols	C10453	0.892	224900	530848	209833	329672	486625	450013	570414	790121	447050	687859	250773	607564	392091	533596	550864	445565	600723	689622	649765	713796	638423	418369	791674	704156	536741	528223	558809	592807	558778	278830	594699
POS_12400	12.766	409.379	Euphol	[M+H-H2O]+		CAHGCLMLTWQZNJ-UHFFFAOYSA-N	C[C@H](CCC=C(C)C)[C@@H]1CC[C@]2([C@]1(CCC3=C2CC[C@@H]4[C@@]3(CC[C@@H](C4(C)C)O)C)C)C					0.856	223153	223675	254852	291185	295465	249749	327221	404671	327121	389761	248605	329422	392830	429129	563064	368596	498643	445661	400113	455344	363003	375751	518886	445409	306152	278629	291875	318006	291920	284070	343607
POS_22790	9.992	619.418	Fasciculic acid B	[M-H2O+H]+	C36H60O9	SWRXIGFQDQTNKP-UHFFFAOYSA-N	CC(CCC(O)C(C)(C)O)C1CCC2(C)C3=C(CC(O)C12C)C4(C)CC(OC(=O)CC(C)(O)CC(O)=O)C(O)C(C)(C)C4CC3	Lipids and lipid-like molecules	Prenol lipids	Triterpenoids		0.742	390977	748487	437364	518260	677075	505724	581402	791107	634943	584513	383485	597193	408313	514315	512998	335159	430862	468834	332759	352505	273993	274289	291975	304090	406843	367213	406845	409936	348045	400158	411716
POS_8325	2.954	336.105	Fenamiphos sulfone	[M+H]+	C13H22NO5PS	LVNYJXIBJFXIRZ-UHFFFAOYSA-N	CCO[P](=O)(NC(C)C)OC1=CC(=C(C=C1)[S](C)(=O)=O)C	Benzenoids	Benzene and substituted derivatives	Benzenesulfonyl compounds		0.764	62656.3	96292.1	60657.3	68098.7	106110	86013.1	71655.6	95413.9	76345.5	89455.5	85537.1	82392.2	64880	71274.1	91660.4	53827.4	81430.1	96595.1	110857	115432	194060	120513	140694	170010	86817.8	74410.1	86906.8	84597.7	84537.2	53266.3	86886
POS_7487	0.846	319.081	Fenofibric acid	[M+H]+	C17H15ClO4	MQOBSOSZFYZQOK-UHFFFAOYSA-N	CC(C)(OC1=CC=C(C=C1)C(=O)C2=CC=C(Cl)C=C2)C(O)=O	Benzenoids	Benzene and substituted derivatives	Benzophenones		0.756	147108	151053	129208	161663	206525	179882	117467	212733	160967	138952	150861	166777	203249	191507	203901	126894	200372	150083	135502	93246	144274	138568	126507	144136	103385	119062	120844	116921	120717	82046.5	128396
POS_5330	8.335	274.249	Fenpropidin	[M+H]+	C19H31N	MGNFYQILYYYUBS-UHFFFAOYSA-N	CC(CN1CCCCC1)CC2=CC=C(C=C2)C(C)(C)C	Organoheterocyclic compounds	Pteridines and derivatives			0.789	51194.3	43628.2	56491.9	48714.3	50417.3	62198.1	45657.9	51601.5	82045.7	39060.9	57414.4	48971.8	52604.2	52346.1	52590.2	45173.4	47798.1	51851.6	36719.8	54043.4	51391.6	59175.9	49880.1	40750	66400.9	53363.7	53313.6	51444.5	67324.6	55687	52041.4
POS_6848	12.218	304.26	Fenpropimorph	[M+H]+	C20H33NO	RYAUSSKQMZRMAI-ALOPSCKCSA-N	CC(CN1CC(C)OC(C)C1)CC2=CC=C(C=C2)C(C)(C)C	Benzenoids	Benzene and substituted derivatives	Phenylpropanes		0.751	96187.6	92584.7	118965	127756	116893	85863.3	72699.9	68157.8	50202.1	73354.8	78656.2	52467	83984.5	107487	71270.4	94000.6	107556	60901	50346.1	41380.7	141011	53128	66933.3	77550.4	84800.5	70721.6	88277.8	89285.9	82029	91241.5	88051.7
POS_6957	3.708	307.174	Feruloyl agmatine	[M+H]+	C15H22N4O3	UBMDAKWARMURDL-UHFFFAOYSA-N	COC1=CC(=CC=C1O)C=CC(=O)NCCCCNC(N)=N	Benzenoids	Phenols	Methoxyphenols		0.844	29047.2	12574	15397.5	33865.8	23594.3	31234.8	34183.1	59226.3	17895.5	193690	33142.3	23545.2	86232	60301.5	29721.9	16073.4	28897.8	132554	34708.8	16205.6	136283	40109	102544	120710	44723.8	39486.2	46381.5	43222.3	44829.4	26091.8	44702.6
POS_7638	14.051	323.159	Feruloyl lysine	[M+H]+	C16H22N2O5	VHOPIWUPYREUSE-SOFGYWHQSA-N	COC1=C(O)C=CC(=C1)\\C=C\\C(=O)NCCCCC(N)C(O)=O	Phenylpropanoids and polyketides	Cinnamic acids and derivatives	Hydroxycinnamic acids and derivatives		0.724	231952	214241	226672	207325	231201	232626	230406	213454	225192	208698	234978	217974	222830	224973	235347	227951	231040	209313	224542	238475	243234	240543	233703	225145	229159	226590	217017	229229	208727	234407	226652
POS_9516	8.296	357.203	Fibleucin	[M+H]+	C20H20O6	KVIOMDMYQSLLQA-UHFFFAOYSA-N	CC12CC(OC(=O)C1=CCC3(C)C2C4OC(=O)C3(O)C=C4)C5=COC=C5	Organoheterocyclic compounds	Naphthopyrans			0.817	30479.6	53138.2	47188	29590.7	42084.2	28258.7	22931.1	22629.9	27166.1	20854.9	25408.6	17228.4	15451.3	16977.5	19523.2	15609.3	13442.9	13133.2	22832.5	24465.8	19407	28335.5	32858.1	16340.5	22513.7	23013.2	21884.3	22572.1	19377.9	21681.5	24835.1
POS_19174	5.005	535.106	Flavone base + 4O, O-MalonylHex	[M+H]+	C24H22O14	RNDGJCZQVKFBPI-UHFFFAOYSA-N	OC1C(O)C(COC(=O)CC(O)=O)OC(OC2=CC3=C(C(=C2)O)C(=O)C=C(O3)C4=CC(=C(O)C=C4)O)C1O	Phenylpropanoids and polyketides	Flavonoids	Flavonoid glycosides		0.796	21848.1	64420.8	18095.8	56092.3	38003.8	40020.4	52731.6	68061.2	103520	87875.3	157748	67297.1	58274.2	104928	82938.9	47435.9	63953.5	88946.8	68639.7	54555.5	55859.1	47644.5	92131.2	38412.5	62867.9	59885.6	60276.6	61284.4	62891.7	28589.7	62857.2
POS_12715	3.555	415.135	Flecainide	[M+H]+	C17H20F6N2O3	DJBNUMBKLMJRSA-UHFFFAOYSA-N	FC(F)(F)COC1=CC(=C(OCC(F)(F)F)C=C1)C(=O)NCC2CCCCN2	Benzenoids	Benzene and substituted derivatives	Benzoic acids and derivatives	C07001	0.756	11407.2	21454.8	11561.4	18026.5	30395.4	18382.8	27854.2	35916.9	37160.9	42491.4	19051	30085.8	36908.3	38760.3	43088	27306.2	33717.9	35388.3	33944.7	16591.1	45316.7	17307	20580.2	31467.5	21383.7	19931.7	22103.9	20433.3	27549.4	12981.1	20961.1
POS_13152	6.402	423.213	Fludrocortisone acetate	[M+H]+	C23H31FO6	SYWHXTATXSMDSB-GSLJADNHSA-N	CC(=O)OCC(=O)[C@@]1(O)CC[C@H]2[C@@H]3CCC4=CC(=O)CC[C@]4(C)[C@@]3(F)[C@@H](O)C[C@]12C	Lipids and lipid-like molecules	Steroids and steroid derivatives	Pregnane steroids	C00762	0.787	44081.4	51895.7	50505.5	39681.8	53006.3	43493.7	2851.7	6281.83	3418.36	3326.87	3842.98	4745.12	27926.4	26379.2	30901.1	20978.2	31821.1	34535.3	19991.1	28521.8	25062.7	19506.3	22986	22501.2	37697.5	37699.6	37613.6	35058.1	37702.7	37702.9	36178.5
POS_9384	2.171	355.105	Flumioxazin	[M+H]+	C19H15FN2O4	FOUWCSDKDDHKQP-UHFFFAOYSA-N	FC1=CC2=C(C=C1N3C(=O)C4=C(CCCC4)C3=O)N(CC#C)C(=O)CO2	Organoheterocyclic compounds	Benzoxazines	Benzoxazinones	C11035	0.716	33000	26692.6	22439.8	24026.7	28710.8	24576.5	36343	35195.6	32791.5	29532.5	25815.6	36215.9	36942.3	42375.2	36887.5	31205.9	33763.2	42750.1	30010.4	27287.3	36682.1	32024.4	34985.9	37980.5	31154.3	24449.8	29700.9	28988	31283.7	24099.1	29257.9
POS_8212	1.248	334.112	Flurtamone	[M+H]+	C18H14F3NO2	NYRMIJKDBAQCHC-UHFFFAOYSA-N	CNC1=C(C(=O)C(O1)C2=CC=CC=C2)C3=CC(=CC=C3)C(F)(F)F	Benzenoids	Benzene and substituted derivatives	Trifluoromethylbenzenes		0.716	21681.7	18413.5	23483.2	24989.9	38078.2	24703.1	33819.5	41348.1	30069	45656.4	15308	29929.9	13251.3	31035.9	42463.6	8420.95	22638.1	24999.7	32809.6	27032.8	38453.9	15838.2	36756.7	7801.98	17824.8	19418.2	23475.2	14494.6	26775.4	10675.4	19664.2
POS_7394	1.245	316.1	Flusilazole	[M+H]+	C16H15F2N3Si	FQKUGOMFVDPBIZ-UHFFFAOYSA-N	C[Si](C[N]1C=NC=N1)(C2=CC=C(F)C=C2)C3=CC=C(F)C=C3	Benzenoids	Benzene and substituted derivatives	Halobenzenes	C18733	0.722	49884.7	35734.6	16610.1	31836.3	40785.7	42727.1	17130.1	105207	22357.7	26119.2	15541.9	82898.9	34222.6	14071.2	36888.5	14128.9	27712.4	51359.6	35836.1	43846.4	46265.8	19392.4	28221.7	41822.1	32753.1	30059.5	32757.7	31887.8	32753.8	30808.4	33528.9
POS_13820	2.071	434.168	Fluvastatin	[M+Na]+	C24H26FNO4	FJLGEFLZQAZZCD-MCBHFWOFSA-N	CC(C)[N]1C2=C(C=CC=C2)C(=C1\\C=C\\[C@@H](O)C[C@@H](O)CC(O)=O)C3=CC=C(F)C=C3	Organoheterocyclic compounds	Pyrroles	Substituted pyrroles		0.742	69900	61244	59746.4	68096	156568	53171.6	52616.8	90394.5	56718.9	66104.5	47240.6	64162.6	39488.6	65613.1	43315.6	63532.7	28167.4	28812.1	56469.6	84164.3	43385.4	60579.6	27314.9	43743.2	42778.7	48179.6	42683.1	51493.2	42595.5	31719.4	44553.8
POS_13385	6.121	427.168	Fragransin B2	[M+Na]+	C22H28O7	CAUANPLJFMVCHO-UHFFFAOYSA-N	COC1=CC(=CC(=C1O)OC)C2OC(C(C)C2C)C3=CC(=C(O)C(=C3)OC)OC	Lignans, neolignans and related compounds	Furanoid lignans	Tetrahydrofuran lignans		0.862	17292.3	20674.9	21240.2	22619.9	21422.8	17678.2	2684.8	2412.74	1811.61	3151.91	3445.02	3226.7	5548.61	5876.2	9057.38	4332.02	6412.91	5781.63	4279.81	5323.12	2361.07	3605.44	1850.44	3843.09	7117.2	7065.29	8018.19	7687.69	6824.13	8234.2	6787
POS_2981	4.509	223.06	Fraxidin	[M+H]+	C11H10O5	QNFBKOHHLAWWTC-UHFFFAOYSA-N	COC1=C(OC)C(=C2OC(=O)C=CC2=C1)O	Phenylpropanoids and polyketides	Coumarins and derivatives	Hydroxycoumarins	C17479	0.729	9567.24	17019.3	20354	20889.3	20029.9	26524.1	23372.6	21989.4	23520.6	24476.2	24972.3	29236.5	16937.1	17418.7	26629.3	28061.1	21451.7	17533.2	38246.1	30005.8	37496.5	28149.5	59033.4	36030.3	15501.5	22215.7	33624.2	14864.9	22959.3	16295.6	22271.4
POS_4395	5.539	253.142	Frequentin	[M+H]+	C14H20O4	MHZVWXOKIRZLCJ-XZQMCIKJSA-N	CCC\\C=C\\C=C\\[C@@H]1C[C@@H](O)[C@@H](O)C(=O)[C@H]1C=O	Organic oxygen compounds	Organooxygen compounds	Carbonyl compounds		0.721	33775.1	68997.3	69746.2	96015	78318.3	81017.6	48273.2	52293.8	59392.1	52045.5	41376.4	52365.4	73237.3	71336.6	97323.7	62626.1	76867.5	82363.7	80685.5	83549.2	94192.6	72327.9	71746	95654.9	62179.7	56752.5	62325.3	58483	63592.7	24542	62196.4
POS_11619	13.461	395.365	Fucosterol	[M+H-H2O]+		OSELKOCHBMDKEJ-UHFFFAOYSA-N	CC=C(CCC(C)C1CCC2C3CC=C4CC(O)CCC4(C)C3CCC12C)C(C)C	Lipids and lipid-like molecules	Steroids and steroid derivatives	Stigmastanes and derivatives		0.875	279175	203314	274092	241069	218676	232990	417948	466024	481418	425823	410030	342102	405297	292966	317488	281140	391275	356788	317181	303731	339419	282791	365814	255579	296217	296319	297757	302606	263341	311134	302277
POS_10814	5.453	381.129	Fumiquinazoline F	[M+Na]+	C21H18N4O2	SUVZUTHVKIBYOH-KPZWWZAWSA-N	C[C@@H]1NC(=O)[C@@H](CC2=C[NH]C3=CC=CC=C23)N4C(=O)C5=CC=CC=C5N=C14	Organoheterocyclic compounds	Diazanaphthalenes	Benzodiazines		0.818	24515.6	40270.5	22510.3	28028.8	39066.8	37687.6	33100.2	35574.4	38713.5	33618.4	38713.6	30400.9	43398.3	52147.1	44173.5	56306.9	46802.9	52067.9	29264	28930.1	28581.9	33395.1	31163.7	25009.9	31404.2	32641.8	23316.5	32416.6	32638.1	19026.6	34289.5
POS_17821	5.63	508.203	Fumiquinazoline H	[M+Na]+	C27H27N5O4	SJNRYASCJOVKHZ-MBLBISRUSA-N	CC(C)C[C@@H]1NC2N(C1=O)C3=CC=CC=C3[C@]24C[C@H]5N6C(=O)C7=CC=CC=C7N=C6[C@](C)(NC5=O)O4	Organoheterocyclic compounds	Diazanaphthalenes	Benzodiazines		0.727	8227.66	15409.3	24909.5	31758.5	19132.8	9116.33	12020.5	7649.15	10274.4	10809.8	5170.26	7048.05	30495.6	142242	34877.5	93179.6	45713.4	27672.3	25203.7	20268.3	18649.8	78931	25881.4	29718.2	27891.7	29601.9	27921.9	27862.9	29352.3	15431.6	29344.6
POS_11439	5.287	393.164	Furaquinocin C	[M+Na]+	C22H26O5	GDSPWZDWUUGKIM-UHFFFAOYSA-N	COC1=C(C)C(=O)C2=C(C=C(O)C3=C2OC(C)C3(C)CCC=C(C)C)C1=O	Organoheterocyclic compounds	Naphthofurans			0.823	10731	19924.6	9427.62	15925.7	22354.5	20610.9	13644.2	22219.5	17921.3	15996.1	8506.69	17487.4	14448.9	12571.6	22490.2	14121.1	19495.7	16515.1	22652.6	17265.1	19692	13864.3	14451.6	19861.1	21458.1	20863	24933.3	22183.3	21511.2	15406.3	22213.6
POS_10635	3.29	377.121	Fusarenone X	[M+Na]+	C17H22O8	XGCUCFKWVIWWNW-CAYGJDLQSA-N	CC(=O)O[C@@H]1[C@@H](O)[C@H]2O[C@@H]3C=C(C)C(=O)[C@@H](O)[C@]3(CO)[C@]1(C)[C@]24CO4	Lipids and lipid-like molecules	Prenol lipids	Sesquiterpenoids		0.774	16652.8	25626.4	13839.5	25143.5	21792.8	23863.3	35352.3	36229.2	39995.5	42559	26064	35683.9	15761.1	16992.1	24916.8	14320.9	17315.3	21637.5	30286	29072.7	21556.4	21566	25464.3	20736.2	21281.7	20446.8	19886.7	23444.2	20341.9	14577	23838.5
POS_14591	4.297	447.124	Galapagin	[M+Na]+	C20H24O10	NJRLDXGREKHXGV-IVABAYMNSA-N	CC(=O)OC[C@H]1O[C@@H](OC2=C(C)C3=C(C(=C2C)O)C(=O)C=C(C)O3)[C@H](O)[C@@H](O)[C@@H]1O	Organic oxygen compounds	Organooxygen compounds	Carbohydrates and carbohydrate conjugates		0.766	14395.5	15847.5	7898.09	128487	7033.02	17524.7	18292.5	4003.22	32042	14701.7	19207	18310	19527.4	16316.8	14740	6502.63	14937.6	13618.5	13004.7	12978.7	4039.56	22858.3	5831.74	7568.86	17096.6	13983.2	9826.65	11380.9	20217.3	7568.03	13822.2
POS_5285	6.751	273.183	Galaxolidone	[M+H]+	C18H24O2	PGMHPYRIXBRRQD-UHFFFAOYSA-N	CC1COC(=O)C2=CC3=C(C=C12)C(C)(C)C(C)C3(C)C	Organoheterocyclic compounds	Benzopyrans	2-benzopyrans		0.9	287557	341322	301421	291253	356722	285803	208590	295785	260195	281177	223399	266035	171281	194962	258261	156544	200274	225402	248159	229645	229087	162614	255910	188212	230363	231045	237950	238490	238719	105194	238132
POS_12477	6.11	411.198	gamma-Tocotrienol	[M+H]+	C28H42O2	OTXNTMVVOOBZCV-WAZJVIJMSA-N	CC(C)=CCCC(C)=CCCC(C)=CCCC1(C)CCC2=CC(=C(C)C(=C2O1)C)O	Lipids and lipid-like molecules	Prenol lipids	Quinone and hydroquinone lipids	C14155	0.809	355499	329335	365569	281837	328055	287025	74480.4	90080.2	85698	86254.9	47440.8	40657.4	85163.3	106668	110796	85106.6	113779	104723	33016.2	33209.6	35701.1	37231	39163.7	40484.5	112910	106136	112901	108339	112926	52623.3	112855
POS_19704	12.386	545.381	Ganoderic acid Mi	[M+H]+	C33H52O6	DOGNEMJACWRRLK-NDENLUEZNA-N	O=C(O)C(=CCCC(C)C1CC(O)C2(C3=C(CCC12C)C4(C)CCC(OC(=O)C)C(C)(C)C4CC3OC)C)C					0.731	106243	96948.3	92182.3	86850.1	115264	84111	78215.2	99555.4	74756.5	78781	75898.7	85736.3	53700.4	94348	100614	75485.4	87109	90332.3	172136	161977	164598	129992	173383	151247	100680	88549.3	97018.7	107818	76280.5	97178.9	113042
POS_12594	6.181	413.215	Gardneramine	[M+H]+	C23H28N2O5	RIMDDIPKIZTBHU-KPDHXFAYSA-N	COC\\C=C1/CN2[C@H]3CC45C2C[C@H]1[C@@H]3COC4=NC6=C5C(=C(OC)C=C6OC)OC	Organoheterocyclic compounds	Indoles and derivatives	Indoles		0.817	47140.4	53222.3	53251.1	48632.8	51536.1	48290.6	37960.5	50941.5	40729.6	44413	37168.5	50570.7	53005.2	47571	69459.1	54280.9	71070.9	55807.8	60553.7	67734.7	63672.4	46050	60606.5	59444	48502.1	48565.8	50640	50784.2	48540.8	23871.7	54354.7
POS_12735	7.691	415.213	Gelomulide N	[M-H2O+H]+	C24H32O7	YOELDOOOBJSHSZ-SRFZOMHBSA-N	CC(=O)OC1CC(OC(C)=O)C2(C)C(CCC34OC3C5=C(C)C(=O)OC5CC24)C1(C)C	Organoheterocyclic compounds	Naphthofurans			0.774	22998	30934.8	33344.2	32099.2	30604.1	25649.8	27656.9	23582.1	27929	25124	22722.7	23077.7	30155.6	19914.6	30223.7	26438.2	22178.2	32174.4	28393.2	29837.8	21587.2	25363.4	23645.6	26724.9	30161.5	29557	30458.4	27315.5	30422.9	20799.4	30409.5
POS_12459	4.12	411.125	Geniposide	[M+H]+	C17H24O10	IBFYXTRXDNAPMM-VDNSNXDHSA-N	COC(=O)C1=CO[C@H]([C@@H]2[C@@H]1CC=C2CO)O[C@H]3[C@@H]([C@H]([C@@H]([C@H](O3)CO)O)O)O					0.884	7421.96	40587.3	10665.3	26009.3	36558.3	32511.4	57461.2	108797	70302.1	76773.8	49573.8	84483.3	26728.3	28193.8	27638.9	18609.4	35150.4	30477	58385.8	52683.7	56455.8	38243	78032.8	55381.4	43034.6	40260.8	42981.8	42927.5	41171.8	13892.5	42939.2
POS_18418	10.798	519.262	Genistein 7-O-beta-d-glucoside-6''-O-malonate	[M+H]+	C24H22O13	FRAUJUKWSKMNJY-RSEYPYQYSA-N	OC1C(O)C(COC(=O)CC(O)=O)OC(OC2=CC(=C3C(=O)C(=COC3=C2)C4=CC=C(O)C=C4)O)C1O	Phenylpropanoids and polyketides	Isoflavonoids	Isoflavonoid O-glycosides		0.762	27561.4	25630.7	26955.6	23950.1	27095.5	20178	32374.3	21135.1	17261.2	23368.7	22777.3	19218.5	28424.9	32392.6	23441.8	28415.7	20948.5	23456.6	20168.1	34208.9	40292.9	31434.7	29844.6	34346.6	31804.1	25041.8	30792.9	37034.5	28282.1	30840	34230.9
POS_15683	6.466	466.263	Geranyl 6-O-alpha-L-arabinofuranosyl-beta-D-glucopyranoside	[M+NH4]+	C21H36O10	AWDKYYYAAQQLEF-XRSPUIAPSA-N	CC(C)=CCCC(C)=CCOC1OC(COC2OC(CO)C(O)C2O)C(O)C(O)C1O	Lipids and lipid-like molecules	Prenol lipids	Terpene glycosides		0.81	23034.5	31447.1	33171.8	19713.2	25105.9	20898.4	127460	196939	146199	149838	152238	167838	19193.4	22985.4	32674.6	20611.8	22718.7	31145.4	34663.8	36744.3	28766.8	24467.5	54855.3	24704.8	55279.6	55328.9	58893.1	55265.5	56840.6	24802.3	57862.7
POS_2879	11.749	219.174	Germacrone	[M+H]+	C15H22O	CAULGCQHVOVVRN-SWZPTJTJSA-N	C/C/1=C\\CC(=C(C)C)C(=O)C/C(=C/CC1)/C					0.809	64683.9	70958.3	68305.3	67602.7	66830.4	69260.1	77791.5	69193	79973.9	78039.6	61854.2	68197.6	71959.1	54957	87906	69556.5	86648.9	68658.6	52788.1	69154.2	76396.4	65184.8	72466.9	61072.4	63830	63855.6	64521	75015.1	58812.3	72668.6	65767.8
POS_14220	3.291	441.135	Ginkgolide C	[M+H]+	C20H24O11	AMOGMTLMADGEOQ-UHFFFAOYNA-N	O=C1OC2OC34C(=O)OC5C(O)C(C(C)(C)C)C2(C1O)C54C(O)C6OC(=O)C(C)C63O					0.85	35791.4	86026.7	36213	41909.3	94577.4	65468.3	177751	186905	203612	198645	135547	209035	197250	224583	298114	168531	283342	273242	110439	128507	124519	93334.5	127750	103773	114581	115976	108385	122262	111885	66802.3	115869
POS_23906	9.059	645.434	Ginsenoside compound K	[M+H]+	C36H62O8	FVIZARNDLVOMSU-IRFFNABBSA-N	CC(C)=CCC[C@](C)(O[C@@H]1O[C@H](CO)[C@@H](O)[C@H](O)[C@H]1O)[C@H]2CC[C@]3(C)[C@@H]2[C@H](O)C[C@@H]4[C@@]5(C)CC[C@H](O)C(C)(C)[C@@H]5CC[C@@]34C	Lipids and lipid-like molecules	Prenol lipids	Terpene glycosides		0.798	22320.3	29815.6	28850.1	20622.4	33965.8	25731	20962.1	29572.8	22542.5	28444.1	16746.5	29649.4	9872.73	14705.4	9931.64	9929.61	9834.57	12258.9	15076	11316.3	12942.7	11195.4	15209.3	16909.7	15414.2	17023.8	14852.9	15741.2	14835.9	12517.7	15480.1
POS_29068	12.876	789.464	Ginsenoside Rk1	[M+H]+	C42H70O12	KWDWBAISZWOAHD-MHOSXIPRSA-N	CC(=CCCC(=C)[C@H]1CC[C@@]2([C@@H]1[C@@H](C[C@H]3[C@]2(CC[C@@H]4[C@@]3(CC[C@@H](C4(C)C)O[C@H]5[C@@H]([C@H]([C@@H]([C@H](O5)CO)O)O)O[C@H]6[C@@H]([C@H]([C@@H]([C@H](O6)CO)O)O)O)C)C)O)C)C					0.729	88694.2	93962.5	71201.3	55817.8	80168.7	83120.3	46751.2	55739.7	51881.4	46640.2	54476.2	58111.1	47369.1	38958.3	53903.5	34230.7	48541.5	47556	71578.4	62237.3	75839.6	48102.9	35181.5	62889.1	55796.5	42524.6	56479.9	53880.1	53961	58587.7	55661.7
POS_15842	8.527	469.33	Glabrolide	[M+H]+	C30H44O4	SSHDNSCEQSPWIM-FVTWEACWSA-N	C[C@]12CC[C@@H](C([C@@H]1CC[C@@]3([C@@H]2C(=O)C=C4[C@]3(CC[C@@]5([C@H]4C[C@@]6(C[C@H]5OC6=O)C)C)C)C)(C)C)O					0.749	15683.8	20098.5	20829.3	20201.7	26674.6	22602.8	38987.1	44712	33171.5	38840	23584.7	36795.2	39371	27009.1	42633.5	39607.5	58269	41808	44981.2	30105	21826.7	25346.1	26066.2	28494.3	26088.3	26930.4	23563.1	34752.1	26065.1	25606.1	31224.5
POS_18173	2.777	515.146	Globularin	[M+Na]+	C24H28O11	SCIGYBYAZUFDLA-LUVHZPKESA-N	OCC1OC(OC2OC=CC3C(O)C4OC4(COC(=O)C=CC5=CC=CC=C5)C23)C(O)C(O)C1O	Organic oxygen compounds	Organooxygen compounds	Carbohydrates and carbohydrate conjugates		0.749	12906.8	17697.7	10019.2	27893.1	20502.8	21743	17583.6	16290.6	25118.5	23041.3	17162.5	20693.7	18215.7	23920.8	15692.1	21485.1	24148.6	26886.3	20658.4	19286.5	16952.3	17029.9	19325.2	16627.4	15574.8	16720.5	15560	15407	16458.6	10678.7	15969
POS_9547	11.248	357.3	Glyceryl monooleate	[M+H]+	C21H40O4	RZRNAYUHWVFMIP-KTKRTIGZSA-N	CCCCCCCCC=CCCCCCCCC(=O)OCC(O)CO	Lipids and lipid-like molecules	Glycerolipids	Monoradylglycerols		0.912	726485	889491	1.11968e+06	710968	860578	721390	596669	1.10158e+06	923549	825808	912259	533735	729785	654573	709096	572231	602597	611583	668260	765019	572577	679385	595626	760742	924387	826374	945669	872357	908861	924126	923804
POS_9647	11.523	359.316	Glyceryl monostearate	[M+H]+	C21H42O4	VBICKXHEKHSIBG-UHFFFAOYSA-N	CCCCCCCCCCCCCCCCCC(=O)OCC(O)CO	Lipids and lipid-like molecules	Glycerolipids	Monoradylglycerols		0.798	375081	533365	478794	461296	684238	522147	529899	630074	590212	345557	668287	544545	36308	491037	361146	399021	356129	518057	506230	450857	457598	341688	270772	362605	412780	444307	522875	396061	405272	412195	473390
POS_8995	11.146	348.311	Glyceryl palmitate	[M+NH4]+	C19H38O4	QHZLMUACJMDIAE-UHFFFAOYSA-N	CCCCCCCCCCCCCCCC(=O)OCC(O)CO	Lipids and lipid-like molecules	Glycerolipids	Monoradylglycerols		0.887	433227	300373	509925	302317	525392	378189	446447	453686	405398	382893	453929	565334	386888	356001	376503	361217	358767	462133	375565	506626	239303	245319	246302	339228	259252	433400	409363	390202	389748	445705	389838
POS_16690	9.27	485.361	Glycyrrhetic acid, Me ester	[M+H]+	C31H48O4	RMIVRCBSQPCSCQ-XMXBCSEGSA-N	CC1(C)C2CC[C@]3(C)C(C(=O)C=C4C5C[C@](C)(CC[C@]5(C)CC[C@]43C)C(=O)OC)[C@@]2(C)CCC1O					0.703	349532	591739	447161	419401	525219	510268	743552	747428	758613	712219	513253	623024	381079	428320	398622	372358	403371	372690	261004	377035	268529	272539	337368	268924	393924	380299	401041	379867	235697	393790	393440
POS_12660	7.187	414.148	Gnoscopine	[M+H]+	C22H23NO7	AKNNEGZIBPJZJG-UHFFFAOYSA-N	COC1=C(OC)C2=C(C=C1)C(OC2=O)C3N(C)CCC4=CC5=C(OCO5)C(=C34)OC	Alkaloids and derivatives	Phthalide isoquinolines			0.7	4815.12	3595.01	3942.78	5142.83	4400.44	1667.46	16980.2	11737.2	14421.8	14718	10723.8	3801.31	8954.71	19268.4	4585.19	10907.9	4862.85	3074.12	3679.72	3311.6	3224.6	7940.69	2561.63	6116.67	6257.46	5427.36	7225.6	6267.67	5917.02	6326.35	5791.06
POS_24811	7.963	669.344	Goshonoside F5	[M+Na]+	C32H54O13	QIOMMMCQFIBVKA-PPQBIMEKSA-N	CC(CCC1C(=C)CCC2C(C)(COC3OC(CO)C(O)C(O)C3O)C(O)CCC12C)=CCOC4OC(CO)C(O)C(O)C4O	Lipids and lipid-like molecules	Prenol lipids	Terpene glycosides		0.728	45310.4	55437	51216.2	37866.3	52508.3	48369.3	37425.1	41990.2	52178	47557.6	35310.3	41949.1	23508.4	22795.3	35717.2	18508	31062.3	33394.4	49339.4	53067.5	43035.2	29232.9	43732.6	47704.1	33280.7	35050.3	34047.6	34992.6	33837.5	14869.9	35053.8
POS_9248	0.634	353.085	Griseofulvin	[M+H]+	C17H17ClO6	DDUHZTYCFQRHIY-RBHXEPJQSA-N	COC1=C(Cl)C2=C(C(=O)[C@]3(O2)[C@H](C)CC(=O)C=C3OC)C(=C1)OC	Organoheterocyclic compounds	Benzofurans		C06686	0.778	127082	137609	132836	200070	140134	150161	274222	248973	269017	239366	205783	201386	306195	269105	233517	277414	288861	229573	221561	231095	213062	181289	235599	219569	206837	193173	213888	207265	206887	207718	212813
POS_1026	1.47	152.055	Guanine	[M+H]+	C5H5N5O	UYTPUPDQBNUYGX-UHFFFAOYSA-N	OC1=NC(=N)NC2=C1N=C[NH]2	Organoheterocyclic compounds	Imidazopyrimidines	Purines and purine derivatives		0.796	26165.9	26991.3	18460.4	19051.1	32813.5	24852.2	14898.6	20316.9	15765.3	17934.3	13065.4	17480.9	8706.98	10619	18368.3	6225.22	10660	14349.4	23915.2	29212.2	23905.7	14878	23769.5	23882.3	15537.2	15798.8	14687.4	15147	15566.2	12285.8	15127.9
POS_6974	8.598	307.228	h_61_17_Epioxandrolone	[M+H]+	C19H30O3	QSLJIVKCVHQPLV-ZXOYHYBESA-N	C[C@@]1(O)CCC2C3CCC4CC(=O)OC[C@]4(C)C3CC[C@]12C	Lipids and lipid-like molecules	Steroids and steroid derivatives	Steroid lactones		0.81	34266.5	48967.4	43971.3	37408.2	41194.7	36769.4	42831.1	47650.3	50476	35826.3	33577.1	41110.3	23336.1	26222.3	28677.1	27168.9	25413.7	23118.4	70934.3	75149.5	47475.9	56906.4	80091.4	49457.5	41706.7	36858.8	45914.3	40626.1	30341.8	42068.9	40640
POS_6245	5.499	291.192	h_92_Oxabolone	[M+H]+	C18H26O3	GXHBCWCMYVTJOW-DNBWYCQVSA-N	C[C@]12CCC3C(CCC4=C(O)C(=O)CCC34)C1CC[C@@H]2O	Lipids and lipid-like molecules	Steroids and steroid derivatives	Estrane steroids		0.719	17519.4	50522.5	41242.7	20619.7	56583.3	36617.1	79949.3	106388	105664	98003.1	68369.2	105616	29671.9	24130.8	40393.1	25781.2	44881.8	31094.3	118654	116186	118229	70599.6	80174.9	117210	57337.3	52770	57297.3	55793.1	55193.5	25684.1	57292.4
POS_18285	4.094	517.166	Harpagoside	[M+Na]+	C24H30O11	KVRQGMOSZKPBNS-FMHLWDFHSA-N	CC1(CC(O)C2(O)C=COC(OC3OC(CO)C(O)C(O)C3O)C12)OC(=O)C=CC4=CC=CC=C4	Lipids and lipid-like molecules	Prenol lipids	Terpene glycosides	C09783	0.78	16021	32488.9	16491.7	19653.2	30047.4	25478.2	24346.2	23810.4	21775.7	24090.2	24769.8	25528.1	19511.3	25479.1	29273.1	18603.6	21597	20272.3	24454.4	23526.1	21261.6	19127.9	24334.8	26042.5	22388.7	18340.9	22412.5	20817.7	23892.3	15438.8	22436.9
POS_13677	9.227	431.313	Hecogenin	[M+H]+	C27H42O4	QOLRLLFJMZLYQJ-LOBDNJQFSA-N	CC1CCC2(OC1)OC3CC4C5CCC6CC(O)CCC6(C)C5CC(=O)C4(C)C3C2C	Lipids and lipid-like molecules	Prenol lipids	Triterpenoids	C08902	0.701	20670.6	26453.2	20726.6	21822.5	25006.2	25813.9	46951.5	65846.6	60819.2	48219.6	30724.9	52701.4	33231.6	30525.7	41502.5	32046	41756.4	43047.2	31141.9	30683.3	22382.8	23507.2	33971.2	25725.8	29677.2	25872.7	23782.2	27206.6	25876.7	27891.4	25867.5
POS_3302	9.793	229.194	Heptadec-9-en-4,6-diyn-8-ol	[M+H-H2O]+	C17H26O	KIWXXCLBXNHHQU-VQLHDFICNA-N	OC(C#CC#CCCC)C=CCCCCCCC					0.764	45910.3	47795.7	39370.3	52401.5	59775.8	47126.6	54411.9	58685.2	38818.4	40706.3	63119.2	55201.5	43762	48873	37071.1	36706.5	38004.9	42313.5	10668.4	13905.5	16222.9	17146	15413.4	10747.9	43076.6	42943.2	41841.4	46207	41360.6	43349	47410.7
POS_12588	5.484	413.213	Hexa(methoxymethyl)melamine	[M+Na]+	C15H30N6O6	BNCADMBVWNPPIZ-UHFFFAOYSA-N	COCN(COC)C1=NC(=NC(=N1)N(COC)COC)N(COC)COC	Organic nitrogen compounds	Organonitrogen compounds	Amines		0.833	191426	419612	330032	362705	441332	396393	284976	350666	305069	332181	262138	293086	496110	440774	525658	369240	567514	487506	226428	473488	348684	387087	171463	339859	418962	419277	430564	426145	437955	189566	437633
POS_18074	6.172	513.206	Hexacyclinic acid	[M+Na]+	C26H34O9	OTGHTIDLDTWPFJ-ROQUJFDLSA-N	CC1C(O)C2C(C=C(C3CC4C(C23)C5C(=O)OC6CCC4(C)OC5(O)C6C)C(O)=O)C1OC(C)=O	Lipids and lipid-like molecules	Fatty Acyls	Eicosanoids		0.785	18686.6	17417.6	14893.4	10298	31300.7	11215.6	13046.1	19995.5	13898.5	16871.8	11370	7939.9	10509	13098.2	14823.8	9644.51	14154.5	9728.35	23551.5	21029.3	15418.3	13741.7	50793.2	36276.9	11716.7	15391.9	12501.3	10865.5	15411.1	9518.06	11374.5
POS_6914	2.745	306.099	Hexose + C4H5N3O2	[M+H]+	C10H15N3O8	JJWYIMQKLTVAGZ-UHFFFAOYSA-N	NC1=C(OC2OC(CO)C(O)C(O)C2O)C(=O)NC(=O)N1	Organic oxygen compounds	Organooxygen compounds	Carbohydrates and carbohydrate conjugates		0.748	14468.8	18069.4	10693.8	19696.9	19160.5	22384	7456.87	12031	9965.56	11406	12928.2	13562.6	29428.5	29258.2	43089.7	20855.4	36932.3	42677.5	15178.4	18301.7	18946.3	14940.9	12408.4	18255.4	18751.6	19179.8	18757.1	19393.3	18784.2	11253.3	19358.4
POS_2130	12.395	195.122	Hexylresorcinol	[M+H]+	C12H18O2	WFJIVOKAWHGMBH-UHFFFAOYSA-N	CCCCCCC1=CC=C(O)C=C1O	Benzenoids	Phenols	Benzenediols		0.727	442834	373878	389286	291752	200896	195142	410707	368595	301408	400897	350725	347951	284248	380142	456906	362984	371317	295770	287093	441154	255870	398715	427713	367384	302218	278540	231285	267156	260284	279152	277470
POS_8889	10.011	346.269	Himbacine	[M+H]+	C22H35NO2	FMPNFDSPHNUFOS-UHFFFAOYSA-N	CC1CCCC(C=CC2C3CCCCC3CC4C2C(C)OC4=O)N1C	Organoheterocyclic compounds	Naphthofurans			0.708	35784.5	29033.6	35493.2	41329	39577.4	29692.2	28719	34148	21697.2	34439.6	32425.9	26469.4	17737	46711.2	24695.5	38973.5	28077.7	18794.1	21158.7	25677.1	48859.7	42369.3	38724.4	23888.2	38503.4	32419.6	39204.4	37656.5	34033.6	42344.7	37907
POS_10138	7.499	369.222	Hirsutine	[M+H]+	C22H28N2O3	NMLUOJBSAYAYEM-GZRFBZBPSA-N	CC[C@H]1CN2CCC3=C([C@H]2C[C@@H]1C(=COC)C(=O)OC)NC4=CC=CC=C34					0.718	7691.93	11299.1	11841.1	10302.2	22923.4	8173.28	6384.05	29691	17376.3	7793.12	19452.4	9287.38	36535.1	18430.2	37230.7	30431.9	36037.4	38882.3	5574.73	16091.1	17963.5	14914.2	10920.2	10444.4	19045.8	17457.1	19049.4	18102.6	19986.1	18012.4	9338.97
POS_283	0.95	112.086	Histamine	[M+H]+	C5H9N3	NTYJJOPFIAHURM-UHFFFAOYSA-N	NCCC1=CN=C[NH]1	Organic nitrogen compounds	Organonitrogen compounds	Amines	C00388	0.73	8144.88	13199.3	8055.1	6200.85	11442.6	10003.2	8638.29	7374.46	9320.09	7930.05	5342.25	9185.64	82328.6	89005.8	107862	51627.9	99585.6	102548	71626	76198.8	73212.7	59951.2	70870.5	69535.1	30352.8	32733.7	30806.8	31563	31936.2	29511.3	31572.5
POS_14609	3.644	447.194	HT-2 Toxin	[M+Na]+	C22H32O8	PNKLMTPXERFKEN-MLXHEQMXSA-N	CC(C)CC(=O)O[C@H]1C[C@@]2(COC(C)=O)[C@H](O[C@@H]3[C@H](O)[C@@H](O)[C@@]2(C)[C@]34CO4)C=C1C	Lipids and lipid-like molecules	Prenol lipids	Sesquiterpenoids		0.747	23422.3	52384.2	25752.9	33287.5	47756.2	39524.2	46407.8	92901	56562.7	75324.2	38342.1	87664.4	31122.1	27796.7	65670.5	16851.5	44930.4	69868.7	63931.3	56409	81172.4	29524.4	59130.6	85067.5	59727.6	65259.7	60420.2	59814.1	62387.2	34437.2	62504.7
POS_9818	7.894	363.214	Hydrocortisone	[M+H]+	C21H30O5	JYGXADMDTFJGBT-VWUMJDOOSA-N	CC12CCC(=O)C=C1CCC3C4CCC(O)(C(=O)CO)C4(C)CC(O)C23	Lipids and lipid-like molecules	Steroids and steroid derivatives	Hydroxysteroids	C00735	0.777	45733	47898	36123.1	31434.8	45233.7	38906.2	36979.9	44957	40123.6	43963.1	23422.3	46242.7	28657.4	30376.9	39459.6	27946.6	28772.9	41121.6	45803	50234.5	31572.7	24280.9	43475.8	31668.2	32261.9	32330.4	28537.6	30781	32418.1	14541	32274.5
POS_7849	9.01	327.216	Hydroquinidine	[M+H]+	C20H26N2O2	LJOQGZACKSYWCH-NBGVHYBESA-N	CC[C@H]1CN2CCC1C[C@@H]2[C@H](C3=C4C=C(C=CC4=NC=C3)OC)O					0.728	75075.7	83081.5	89074.5	64837.5	85636.8	65320.6	78823.9	92390.7	71820.2	86781.9	74920.4	72610.8	68455.8	85099.9	77663.5	85017.5	75143.6	65669.7	78752.8	91940.6	63286.2	79299.8	96691.5	90179.5	77779.4	66844	77091.8	77127.5	61573.3	72528.9	77079
POS_10641	2.671	377.143	Hyflavin	[M+H]+	C17H20N4O6	AUNGANRZJHBGPY-UHFFFAOYSA-N	CC1=CC2=C(C=C1C)N(CC(O)C(O)C(O)CO)C3=NC(=O)NC(=O)C3=N2	Organoheterocyclic compounds	Pteridines and derivatives	Alloxazines and isoalloxazines		0.862	156856	131847	89246.2	123474	160144	133745	143798	255327	137625	151475	86288.9	233832	87953.8	70876.3	103824	50434.5	88772.8	133132	237410	232200	236491	136552	200993	237720	151408	171607	146930	156975	156948	96303.7	157137
POS_16738	4.66	487.08	Hyperoside	[M+Na]+		OVSQVDMCBVZWGM-DTGCRPNFSA-N	OCC1OC(OC2=C(OC3=C(C(=CC(=C3)O)O)C2=O)C4=CC(=C(O)C=C4)O)C(O)C(O)C1O	Phenylpropanoids and polyketides	Flavonoids	Flavonoid glycosides	C10073	0.714	16864	42703.7	19334.4	33261.9	28718.9	37702.5	40899.5	48095	48444.9	47843.9	60357.2	41458.1	36402.9	47540.9	42688.7	31762.5	40132.9	52545.6	31695.3	23449.1	28518.1	23196	33881.9	22650.4	32674.7	32560.2	30307.7	32687.4	31512	13423.2	32648.7
POS_18858	3.596	529.15	Hypocrellin B	[M+H]+	C30H26O10	APTUSGMALOMQQL-UHFFFAOYSA-N	COC1=CC(O)=C2C(=O)C(OC)=C3CC(C)=C(C(C)=O)C4=C(OC)C(=O)C5=C(O)C=C(OC)C6=C1C2=C3C4=C56					0.813	8557.97	26882.2	13942.6	22535.1	22779.5	21522.7	67446.6	87458.3	74511.5	72922.1	49957.6	83533.9	26520.3	30024.3	42777.7	19600.8	35839.4	32460.1	8643.46	6281.67	10020.3	16319.3	1643.17	5880.67	41101.2	39761.9	40405.4	42105.8	39691.6	27271.5	45158.5
POS_11268	3.961	389.217	Icariside B5	[M+H]+	C19H32O8	CZYPGTRKJFYXLT-SUHXYMONSA-N	C[C@H](CC[C@@]1(O)C(=CC(=O)CC1(C)C)C)O[C@@H]2O[C@H](CO)[C@@H](O)[C@H](O)[C@H]2O	Lipids and lipid-like molecules	Fatty Acyls	Fatty acyl glycosides		0.938	227213	349767	163641	403130	501050	336601	771151	835993	948608	914576	982264	1.07614e+06	1.06389e+06	1.23009e+06	1.22195e+06	1.05163e+06	1.1056e+06	1.4643e+06	588324	573919	739074	432412	607099	528404	650347	698185	621275	737788	695972	407364	696041
POS_13258	2.883	425.143	Icariside F2	[M+Na]+	C18H26O10	NJMQSVWMCODQIP-FQXXIRCGSA-N	OC[C@@]1(O)CO[C@@H](OC[C@H]2O[C@@H](OCC3=CC=CC=C3)[C@H](O)[C@@H](O)[C@@H]2O)[C@@H]1O	Organic oxygen compounds	Organooxygen compounds	Carbohydrates and carbohydrate conjugates		0.804	13101.2	17804.7	11625.8	13381.8	18983.7	16763.2	19239.3	24440.5	21883	22120.3	16776.6	22131.5	25232.6	25099.9	37594.6	19141.4	27474.7	32424.5	21526.5	21498.1	20344.5	15777.4	20451.8	25542.6	15920.3	15852.5	16958.6	15504.5	16710	13383.3	15464.6
POS_9032	3.511	349.181	Imidocarb	[M+H]+	C19H20N6O	SCEVFJUWLLRELN-UHFFFAOYSA-N	O=C(NC1=CC(=CC=C1)C2=NCCN2)NC3=CC(=CC=C3)C4=NCCN4	Benzenoids	Benzene and substituted derivatives	N-phenylureas		0.816	188961	245187	135245	293531	347096	223645	271868	262058	270302	272740	251468	248342	258321	303686	288387	340909	249793	237764	275445	293156	269442	257139	280756	265953	304690	241791	233651	253940	248197	190047	250046
POS_1192	4.462	160.074	Indole-3-acetaldehyde	[M+H]+	C10H9NO	WHOOUMGHGSPMGR-UHFFFAOYSA-N	O=CCC1=C[NH]C2=CC=CC=C12	Organoheterocyclic compounds	Indoles and derivatives	Indoles	C00637	0.749	9376.99	17644.1	8112.65	17467.1	13963.4	19455.2	53482.1	38145.4	51378.6	81035.2	22703.6	88178.6	40027.5	24407.9	53419.6	23674.2	47299.9	82486.4	118098	143864	126246	71772.1	106168	91245.9	33554.5	30639.1	35387.1	32409.8	33570.5	21815.9	33883.4
POS_502	4.506	130.064	Indole-3-carbinol	[M+H-H2O]+	C9H9NO	IVYPNXXAYMYVSP-UHFFFAOYSA-N	OCC1=C[NH]C2=C1C=CC=C2	Organoheterocyclic compounds	Indoles and derivatives	Indoles		0.706	5711.12	7594.72	7389.35	6951.06	8813.31	7316.18	31584.6	36421.3	34738.7	44066.9	19279.1	21614.6	28531.4	36558.5	35439.3	23360.4	26461	28308.8	36635.5	44469	43649	35122.8	63021.9	47007	21056.2	14067.5	21027.8	21319.5	20123.2	13858.4	21152.4
POS_612	4.114	134.058	Indoxyl sulfate	[M+H]+	C8H7NO4S	BXFFHSIDQOFMLE-UHFFFAOYSA-N	O[S](=O)(=O)OC1=C[NH]C2=C1C=CC=C2	Organic acids and derivatives	Organic sulfuric acids and derivatives	Arylsulfates		0.808	12123.9	9417.41	8517.76	10129	3214.44	7680.68	5392.27	19337	8156.49	14043.9	7721.32	20652.1	5715.37	8286.8	5844.84	4528.78	6015.11	11484.9	29983.3	32602	29703.8	18680	22386.2	30719.1	10338.5	12933.8	12999.9	10500.4	9035.45	16017	10479.9
POS_13539	11.321	429.239	Irbesartan	[M+H]+	C25H28N6O	YOSHYTLCDANDAN-UHFFFAOYSA-N	CCCCC1=NC2(CCCC2)C(=O)N1CC3=CC=C(C=C3)C4=CC=CC=C4C5=N[NH]N=N5	Benzenoids	Benzene and substituted derivatives	Biphenyls and derivatives	C07469	0.717	80245.9	88850.1	85937.5	39843.3	112033	88501.6	11272	11485.4	13799.5	8707.26	12177.5	14059.1	8818.43	8538.06	6399.04	10125.8	13164.5	17871.2	2742.16	7672.83	3746.23	4207.4	2366.64	9129.17	32237	28393.7	31785.1	34432	31797.3	32374.8	31800.6
POS_11126	6.594	387.108	Irisflorentin	[M+H]+	C20H18O8	RISXUTCDCPHJFQ-UHFFFAOYSA-N	COC1=CC(=CC(=C1OC)OC)C2=COC3=CC4=C(C(=C3C2=O)OC)OCO4					0.702	12285.4	20790.7	16354.8	12587.2	27012.1	13257.7	348.366	238.057	568.901	1173.8	805.093	525.617	450.279	135.999	371.703	952.012	922.762	1323.47	148.987	792.283	347.505	1902.26	359.26	808.538	3858.49	2954.52	3696.97	4238.26	3245.49	3708.57	3218.43
POS_879	4.025	148.038	Isatin	[M+H]+	C8H5NO2	JXDYKVIHCLTXOP-UHFFFAOYSA-N	O=C1NC2=CC=CC=C2C1=O	Organoheterocyclic compounds	Indoles and derivatives	Indolines	C11129	0.72	50439.6	92842.5	48011.4	96687.3	109963	87128.9	86000.9	90707	74447.9	89836.6	79743.8	89284.4	53417	65132.6	76095.9	45578	65895.5	70134.2	43115.8	33966.7	39672.2	39004.2	28549.8	39840.1	84731.8	78656.8	68764.8	81592.1	94328.9	56670.7	78524.8
POS_19323	4.284	537.248	iso-Roridine E	[M+Na]+	C29H38O8	KEEQQEKLEZRLDS-JULYGXFESA-N	C[C@H](O)[C@H]\\1OCC/C(=C/C(=O)OC[C@]23CCC(=C[C@H]2O[C@@H]4C[C@@H](OC(=O)\\C=C/C=C1)[C@@]3(C)[C@]45CO5)C)C	Lipids and lipid-like molecules	Prenol lipids	Sesquiterpenoids		0.701	110190	176713	86180.6	95189	161289	105254	47408.4	108521	49529.4	85168.9	69351.2	63417.6	44735.3	62471.9	72368	43723.2	46634.2	40278.7	139946	68458.5	108267	75870.1	169317	109314	93594.2	56097.9	93495	119516	16076.6	64475.8	101356
POS_3433	5.879	233.152	Isoalantolactone	[M+H]+	C15H20O2	CVUANYCQTOGILD-QVHKTLOISA-N	C[C@]12CCCC(=C)[C@@H]1C[C@H]3[C@@H](C2)OC(=O)C3=C	Lipids and lipid-like molecules	Prenol lipids	Terpene lactones		0.838	161935	190725	147160	184035	219224	181367	128430	178774	154488	155219	129445	151947	132144	141296	184613	131114	152689	149349	172101	165771	178877	138112	186798	170228	167182	154616	172127	164146	164183	137250	177330
POS_12471	5.029	411.174	Isoapetalic acid	[M+Na]+	C22H28O6	JZWLSXINEVHWEP-UHFFFAOYSA-N	CCCC(CC(O)=O)C1=C2OC(C)C(C)C(=O)C2=C(O)C3=C1OC(C)(C)C=C3	Organoheterocyclic compounds	Benzopyrans	1-benzopyrans		0.811	73462.2	33657.2	69397.8	41891.6	40802.6	38061.5	59791.3	32233.4	58890.4	19155.5	56578.1	20220.2	89234.2	105915	148045	81792.1	128245	141599	29807.6	37968.1	86926.4	15703.3	80761.9	52519.1	34390.2	41948.1	32421.4	70803.4	34613.6	55312.6	32024.4
POS_19985	8.425	551.277	Isogomphrenin I	[M+H]+	C24H26N2O13	IKCBLEDGTPAJDE-VRFZYHLASA-N	OCC1OC(OC2=C(O)C=C3CC(N(C=CC4=CC(=NC(C4)C(O)=O)C(O)=O)C3=C2)C(O)=O)C(O)C(O)C1O	Organic oxygen compounds	Organooxygen compounds	Carbohydrates and carbohydrate conjugates		0.771	27710.9	26178.7	21225.7	15052.8	26350.4	23070.7	8663.13	7503.07	18395.5	11864.9	15101.6	12861.9	7355.57	5423.97	9889.49	3957.96	4971.02	9033.62	12080.1	23448.1	16866.7	18812.1	13132.7	11635.6	12768.6	13936.7	16903.2	14295.1	13510.1	14057.7	14296.4
POS_24146	7.296	653.312	Isohernandezine	[M+H]+	C39H44N2O7	FUZMQNZACIFDBL-IHLOFXLRSA-N	COC1=C2OC3=CC=C(C[C@H]4N(C)CCC5=CC(=C(OC6=C(OC)C(=C(OC)C7=C6[C@H](CC(=C2)C=C1)N(C)CC7)OC)C=C45)OC)C=C3	Phenylpropanoids and polyketides	Tannins			0.803	30457.7	59461.1	58353	43223.5	47861.6	33969.7	38310.7	38889	45331.5	62978.7	42710.9	42180.1	25172.4	34770.2	37808.5	23746.8	30943.5	29124.3	45134.9	39824	34691.6	23235	36392.3	42366.7	30806.9	18293.8	29163.4	35006.8	27717.1	20557.9	29195.1
POS_9644	9.706	359.294	Isolithocholic acid	[M-H2O+H]+	C24H40O3	SMEROWZSTRWXGI-WFVDQZAMSA-N	C[C@H](CCC(O)=O)[C@H]1CC[C@H]2[C@@H]3CC[C@@H]4C[C@@H](O)CC[C@]4(C)[C@H]3CC[C@]12C	Lipids and lipid-like molecules	Steroids and steroid derivatives	Bile acids, alcohols and derivatives		0.772	86615.2	173359	107099	91239.5	167819	134706	169514	213169	195355	191444	87032.9	168979	40325.3	39786.1	54561.6	39672.9	51575.5	49351.2	54440.5	59964.3	54894.5	49147	48382.6	57489.2	70650	71619	69935.1	81066.8	50345.8	70011.3	73269
POS_13516	4.324	429.156	Isolupalbigenin	[M+Na]+	C25H26O5	FXJPTJQFJYNFKC-UHFFFAOYSA-N	CC(C)=CCC1=C(O)C=CC(=C1)C2=COC3=C(CC=C(C)C)C(=CC(=C3C2=O)O)O	Phenylpropanoids and polyketides	Isoflavonoids	Isoflav-2-enes		0.824	36896.9	78264	28847.4	55123.9	47849.5	54559.8	35485.3	34947	21925.8	35525.1	26784.9	17954.8	69337.2	73019.1	68815.1	67992.4	79876.9	73910.2	66539.7	70376.7	79049.8	46840.6	72184.5	88437.1	41856.4	47741.6	41944.4	42751.6	43877.4	19540.8	43899
POS_10031	9.961	367.245	Isomuronic acid	[M+H]+	C21H34O5	KYSXDEQQOVVLIN-GOSISDBHSA-N	CC(=O)CCCCCCCCCCCCC[C@H]1OC(=O)C(=C1C(O)=O)C	Organoheterocyclic compounds	Dihydrofurans	Furanones		0.746	169734	246811	221851	199028	248991	197510	142963	166627	141832	152110	165641	134787	127451	133053	111240	126538	110532	105756	88429.5	99497.2	82334.4	82745.5	106150	85844.7	144471	134539	144506	145981	116461	141236	154216
POS_737	12.402	139.111	Isophorone	[M+H]+	C9H14O	HJOVHMDZYOCNQW-UHFFFAOYSA-N	CC1=CC(=O)CC(C)(C)C1	Organic oxygen compounds	Organooxygen compounds	Carbonyl compounds	C14743	0.703	703512	701107	672308	803265	592410	661424	804656	682511	617834	581965	551252	675179	586177	754712	679337	617402	814458	660301	673798	721268	715841	647935	665787	612044	685596	579637	682004	781255	579459	669843	689779
POS_7419	0.848	317.063	Isorhamnetin	[M+H]+	C16H12O7	IZQSVPBOUDKVDZ-UHFFFAOYSA-N	COC1=C(O)C=CC(=C1)C2=C(O)C(=O)C3=C(O2)C=C(O)C=C3O	Phenylpropanoids and polyketides	Flavonoids	Flavones	C10084	0.758	37341.8	43018.2	38485.2	48472.5	47813.9	51477.8	23746	37264.3	43915.5	28417	32751.7	41172.9	36389.9	31512.2	41445	16292.1	42874	30074.6	29472.7	29477	41709	27963.3	33018.5	26470.8	23339.9	27195.7	27107.6	28373.1	28356.2	15510.2	29217.3
POS_14351	4.665	443.13	Isorhapontin	[M+Na]+	C21H24O9	KLPUXMNQDCUPNO-DXKBKAGUSA-N	COC1=C(O)C=CC(=C1)C=CC2=CC(=CC(=C2)OC3OC(CO)C(O)C(O)C3O)O	Phenylpropanoids and polyketides	Stilbenes	Stilbene glycosides	C10266	0.761	12991.5	29965.7	13528	15491.4	19018.1	18397.8	15178.1	22892.5	20589.5	21341.4	18053.3	15132.8	42930.6	51763.7	79533.1	57482	54231	63386.4	24295.1	20141.2	19247.8	20077.1	27870.2	22791.3	24007.3	20131.2	24442.2	24084.3	20176.1	13785.8	24147.1
POS_9624	6.488	359.203	Itopride	[M+H]+	C20H26N2O4	QQQIECGTIMUVDS-UHFFFAOYSA-N	COC1=CC=C(C=C1OC)C(O)=NCC2=CC=C(OCCN(C)C)C=C2	Benzenoids	Benzene and substituted derivatives	Benzoic acids and derivatives		0.728	93919.6	102135	102617	139862	104254	92836.2	76739.4	82551.1	81247	78173.5	59199.1	88335.2	123645	139644	147640	112727	156473	135925	200395	210091	239464	153267	91694.4	223068	118701	117814	126021	117845	122498	61355	122418
POS_9210	6.889	352.244	Jacobine	[M+H]+	C18H25NO6	IAPHXJRHXBQDQJ-WKMWQDDRSA-N	C[C@@H]1C[C@@]2(O[C@H]2C)C(=O)O[C@@H]3CCN4CC=C(COC(=O)[C@]1(C)O)[C@H]34	Alkaloids and derivatives				0.796	72994.5	126653	115110	136778	168046	115235	105990	123112	105319	113301	117534	104305	108500	128841	110593	163933	112476	98336.5	111443	107898	95026.8	114320	112500	109102	139762	95839.3	120094	115760	120198	78693	120051
POS_10070	6.195	368.168	Jacobine N-oxide	[M+H]+	C18H25NO7	NKRQJWQYBNTAEV-SAJQNFQWSA-N	C[C@@H]1C[C@@]2(O[C@H]2C)C(=O)O[C@@H]3CC[N]4(=O)CC=C(COC(=O)[C@]1(C)O)[C@H]34	Alkaloids and derivatives				0.762	50254.8	66423.5	65020	60570.5	79033.7	69501.4	81273.4	106207	86876.5	91179.5	78928.3	90819.9	30966	31577.6	38557.9	19931.8	33810.3	36843.4	12872.1	19933	16493.9	14984.9	9923.72	13829.9	61513.7	62313.7	64105.2	63125.8	64168.7	31817.7	64233.8
POS_2952	10.641	221.19	Jaeschkeanadiol	[M-H2O+H]+	C15H26O2	SUAPQGLGNKUSLY-LJISPDSOSA-N	CC(C)C1(O)CCC2(C)CC=C(C)CC(O)C12	Lipids and lipid-like molecules	Prenol lipids	Sesquiterpenoids		0.761	82049	84837	83411.9	89481.4	78035.3	130608	110261	101240	159187	82919.4	102466	111373	65922.3	65198.1	73274.3	69407	74457	91113.3	54145.7	71224.3	45753.8	59528.9	45591.5	45299.7	79932.6	78531.6	76244.9	76766.5	78031.4	79870.9	79806.2
POS_1788	7.59	181.121	Jasmolone	[M+H]+	C11H16O2	SVRKACAGHUZSGU-SNAWJCMRNA-N	O=C1C(=C(C)C(O)C1)CC=CCC					0.716	51380	100327	90179.9	77437.5	97752.6	76280.7	63295.4	72874.3	67762.1	75763.7	62291.8	72574	73466.3	62441.6	81296.1	59187.5	64737.7	70647	107935	96751.8	106517	73173.9	101613	96534.7	75987.8	64375.2	76747.2	73420.1	76107.2	38615.1	76107.5
POS_10907	1.729	383.128	Junipediol A 8-glucoside	[M+Na]+	C16H24O9	REHZVRNVHQFBAF-YLHHEPAUSA-N	COC1=CC(=CC=C1O)C(CO)COC2OC(CO)C(O)C(O)C2O	Organic oxygen compounds	Organooxygen compounds	Carbohydrates and carbohydrate conjugates		0.813	26965.6	30482.3	26163.4	20713.7	33912.1	28617.7	35521	39009.7	43224.4	38108.1	30729.8	33229	23247.8	28365.1	38684.9	20269.8	30360	34724	22171.7	22090.9	23370.1	12802.1	14564.2	17941.5	22357.5	23585.2	20373.4	22227.5	23869.3	17435.6	22686
POS_10808	3.698	381.114	Junipediol B 8-O-glucoside	[M+Na]+	C16H22O9	YQZGDKAOATWZIG-YLHHEPAUSA-N	OCC(CO[C@@H]1O[C@H](CO)[C@@H](O)[C@H](O)[C@H]1O)C2=CC3=C(OCO3)C=C2	Organic oxygen compounds	Organooxygen compounds	Carbohydrates and carbohydrate conjugates		0.771	4705.8	7602.37	4894.56	4050.75	4384.04	4915.26	10221.6	10841.4	2329.14	13702.3	2728.48	6971.52	5304.11	6998.16	9888.43	10958.6	7189.07	27760.8	11345.4	39916.6	5754.98	5963.08	11103.6	4453.83	6136.95	5484.93	6166.15	6798.74	3771.06	5421.27	10904.9
POS_6046	4.952	287.054	Kaempferol	[M+H]+	C15H10O6	IYRMWMYZSQPJKC-UHFFFAOYSA-N	OC1=CC=C(C=C1)C2=C(O)C(=O)C3=C(O2)C=C(O)C=C3O	Phenylpropanoids and polyketides	Flavonoids	Flavones	C05903	0.913	13245.5	41746.6	11525.4	41006.5	23273.4	27224.3	29100.5	42277	54756	52046.9	76314.7	38331.6	33571.4	45997	43020.6	19669.6	37530.4	45551.2	36170.9	28836.7	34237.4	23150	43438.6	21492.7	33606.7	35227.9	33647.4	33726.6	35007.9	16799.8	35000.3
POS_7369	8.595	315.193	Kahweol	[M+H]+	C20H26O3	JEKMKNDURXDJAD-HWUKTEKMSA-N	C[C@@]12C=CC3=C(C=CO3)[C@H]1CC[C@@]45C[C@@H](CC[C@@H]24)[C@@](O)(CO)C5	Organoheterocyclic compounds	Naphthofurans			0.831	340016	448016	461908	430771	410564	369408	420399	569893	662601	401774	359205	461205	198340	228766	230748	198911	225498	185013	1.1528e+06	1.22506e+06	960818	1.08221e+06	1.58932e+06	995457	446808	424178	443013	472445	337879	436294	451297
POS_7101	2.389	310.125	Ketotifen	[M+H]+	C19H19NOS	ZCVMWBYGMWKGHF-UHFFFAOYSA-N	CN1CCC(CC1)=C2C3=C(CC(=O)C4=C2C=CS4)C=CC=C3	Organoheterocyclic compounds	Cycloheptathiophenes			0.739	9222.9	9546.32	7189.14	9295.31	11834.1	10306.3	22811.8	35947.5	24174.6	28351.1	15775.2	24646.9	12651.6	15249.2	19530.3	8010.93	12841.6	15670.4	10291.5	9242.05	9510.62	6007.67	7569.57	10875.1	12854.4	15435.1	14788.6	14395.5	16394.1	13859.6	14341.1
POS_26905	11.131	722.456	Khasianine	[M+H]+	C39H63NO11	KRQDMAXNTWLTDZ-QRLCHWRASA-N	C[C@@H]1CC[C@]2([C@H]([C@H]3[C@@H](O2)C[C@@H]4[C@@]3(CC[C@H]5[C@H]4CC=C6[C@@]5(CC[C@H](C6)O[C@H]7[C@@H]([C@H]([C@@H]([C@H](O7)CO)O[C@H]8[C@@H]([C@@H]([C@H]([C@@H](O8)C)O)O)O)O)O)C)C)C)NC1					0.78	129933	97191.7	114572	188944	97403.9	162367	134083	119170	75101	135197	81583.2	192976	113645	69295.4	141362	109017	212138	165306	170819	109873	208027	81988.9	181579	76621.6	85432.2	120110	133940	116134	101753	128577	116190
POS_12327	3.003	409.108	Khelloside	[M+H]+	C19H20O10	SJRACCTZSAUMGO-WIMVFMHDSA-N	COC1=C2C=COC2=CC3=C1C(=O)C=C(COC4OC(CO)C(O)C(O)C4O)O3	Organoheterocyclic compounds	Benzopyrans	1-benzopyrans		0.88	53934.8	89234.1	46557.1	73509.9	92757.2	73724.8	111928	142702	132898	127316	93379.3	123393	250163	367798	322182	257921	264112	287383	177104	202949	178158	149053	197195	244730	88558.4	87179.2	87589.7	85712.9	89306.5	54903.3	88760.8
POS_14081	0.677	439.143	Kotanin	[M+H]+	C24H22O8	CSJOUDOXDHMIAH-UHFFFAOYSA-N	COC1=CC(=O)OC2=C1C(=CC(=C2C3=C(OC)C=C(C)C4=C3OC(=O)C=C4OC)OC)C	Phenylpropanoids and polyketides	Coumarins and derivatives			0.78	20901.2	18009.7	16970.6	18026.6	19963.8	16791.1	7220.73	11220.9	11120.3	7368.82	15542.8	9105.73	18387	10778.2	10301.2	9758.25	13800.2	13690.9	29034.6	47074.6	53318.8	30146.3	24651.6	44529.8	30955	28638.6	28941.3	28225.3	30976	28637.8	28637.1
POS_28899	3.732	783.264	Kuwanone H	[M+Na]+		DKBPTKFKCCNXNH-QXGWMLRCSA-N	CC(C)=CCC1=C(O)C=CC(=C1O)C(=O)[C@H]2[C@@H](CC(=C[C@@H]2C3=C(O)C=C(O)C4=C3OC(=C(CC=C(C)C)C4=O)C5=C(O)C=C(O)C=C5)C)C6=C(O)C=C(O)C=C6	Phenylpropanoids and polyketides	Flavonoids	Flavones		0.703	4529.11	6577.5	5043.22	4876.29	5549.23	5006.1	14657	14834.2	12796.3	17898.2	12921.7	12271.3	4442.95	4086.92	6418.79	1435.95	3868.73	7010.43	11848.8	14148.6	10329.3	7563.22	13980.2	16257.1	7982.5	8668.38	7782.94	6649.69	8908.69	7019.84	7998.93
POS_22517	13.966	613.477	L-Glutathione (oxidized form)	[M+H]+	C20H32N6O12S2	YPZRWBKMTBYPTK-BJDJZHNGSA-N	NC(CCC(O)=NC(CSSCC(N=C(O)CCC(N)C(O)=O)C(O)=NCC(O)=O)C(O)=NCC(O)=O)C(O)=O	Organic acids and derivatives	Carboxylic acids and derivatives	Amino acids, peptides, and analogues		0.854	1.15884e+06	864589	467580	599609	620789	450046	612613	773640	774575	821494	945642	498359	955088	807923	735775	444725	649858	999081	966193	999728	997041	788440	1.32233e+06	934209	522614	443180	522661	511497	522587	457497	577346
POS_583	1.069	132.101	L-Norleucine	[M+H]+	C6H13NO2	LRQKBLKVPFOOQJ-YFKPBYRVSA-N	CCCCC(N)C(O)=O	Organic acids and derivatives	Carboxylic acids and derivatives	Amino acids, peptides, and analogues	C01933	0.897	17089.9	35273.9	18920.2	12964.5	30055.1	27839	14942.4	9801.59	12534	19311.8	4561.5	17082.8	107999	242997	246927	77113.7	181075	163073	187535	240109	203270	165909	169949	213741	45983.6	47782.9	48662.2	44729.9	47894.6	28630.8	47919.5
POS_27061	9.127	727.198	Lampranthin II	[M+H]+	C34H34N2O16	BRMDRKOAVZEJCS-WPUGSIMNSA-N	COC1=CC(=CC=C1[O-])C=CC(=O)OCC2OC(OC3=C(O)C=C4C(=C3)CC(C(O)=O)[N+]4=CC=C5CC(NC(=C5)C(O)=O)C(O)=O)C(O)C(O)C2O	Alkaloids and derivatives	Betalains	Betacyanins and derivatives		0.718	42267.5	39072.8	36922	39416.7	40113.6	37513.9	32555.7	42985.2	33451.3	25905.8	36227.4	34681.8	44763	30404	39489.6	31694.7	41212.4	37575.4	58029.7	36181.2	40898.1	36312.5	23962.5	40909	29609.7	34237.9	36307.3	35014.7	29877.2	34247	35156.4
POS_12546	3.646	412.225	Lasiocarpine	[M+H]+	C21H33NO7	QHOZSLCIKHUPSU-LPLKQDONSA-N	CO[C@@H](C)[C@](O)(C(=O)OCC1=CCN2CC[C@H](OC(=O)C(\\C)=C/C)[C@@H]12)C(C)(C)O	Alkaloids and derivatives				0.774	11226.2	17410.6	13909.9	35624.1	31479.4	21455.2	25753.6	39313.8	6250.19	33432.5	30890.6	30315.8	34962.7	34095.6	26678.7	35130.1	35717.8	31043.5	32564.9	24987	38106.3	21622.4	33392	37449	12359.2	30040.4	28327.9	23852	34956.5	15294.2	28233.3
POS_8752	8.785	343.295	Lauramidopropylbetaine	[M]+	[C19H39N2O3]+	MRUAUOIMASANKQ-UHFFFAOYSA-O	CCCCCCCCCCCC(=O)NCCC[N+](C)(C)CC(O)=O	Organic acids and derivatives	Carboxylic acids and derivatives	Amino acids, peptides, and analogues		0.77	32564.1	46240.4	41015	37413.6	59202.2	37536.4	40572.1	47166.5	36830.1	40884	42464.1	32819.7	37021.8	43909	39321.7	45482.6	41297.3	34561.1	37962	39912.2	38449.5	44657.9	39117.2	36997.8	43294.1	41837.3	45473.3	41797.3	26886.8	50384.6	41759
POS_16092	1.756	474.169	Leucovorin	[M+H]+	C20H23N7O7	VVIAGPKUTFNRDU-ABLWVSNPSA-N	OC(=O)CCC(NC(=O)C1=CC=C(NCC2CNC3=C(N2C=O)C(=NC(=N)N3)O)C=C1)C(O)=O	Organoheterocyclic compounds	Pteridines and derivatives	Pterins and derivatives		0.747	32508.1	30756.6	23318	26336.5	20417.5	24670.1	23163.9	22116.6	22372.9	38524.1	20463.8	31577.4	20842.9	24911.1	40594.3	23553.5	28989	25489.4	39105.4	38448.2	35515.5	22015.7	37623.4	34159.3	22702.4	23589.4	24210.3	23938.4	14295.3	20894.7	25447.2
POS_13380	4.865	427.135	Leupeptin	[M+H]+	C20H38N6O4	GDBQQVLCIARPGH-CGZBRXJRSA-N	CC(C)CC(NC(C)=O)C(=O)NC(CC(C)C)C(=O)NC(CCCN=C(N)N)C=O	Organic acids and derivatives	Carboxylic acids and derivatives	Amino acids, peptides, and analogues		0.769	38589.6	116095	46035.8	79730.2	130709	86275.7	34272.5	40976.5	29473.1	35311.7	30470.1	26722.8	126152	153597	139981	121706	140285	133553	88513.6	82676.4	96391.7	69113.1	113832	105403	68528.1	62827	68523.3	65594.8	69724.2	30121.4	68624.1
POS_1271	9.505	163.059	Levoglucosan	[M+H]+	C6H10O5	TWNIBLMWSKIRAT-VFUOTHLCSA-N	O[C@H]1[C@H](O)[C@H]2CO[C@H](O2)[C@@H]1O	Organoheterocyclic compounds	Oxepanes			0.716	6468.79	16775.1	11729.1	4171.59	10674.4	4544.73	9173.54	10089.3	13389.9	8651.11	7110.22	4097.94	4539.61	9345.27	9934.53	7222.61	5087.71	3878.22	3081.91	4098.76	4242.41	3717.16	4792.38	5627.17	27844.7	27908.2	27484	27139.5	25202	24624	24981.8
POS_2001	12.995	191.107	Ligustilide	[M+H]+	C12H14O2	IQVQXVFMNOFTMU-FLIBITNWSA-N	CCCC=C1OC(=O)C2=C1CCC=C2	Organoheterocyclic compounds	Isobenzofurans			0.74	62201.1	40720.8	42890.2	49882	49254.3	40378.3	54659.3	36613.1	65777.2	69228.1	65781	66228.3	72732.6	53776.2	94206.1	70012.2	75075	81046.3	89565.9	88026	98711.6	64180.9	82945	85334.4	48621.4	51706.3	52241.8	50819.6	50963.2	56288.7	51685.8
POS_8898	0.999	347.074	Limocitrin	[M+H]+	C17H14O8	IBXCKSUZOFKGSB-UHFFFAOYSA-N	COC1=C(O)C=CC(=C1)C2=C(O)C(=O)C3=C(O2)C(=C(O)C=C3O)OC	Phenylpropanoids and polyketides	Flavonoids	Flavones		0.754	21334.2	22866.8	16465.3	19583.7	24544.7	20533.4	23426.5	33948.8	10965.2	29637	17807.4	23685.6	25304	18877.5	9784.89	11121.7	11894.2	21685.8	26315.8	23834.5	28845.4	17018	19577.3	28735.8	20734.3	17531.4	23329.5	20727.5	20254.8	20754.2	19831.8
POS_2182	4.539	197.116	Loliolide	[M+H]+	C11H16O3	XEVQXKKKAVVSMW-WRWORJQWSA-N	CC1(C)C[C@H](O)C[C@@]2(C)OC(=O)C=C12	Organoheterocyclic compounds	Benzofurans			0.903	199270	406065	176454	358584	394207	327435	271353	371605	324340	322579	275971	314056	279849	287621	350523	236539	279810	324330	386486	332023	415451	270842	403140	336426	339335	325641	342514	330888	339723	168876	339312
POS_10915	4.984	383.146	Loratadine	[M+H]+	C22H23ClN2O2	JCCNYMKQOSZNPW-UHFFFAOYSA-N	CCOC(=O)N1CCC(CC1)=C2C3=C(CCC4=C2N=CC=C4)C=C(Cl)C=C3	Organoheterocyclic compounds	Benzocycloheptapyridines		C06818	0.713	29580	64214.6	29765	44306.2	67492.4	55949.3	33251.7	37162.1	35311.3	41185.1	35276.4	30109.2	64736.5	68220.7	68363.2	71878.9	71298.5	66396.5	32537.9	38827.5	39310	30197.4	48573.5	31863.8	40725.4	39092.9	40600.7	39806.5	40758.9	19510	40666.2
POS_13406	8.842	427.242	Lovastatin	[M+Na]+	C24H36O5	PCZOHLXUXFIOCF-BXMDZJJMSA-N	CC[C@H](C)C(=O)O[C@H]1C[C@@H](C)C=C2C=C[C@H](C)[C@H](CC[C@@H]3C[C@@H](O)CC(=O)O3)[C@@H]12	Organoheterocyclic compounds	Lactones	Delta valerolactones	C07074	0.7	6971.84	13266.3	7835.24	5113.79	5046.77	10612.1	7501.51	13483.4	6733.35	11950.6	13277	11769.6	31236	27670.1	31824.6	33660.8	30750.9	19782.9	13537.7	12642.2	13756.5	9717.52	7844.59	19636.6	13751.4	16332.3	14609.1	13792.7	13727.4	14763.7	6187.48
POS_13325	11.724	425.378	Lupenone	[M+H]+	C30H48O	GRBHNQFQFHLCHO-FVLNLSKLSA-N	CC(=C)C1CC[C@]2(C1C3CCC4[C@]5(CCC(=O)C(C5CC[C@]4([C@@]3(CC2)C)C)(C)C)C)C					0.845	652932	920219	720787	611642	989620	796055	612230	653720	619588	529149	717974	626222	458411	428288	422022	396577	437919	378092	258420	321533	290353	289316	343599	282149	512964	475523	500836	524805	425211	522140	512099
POS_20005	12.384	551.422	Lutein	[M+H-H2O]+		KBPHJBAIARWVSC-UHFFFAOYSA-N	CC(=CC=CC=C(C)C=CC=C(C)C=CC1=C(C)CC(O)CC1(C)C)C=CC=C(C)C=CC2C(=CC(O)CC2(C)C)C	Lipids and lipid-like molecules	Prenol lipids	Tetraterpenoids		0.9	722534	703551	826559	640454	861986	690930	619417	784949	536352	633012	615869	659276	592894	462387	562285	545475	623648	644861	567211	542313	631410	370851	559480	603813	458759	408733	455965	458885	384243	458498	461800
POS_18069	3.414	513.192	Lyalosidic acid	[M+H]+	C26H28N2O9	UZLBTLIRYSYTRG-FMKZDVGKSA-N	OC[C@H]1O[C@@H](O[C@@H]2OC=C([C@H](CC3=NC=CC4=C3[NH]C5=CC=CC=C45)[C@H]2C=C)C(O)=O)[C@H](O)[C@@H](O)[C@@H]1O	Lipids and lipid-like molecules	Prenol lipids	Terpene glycosides		0.82	19259.4	30789.2	15399.7	21411.5	32962.2	30302.6	2661.24	2023.35	3119.37	4099.92	1637.54	2654.73	6957.44	14985.2	13689.7	9039.18	3963.89	13118.2	29756.1	28926.9	24808.1	18563.4	26803	18517.3	10455.1	8204.36	10490.9	10022.8	10485	6399.32	11441.7
POS_20934	4.097	575.206	Lyoniside	[M+Na]+	C27H36O12	GWDZRGQRNHELQM-UHFFFAOYSA-N	COC1=C(O)C(=CC(=C1)C2C(COC3OCC(O)C(O)C3O)C(CO)CC4=CC(=C(O)C(=C24)OC)OC)OC	Lignans, neolignans and related compounds	Lignan glycosides			0.887	15535	31869.4	18662.4	22260	30421.3	26362.5	62761.6	78192.1	78358.8	72390.6	52393.6	63377.6	36935.3	43690.3	49395.3	29376.5	44114.5	44115.3	19850.7	23559.4	23959.3	18867.6	24685.2	27778.3	35147.6	34149.7	29808.6	36481.1	34120.8	23456.6	35168.2
POS_13527	2.377	429.209	Majdine	[M+H]+	C23H28N2O6	TTZWEOINXHJHCY-UHJVZONPSA-N	COC(=O)C1=CO[C@@H](C)[C@@H]2CN3CC[C@@]4([C@@H]3C[C@H]12)C(=NC5=C4C=CC(=C5OC)OC)O	Organoheterocyclic compounds	Indolizidines			0.788	57197.9	62273	37303.1	81684.9	64823.7	66346	61532	77224	74761.5	70632.9	64619.6	95044.9	147843	73419.7	91313.6	72744.6	175732	115868	104093	101514	177127	75748.6	95737.8	115492	68366.8	56649.9	76932	72682.3	72736.1	52402.8	86062.1
POS_20664	4.365	568.204	Malformin-B4	[M+K]+	C23H39N5O5S2	PIXYPRXKMCTYQV-UPELKQERSA-N	CCC(C)[C@@H]1NC(=O)[C@H](NC(=O)[C@@H](NC(=O)[C@H]2CSSC[C@@H](NC1=O)C(=O)N2)C(C)C)C(C)CC	Organic acids and derivatives	Carboxylic acids and derivatives	Amino acids, peptides, and analogues		0.735	4822.63	6999.95	5239.37	6858.98	6939.73	6606.02	17553.9	18404	17224.2	19890.8	13092.2	14660.2	5861.99	9179.22	10157.6	5141.01	6620.19	8668.66	7639.07	8198.57	8926.24	6713.43	6274.49	7131.17	9182.37	9684.77	11028.4	8909.62	9731.93	5817.11	9710.6
POS_14756	9.79	449.284	Maritimein	[M+H]+	C21H20O11	SYRURBPRFQUYQS-RHEJLWEFSA-N	OCC1OC(OC2=C(O)C3=C(C=C2)C(=O)C(O3)=CC4=CC(=C(O)C=C4)O)C(O)C(O)C1O	Phenylpropanoids and polyketides	Flavonoids	Flavonoid glycosides		0.801	30136.9	61618	51402.7	17016.1	63758	25018.1	31707.7	52148.1	27090	45548.8	26916	23875.8	18009.2	46740.8	58571.7	27674.4	19082.6	19600	29389.5	24470.8	15665.2	34334	53349.8	46425.9	134666	121963	122987	135472	84068.7	115398	116591
POS_9608	5.042	359.145	Matairesinol	[M+H]+	C20H22O6	MATGKVZWFZHCLI-LSDHHAIUSA-N	COC1=C(O)C=CC(=C1)C[C@H]2COC(=O)[C@@H]2CC3=CC(=C(O)C=C3)OC	Lignans, neolignans and related compounds	Furanoid lignans	Tetrahydrofuran lignans	C10682	0.707	32229.1	66457.1	36324.9	50520.1	94671.4	51435.8	26304.5	38271.9	26153.6	39634.3	32455.5	25578.3	68675.4	132323	130758	92754.6	95212	92935.5	48337.6	52527.2	45890.6	37889	70611.7	68175.4	46080.9	42753.3	43489.5	46283	45507.1	26306.5	43030.5
POS_4283	6.235	249.195	Matrine	[M+H]+	C15H24N2O	ZSBXGIUJOOQZMP-JLNYLFASSA-N	O=C1CCC[C@@H]2[C@H]3CCCN4CCC[C@@H](CN12)[C@@H]34	Alkaloids and derivatives	Lupin alkaloids	Matrine alkaloids		0.822	45464.5	44493.3	40698.7	51115.9	54842	37338	26882.4	32421.1	36442.5	30735.1	31459.6	32078.9	30989.9	41286	32193.2	53005.5	30880.7	32926.6	48931.7	35645	38303.5	40329.6	48044.8	54516	35884.1	33874.6	30737	34461.8	34476.3	20203.6	34483.4
POS_10460	5.486	373.22	Megastigm-5-en-4-one 9-glucoside	[M+H]+	C19H32O7	MRTYYJWDYPABSE-CAOIYLRSSA-N	CC(CCC1=C(C)C(=O)CCC1(C)C)O[C@@H]2O[C@H](CO)[C@@H](O)[C@H](O)[C@H]2O	Lipids and lipid-like molecules	Fatty Acyls	Fatty acyl glycosides		0.751	15697.2	37736.4	29837.2	36395.3	34005.1	34601.8	43810	51124.1	52472.4	56586.4	39298.3	52426.6	59210	69941.7	110157	56455.6	74936.5	82184.2	36982.2	42396.8	40921.8	27760.1	47555.9	27912.2	45171.1	40313.8	45039	53275.7	42797.4	19540.7	47596.7
POS_18757	0.675	527.158	Melezitose	[M+Na]+	C18H32O16	QWIZNVHXZXRPDR-WSCXOGSTSA-N	OCC1OC(OC2C(O)C(CO)OC2(CO)OC3OC(CO)C(O)C(O)C3O)C(O)C(O)C1O	Organic oxygen compounds	Organooxygen compounds	Carbohydrates and carbohydrate conjugates	C08243	0.86	33429.8	34659.6	29690.6	25436.9	34327.7	38177.3	36197.8	55402.7	56304.9	35248.9	39132.1	48408.8	46459.7	44697.6	46027.8	41909.8	58150.6	47917.9	58271.1	87441.5	93278.4	45617	61497.7	58255.9	43576.6	38491.6	40625.1	40392.3	40628.9	37157.7	40628
POS_4236	5.086	248.161	Meperidine	[M+H]+	C15H21NO2	XADCESSVHJOZHK-UHFFFAOYSA-N	CCOC(=O)C1(CCN(C)CC1)C2=CC=CC=C2	Organoheterocyclic compounds	Piperidines	Phenylpiperidines	C07128	0.732	14811.7	23035.2	13332.1	19315.3	32458.6	22723.6	10382	9054.84	10451.4	17354.3	8055.99	12200.7	8334.59	6834.53	7667.71	6454	7911.22	6876.82	16395	22907.7	13199.4	6487.37	13198	17058.2	15328.5	15893.7	17251	15232.9	15904.7	9567.25	15887.8
POS_1710	2.494	178.121	Mephedrone	[M+H]+	C11H15NO	YELGFTGWJGBAQU-UHFFFAOYSA-N	CNC(C)C(=O)C1=CC=C(C)C=C1	Organic oxygen compounds	Organooxygen compounds	Carbonyl compounds		0.731	373532	261121	161307	469551	251276	343665	84698.8	105661	133638	135657	135800	190488	40759.5	67304.6	41143.5	29889.2	63961.6	59974.2	235964	221928	199664	90481.2	182626	135424	202075	199979	196174	202445	202059	126407	202022
POS_20912	10.657	574.237	Methionine_Enkephalin	[M+H]+	C27H35N5O7S	YFGBQHOOROIVKG-UHFFFAOYSA-N	CSCCC(NC(=O)C(CC1=CC=CC=C1)NC(=O)CNC(=O)CNC(=O)C(N)CC2=CC=C(O)C=C2)C(O)=O	Organic acids and derivatives	Carboxylic acids and derivatives	Amino acids, peptides, and analogues		0.73	64077.3	61855.7	57152.1	53705.8	64665.3	70517.5	82068.3	107792	95396.9	71099.4	85781.5	110912	64833.1	44172.3	74769.5	77215.6	83265.3	87627	93237.6	58370.1	47020.8	60984.8	39276.7	51429.3	64163.8	56654.1	61181.2	62780.6	55982.6	63988.1	63882.5
POS_14355	2.985	443.153	Methyl (1R,4aS,8S,8aS)-3-methoxy-1-methyl-8-[(2S,3R,4S,5S,6R)-3,4,5-trihydroxy-6-(hydroxymethyl)oxan-2-yl]oxy-1,3,4,4a,8,8a-hexahydropyrano[3,4-c]pyran-5-carboxylate	[M+Na]+	C18H28O11	IZODPOCIKVLNIL-MNMYWMKCSA-N	COC1C[C@H]2[C@@H]([C@@H](C)O1)[C@@H](OC=C2C(=O)OC)O[C@@H]3O[C@H](CO)[C@@H](O)[C@H](O)[C@H]3O	Organic oxygen compounds	Organooxygen compounds	Carbohydrates and carbohydrate conjugates		0.817	49077.9	78307.3	50808	84822.1	94240	81636.3	76986.4	106374	90183.9	97506	65591.8	104147	83755.6	88944.5	99185.5	67827.1	96894.8	104661	84463.4	88682.8	81814.4	72469.4	103757	110036	71355.1	71364.2	72106.9	71417.1	90958.9	45506.3	74216.7
POS_13509	1.237	429.134	Methyl (1S,4aS,6R,7R,7aR)-5,6-dihydroxy-7-methyl-1-[(2S,3R,4S,5S,6R)-3,4,5-trihydroxy-6-(hydroxymethyl)oxan-2-yl]oxy-1,4a,5,6,7,7a-hexahydrocyclopenta[c]pyran-4-carboxylate	[M+Na]+	C17H26O11	QDEYKGKBMCIYCT-PHINXLAUSA-N	COC(=O)C1=COC(OC2OC(CO)C(O)C(O)C2O)C3C(C)C(O)C(O)C13	Lipids and lipid-like molecules	Prenol lipids	Terpene glycosides		0.88	121527	140874	99752.3	129758	154047	142925	285985	333472	409582	300496	194963	247298	164326	169568	228119	121633	190337	192919	178073	174932	253719	123777	201674	154486	146048	137937	170037	146094	148840	136978	153410
POS_17853	5.499	509.213	Methyl (2R)-2-[(1S,3S,7R,8R,9R,12S,13R)-13-(furan-3-yl)-6,6,8,12-tetramethyl-17-methylidene-5,15-dioxo-2,14-dioxatetracyclo[7.7.1.0(1),(1)(2).0(3),]heptadecan-7-yl]-2-hydroxyacetate	[M+Na]+	C27H34O8	GOYZKWCPWBKPIG-JRMYCMGUSA-N	COC(=O)C(O)C1C(C)(C)C(=O)CC2OC34CC(=O)OC(C5=COC=C5)C3(C)CCC(C4=C)C12C	Lipids and lipid-like molecules	Prenol lipids	Triterpenoids		0.81	24136.4	75242.7	49846.2	26762.7	64380	49334.4	83127.4	90107	88962	85980.1	76162.8	112313	52033.6	31405	39848.4	26859.8	36288.3	28518.9	138687	146520	143317	109210	82785.1	142109	76359.4	72012	86898.9	72644.6	84748.1	31648.3	76147.6
POS_17574	4.852	503.151	Methyl (3R,4R,5R)-5-[(2R,3R,4S,5S,6R)-4,5-dihydroxy-6-(hydroxymethyl)-3-[(E)-3-phenylprop-2-enoyl]oxyoxan-2-yl]oxy-3,4-dihydroxycyclohexene-1-carboxylate	[M+Na]+	C23H28O11	DWQNDLRNUNNJHX-NZNOAPCVSA-N	COC(=O)C1=CC(O)C(O)C(C1)OC2OC(CO)C(O)C(O)C2OC(=O)C=CC3=CC=CC=C3	Lipids and lipid-like molecules	Fatty Acyls	Fatty acyl glycosides		0.837	35512.8	89317.8	32081.1	158481	98614.7	89931.7	99607	123110	102591	106658	93358	122905	67366.8	51846.9	65684	40996.3	63473.1	53541.5	347898	313063	275124	197679	339048	299026	133188	120777	135059	129484	133258	57181.9	133117
POS_21018	3.057	577.187	Methyl (4aS,5R,7S,7aS)-1-(beta-D-glucopyranosyloxy)-7-hydroxy-5-{[3-(4-hydroxyphenyl)propanoyl]oxy}-7-methyl-1,4a,5,6,7,7a-hexahydrocyclopenta[c]pyran-4-carboxylate	[M+Na]+	C26H34O13	GODSXGJMZIRXOG-QAYRTFGPSA-N	COC(=O)C1=COC(OC2OC(CO)C(O)C(O)C2O)C3C1C(CC3(C)O)OC(=O)CCC4=CC=C(O)C=C4	Lipids and lipid-like molecules	Prenol lipids	Terpene glycosides		0.795	15537.6	19773.1	12968.1	21235.1	19732.7	19351	28844.5	37058.7	33249.6	38045.6	26739	26554.9	25930.5	26949.6	29747.7	18429.5	31489.1	25515.2	31775.1	24857.5	38814.2	28177.2	21850.3	29768.8	29765.6	28883.5	31820.5	30353.3	30531.2	16916.3	30806.4
POS_20438	3.394	563.172	Methyl (4S,5Z,6S)-5-(2-hydroxyethylidene)-4-[2-[2-(4-hydroxyphenyl)ethoxy]-2-oxoethyl]-6-[(2S,3R,4S,5S,6R)-3,4,5-trihydroxy-6-(hydroxymethyl)oxan-2-yl]oxy-4H-pyran-3-carboxylate	[M+Na]+	C25H32O13	AHTRGGWSBFOEEG-BXDNVMCDSA-N	COC(=O)C1=COC(OC2OC(CO)C(O)C(O)C2O)C(=CCO)C1CC(=O)OCCC3=CC=C(O)C=C3	Lipids and lipid-like molecules	Prenol lipids	Terpene glycosides		0.809	5574	7775.93	5726.78	7428.67	7137.29	5628.29	36301.2	31766.1	36248.2	38546.9	20217.1	27411.3	10056.5	13283.3	19916.1	9816.26	10141.9	13178.6	14274.9	12758.9	8989.85	7118.42	10949.2	15054.1	12657.4	12179.9	13352.4	12690	9999.12	10445.2	12708.3
POS_14378	13.983	443.204	Methyl 10-acetyloxy-4,5,9-trihydroxy-1,4a-dimethyl-7-propan-2-yl-2,3,4,9,10,10a-hexahydrophenanthrene-1-carboxylate	[M+Na]+	C23H32O7	WBEFPLHFVLPKHQ-UHFFFAOYSA-N	COC(=O)C1(C)CCC(O)C2(C)C1C(OC(C)=O)C(O)C3=CC(=CC(=C23)O)C(C)C	Lipids and lipid-like molecules	Prenol lipids	Diterpenoids		0.718	88229.8	41390.7	116199	102710	97622.4	102625	89336.7	99795.6	88341	93653.3	99626.1	93559.6	109750	120856	109066	101389	124033	99340.8	95031.4	103694	103856	91516.6	109255	103728	88780.4	67188.1	91501.4	91079	91407.5	86398.8	91397.9
POS_20018	13.393	551.502	Methyl 18-(hexadecanoyloxy)octadec-9-enoate	[M+H]+	C35H66O4	RIJDLOIIODLITF-KHPPLWFESA-N	O=C(OC)CCCCCCCC=CCCCCCCCCOC(=O)CCCCCCCCCCCCCCC					0.931	2.52295e+06	2.53058e+06	1.57021e+06	1.84382e+06	2.04024e+06	2.53416e+06	1.88994e+06	1.65816e+06	2.19861e+06	2.974e+06	2.1623e+06	3.13717e+06	2.93256e+06	1.22e+06	1.21079e+06	1.58885e+06	2.43142e+06	3.49846e+06	4.39988e+06	3.06028e+06	3.84195e+06	1.53244e+06	2.53653e+06	2.86728e+06	2.16294e+06	2.27973e+06	2.13295e+06	2.28158e+06	2.01113e+06	2.28676e+06	2.27388e+06
POS_11125	6.7	387.108	Methyl 2-(9,10a-dihydroxy-4a-methoxy-1-methyl-5,10-dioxo-3,4-dihydro-1H-benzo[g]isochromen-3-yl)acetate	[M+Na]+	C18H20O8	QYARGOCFMSDSQR-UHFFFAOYSA-N	COC(=O)CC1CC2(OC)C(=O)C3=CC=CC(=C3C(=O)C2(O)C(C)O1)O	Organoheterocyclic compounds	Naphthopyrans	Naphthopyranones		0.731	14199.7	27923.9	20226.2	20017.1	22565.2	15975.1	7347.77	6829.76	7146.63	6783.88	5486.02	5030.54	9457.85	11544.6	12104.7	11806.6	7786.98	10358	1399.05	1085.86	1064.21	476.861	1305.7	474.537	7824.88	9614.66	7966.78	7340.19	8739.17	6969.42	7829.83
POS_19190	3.753	535.232	Methyl 2-[(1R,5R,6R,13S,14S,16S)-14-acetyloxy-6-(furan-3-yl)-1,5,15,15-tetramethyl-8,17-dioxo-7-oxatetracyclo[11.3.1.02,11.05,10]heptadec-10-en-16-yl]acetate	[M+Na]+	C29H36O8	YOTCKRFNSMJTGD-PSWUJVJRSA-N	COC(=O)CC1C(C)(C)C(OC(C)=O)C2CC3=C4CC(=O)OC(C5=COC=C5)C4(C)CCC3C1(C)C2=O	Lipids and lipid-like molecules	Prenol lipids	Triterpenoids		0.746	5964.8	32495.2	9440.36	13018.1	23042.5	7805.95	21772.2	41648.4	19419.6	44186.1	14643.1	30826.2	19688	15320	37320.4	35460	15823.9	17335	20144.3	11963.9	25846.8	20435.6	11193.3	26226.6	14068.2	14131	24025.6	15201.3	13561.3	13855.1	15284.4
POS_15425	2.597	461.169	Methyl 2-[[4-hydroxy-3-(3-methylbut-2-enyl)phenyl]methyl]-3-(4-hydroxyphenyl)-4-methoxy-5-oxofuran-2-carboxylate	[M+Na]+	C25H26O7	FCSKUNOKIVAIKK-UHFFFAOYSA-N	COC(=O)C1(CC2=CC=C(O)C(=C2)CC=C(C)C)OC(=O)C(=C1C3=CC=C(O)C=C3)OC	Lipids and lipid-like molecules	Fatty Acyls	Fatty acid esters		0.701	19827.3	26665.2	14952.4	14182.6	23071.5	20997.9	23933.2	26607.9	24680.3	20815.2	20768.2	28833.1	35053.2	44844.2	56298.4	25678.3	55882.3	63784.6	20648	25011.5	24768.2	14764.7	25778.6	24917.9	28845.5	24039.2	22148.8	25336	24636.4	22585.7	24151.8
POS_11006	5.025	385.081	Methyl 2-hydroxy-6-(4-hydroxy-2-methoxy-6-methoxycarbonylphenoxy)-4-methylbenzoate	[M+Na]+	C18H18O8	KYDNOVLBVBYOSW-UHFFFAOYSA-N	COC(=O)C1=C(OC2=CC(=CC(=C2C(=O)OC)O)C)C(=CC(=C1)O)OC	Benzenoids	Benzene and substituted derivatives	Diphenylethers		0.715	18216.4	29765	15563.6	36446.7	38526.7	28180.8	32317.5	26566.3	26154.2	27383.1	26514.6	27638.9	24358.9	24375	30372.7	41031.4	20543.6	24902.3	27658.8	25384.2	27626.4	26979.4	24434.7	26737.9	33891.5	23065.3	27202.9	27000	27910.8	18297	27838.8
POS_13976	5.963	437.191	Methyl 3-[(1E,3E)-3,5-dimethyl-1,3-heptadien-1-yl]-8-hydroxy-6a,8-dimethyl-6-oxo-6a,8,9,9a-tetrahydro-6H-furo[2,3-h]isochromene-9-carboxylate	[M+Na]+	C24H30O6	VYXBNIDRQOAAHX-RQADFKIXSA-N	CCC(C)\\C=C(C)\\C=C\\C1=CC2=CC(=O)C3(C)OC(C)(O)C(C3C2=CO1)C(=O)OC	Organic oxygen compounds	Organooxygen compounds	Carbonyl compounds		0.722	30503.6	34199.9	26352	33196.8	28984.8	31459.6	28385.1	31042	31590.5	34294.8	25870.8	22802.7	14504.9	17926.8	16675.6	8950.93	16950.9	22405.8	20507.7	16392.4	23877.4	14840.8	11653.7	13701.5	27984.9	29138.6	26578.1	28659.7	28659.2	19970.9	28662.4
POS_12008	4.364	403.138	Methyl 4-(4,6-dihydroxy-5-methoxy-2,5-dimethyl-3-oxocyclohexen-1-yl)oxy-2-hydroxy-3,6-dimethylbenzoate	[M+Na]+	C19H24O8	BXZJZDQDHHZIIB-UHFFFAOYSA-N	COC(=O)C1=C(O)C(=C(OC2=C(C)C(=O)C(O)C(C)(OC)C2O)C=C1C)C	Benzenoids	Benzene and substituted derivatives	Benzoic acids and derivatives		0.746	16372	22606.5	13801.2	19323.2	23025.5	22645.4	9871.16	10249.4	10229.3	10754.2	12935.6	11220.2	21310	19543.3	13164.9	19570.3	21119.4	20199.2	21577.5	27510.2	28515.7	20590	30802.9	23997.5	15742.2	17014.8	15759.5	16278	15618.1	13596.5	17353.6
POS_21821	11.475	599.25	Methyl 5,6-diacetoxy-10-hydroxy-2,4b,7,7,10a,12a-hexamethyl-12-methylene-1,4,8-trioxohexadecahydro-2H-naphtho[1,2-h]isochromene-2-carboxylate	[M+Na]+	C30H40O11	FFXYBQSGDXRLHS-UHFFFAOYSA-N	COC(=O)C1(C)OC(=O)C2C3(C)C(OC(C)=O)C(OC(C)=O)C4C(C)(C)C(=O)CC(O)C4(C)C3CC(=C)C2(C)C1=O	Lipids and lipid-like molecules	Steroids and steroid derivatives	Oxosteroids		0.827	504701	417125	392687	357626	483816	348241	368750	527725	433043	366721	461509	365704	398382	303472	478752	358477	398868	404850	428278	243462	226914	343615	272823	282077	334370	308368	337115	340811	258371	339973	355403
POS_3074	7.102	225.147	Methyl jasmonate	[M+H]+	C13H20O3	GEWDNTWNSAZUDX-WQMVXFAESA-N	CCC=CCC1C(CCC1=O)CC(=O)OC	Lipids and lipid-like molecules	Fatty Acyls	Lineolic acids and derivatives		0.792	21022.4	52585.3	50893.7	34222.1	50128.9	41492.1	41606.3	46866.1	38916.2	45975.3	39591.3	32152.1	38223.9	36367.6	49164.3	34800.4	40706.6	38308.6	26691	52319.4	39208.9	33823.7	42640.2	45863.3	42845.1	33662.9	46360.5	44766.7	42881.5	23962.3	47173.8
POS_6444	10.577	295.261	Methyl linoleate	[M+H]+	C19H34O2	WTTJVINHCBCLGX-NQLNTKRDSA-N	CCCCC/C=C\\C/C=C\\CCCCCCCC(=O)OC					0.817	34320.3	75305.4	86306.5	59524.6	58894.7	52540	33155.1	37547.1	14709.7	70174.6	23500.6	37356.6	132159	70385.1	67713.7	90999.2	119792	46789.2	88440.6	90736	132167	92384.3	78318.9	93637.2	67265.6	51613.1	78548.4	81101.6	50993	97296.5	68088.7
POS_11704	7.141	397.199	Methylprednisolone	[M+Na]+	C22H30O5	VHRSUDSXCMQTMA-PJHHCJLFSA-N	C[C@H]1C[C@H]2[C@@H]3CC[C@](O)(C(=O)CO)[C@@]3(C)C[C@H](O)[C@@H]2[C@@]4(C)C=CC(=O)C=C14	Lipids and lipid-like molecules	Steroids and steroid derivatives	Hydroxysteroids		0.73	28437.6	72841.9	63610.3	40302.6	59069	50021	20199	16399.5	15033.6	15489.5	14585.3	17365	10212.5	22524	28983.8	17261	14200	20629.9	8349.49	12987.6	9286.83	7367.7	6557.11	7098.64	30755.6	29462.1	32645.9	26767.8	39269.7	18397.1	30151.9
POS_25816	11.076	693.413	Monensin	[M+Na]+	C36H62O11	GAOZTHIDHYLHMS-KEOBGNEYSA-N	CCC1(CCC(O1)C2(C)CCC3(CC(O)C(C)C(O3)C(C)C(OC)C(C)C(O)=O)O2)C4OC(CC4C)C5OC(O)(CO)C(C)CC5C	Lipids and lipid-like molecules	Fatty Acyls	Fatty acids and conjugates		0.726	50428.1	60229.3	31394.4	51816.5	39829.9	42077.2	35580.3	34239.6	33809.2	32404.6	33243.9	49312.2	51254.2	31725.1	44269.9	26028	40401.5	60874.6	47834.7	39510.7	57904.5	21070.7	37330.8	45442.8	37773.6	24512.7	40045.1	42821.9	23308.6	39932	39912.3
POS_15477	3.521	462.171	Morphine_3_Glucuronide	[M+H]+	C23H27NO9	WAEXKFONHRHFBZ-UHFFFAOYSA-N	CN1CCC23C4OC5=C(OC6OC(C(O)C(O)C6O)C(O)=O)C=CC(=C25)CC1C3C=CC4O	Alkaloids and derivatives	Morphinans			0.764	22231.3	45018.1	24087.7	32898.2	50079.5	36980.9	118886	139544	140057	145908	75064.4	116524	102480	116298	153750	90897.9	120698	135000	98825.8	99652.8	93983.3	80402.6	78746.5	92284.8	73294.3	73385.4	72194.7	73446.6	70756.2	42954.3	73385.5
POS_13024	3.408	421.168	Morusin	[M+H]+	C25H24O6	XFFOMNJIDRDDLQ-UHFFFAOYSA-N	CC(=CCC1=C(OC2=C(C1=O)C(=CC3=C2C=CC(O3)(C)C)O)C4=C(C=C(C=C4)O)O)C					0.762	17722	33620.3	16871.3	29167.4	38087.9	28432.3	43805.4	66274	55550.2	54896.1	38058.3	55311.9	19333.5	32329.7	46926.9	36160.7	42473.6	36843	60973	54539.8	54297	42242.1	56598.6	48804.5	38822.8	37598.9	38237.3	38820.8	38189.1	23683.9	38826
POS_13869	3.154	435.183	Mundulone	[M+H]+	C26H26O6	KJTDZAHLWHEULN-UHFFFAOYSA-N	COC1=C(C=CC2=C1C=CC(C)(C)O2)C3=COC4=C(C=C5CC(O)C(C)(C)OC5=C4)C3=O	Phenylpropanoids and polyketides	Isoflavonoids	Isoflavans		0.78	12440.4	19627.1	13302.6	31589.6	21319.6	26274.3	6312.52	7290.19	9958.62	4610.63	5765.16	8330.64	20576.2	25373.3	38631.4	26611.1	28730.3	33586.4	58682.6	75389.7	47293.1	44416.4	70240.7	53368.3	24243.1	23377.4	23816.5	24216.8	24331.4	13880.8	24320.2
POS_16245	4.67	477.192	Mundulone acetate	[M+H]+	C28H28O7	QUQMZWZRFQKNFP-UHFFFAOYSA-N	COC1=C(C=CC2=C1C=CC(C)(C)O2)C3=COC4=C(C=C5CC(OC(C)=O)C(C)(C)OC5=C4)C3=O	Phenylpropanoids and polyketides	Isoflavonoids	Isoflavans		0.709	7274.22	11574	11475	15578.3	7276.35	7331.4	12549.6	23832.4	20290.3	16614.6	15030.8	26542.6	24580.9	15903.2	29363.7	15399.2	24504.6	31338.7	29113.1	27136.1	24555.2	19921	20310.7	26492.2	16950.7	18543.6	19084	14879.2	18542.4	7407.14	18508.7
POS_6155	2.636	289.122	Myclobutanil	[M+H]+	C15H17ClN4	HZJKXKUJVSEEFU-UHFFFAOYSA-N	CCCCC(C[N]1C=NC=N1)(C#N)C2=CC=C(Cl)C=C2	Phenylpropanoids and polyketides	Homoisoflavonoids	Homoisoflavones		0.791	48417.1	45229.7	23405.5	49690.6	50177.8	44898.2	39954.1	52062.9	44828.6	45733	46452.2	62490.5	61306.1	56527.2	70627.4	42433	72886.4	74357.1	56998.8	57366.8	74648.1	38519.6	40745.5	68562.4	49417.7	51186.1	51221.1	50715.4	51263.5	29477.1	51231.8
POS_7560	3.154	321.13	Mycophenolic acid	[M+H]+	C17H20O6	HPNSFSBZBAHARI-RUDMXATFSA-N	COC1=C(C\\C=C(C)\\CCC(O)=O)C(=C2C(=O)OCC2=C1C)O	Organoheterocyclic compounds	Isocoumarans	Isobenzofuranones	C20380	0.789	17828.7	14401.7	12037.5	26504.3	33981.4	17884.1	14110.2	20577.8	18544.4	19671.5	15170.5	20483.6	14782.1	16490.8	19423.4	28319	17211.1	17821.6	19865.6	18579.8	16002.3	19850.8	20940	24191.5	23463.5	18809.8	14561.4	18818.8	19285.1	17950.7	17893.6
POS_11694	4.437	397.162	Myrislignan	[M+H]+	C21H26O6	ULZFTGWWPHYLGI-RBZFPXEDSA-N	C[C@@H]([C@@H](C1=CC(=C(C=C1)O)OC)O)OC2=C(C=C(C=C2OC)CC=C)OC					0.736	22890.6	37676.5	20272.6	23856	37704.5	29145.6	52177.3	87853.4	61674.2	66886.4	36972.5	55384.3	46698.1	40956.1	55645.1	28035.8	45807.4	40605.8	41527.1	37964.3	44239.2	25848.3	47610.7	40721.4	37180.6	38962.1	41888.7	37330.9	39068.8	21849.5	39104.2
POS_2043	3.539	193.085	Myristicin	[M+H]+	C11H12O3	BNWJOHGLIBDBOB-UHFFFAOYSA-N	COC1=C2OCOC2=CC(=C1)CC=C	Organoheterocyclic compounds	Benzodioxoles		C10480	0.74	7366.94	10712.3	8667.66	9409.22	14793.6	10317.3	17199.3	30452.3	27556.9	21749.3	15891.7	21600.8	22425.7	26105.1	25821.5	20025.2	26724.3	23016.1	7597.01	10385.5	8628.22	8650.94	13130.6	10518	13363.7	13425.4	11132.8	13411.3	13418.7	8424.52	12931.5
POS_7340	12.121	314.307	N-(2-Hydroxyethyl)heptadecanamide	[M+H]+	C19H39NO2	GCCFMSAXQJECNH-UHFFFAOYSA-N	CCCCCCCCCCCCCCCCC(=O)NCCO	Organic nitrogen compounds	Organonitrogen compounds	Amines		0.712	29665.1	35976.7	33835.8	31675.1	34316.4	32015.3	36283.7	36396	38041.4	35052.9	31840.3	34975	30896.9	30524.7	37838.9	30354.8	32695.7	30146.3	28960.3	31945.4	28019.6	30475.3	28162.4	35708.4	33648.2	37427.5	35450.2	33649.1	32174.6	35467.6	33641
POS_9471	10.413	356.35	N-(2-Hydroxyethyl)icosanamide	[M+H]+	C22H45NO2	AUJVQJHODMISJP-UHFFFAOYSA-N	CCCCCCCCCCCCCCCCCCCC(=O)NCCO	Organic nitrogen compounds	Organonitrogen compounds	Amines		0.774	25382.4	24986.9	44776.9	48996.3	24883.2	22604.1	33008.1	46089.1	33347.4	29521.1	51180.8	21476.3	56896.2	49024.9	69693.1	40837.3	50955.9	45137.6	36209.1	41180.3	49523.6	72457.7	57863.2	38047.1	58538.7	56214.7	63407	41657.9	56110.7	58482	59951.8
POS_5260	9.115	272.258	N-(2-Hydroxyethyl)tetradecanamide	[M+H]+	C16H33NO2	JHIXEZNTXMFXEK-UHFFFAOYSA-N	CCCCCCCCCCCCCC(=O)NCCO	Organic nitrogen compounds	Organonitrogen compounds	Amines		0.731	81166.6	104422	107914	70867.6	95983.7	98990.2	90648.4	84529.1	78174.9	93669.9	85787.6	73061.3	102750	96320.4	100688	103745	105837	83389.8	101421	96064.6	96466.5	97551.5	100512	100187	86502.2	83707.9	94045.2	90280.5	84712.6	86692.5	104765
POS_9676	12.075	360.323	N-(2-Phenylethyl)hexadecanamide	[M+H]+	C24H41NO	SBXFNAPGWOTRJF-UHFFFAOYSA-N	CCCCCCCCCCCCCCCC(=O)NCCC1=CC=CC=C1	Lipids and lipid-like molecules	Fatty Acyls	Fatty amides		0.772	7.12981e+06	6.66836e+06	7.38224e+06	7.10742e+06	7.56609e+06	6.24419e+06	6.65184e+06	6.41793e+06	7.8924e+06	5.27137e+06	6.90771e+06	5.7431e+06	6.06483e+06	8.1054e+06	7.87574e+06	7.65274e+06	5.60786e+06	5.23297e+06	7.79334e+06	9.84003e+06	7.05226e+06	6.44584e+06	6.23321e+06	7.03878e+06	8.45184e+06	7.40335e+06	8.45664e+06	8.33003e+06	6.95273e+06	8.45779e+06	8.45643e+06
POS_2720	6.396	214.181	N-(9-Oxodecyl)acetamide	[M+H]+	C12H23NO2	JRJBWKJICGFLDP-UHFFFAOYSA-N	CC(O)=NCCCCCCCCC(C)=O	Organic acids and derivatives	Carboxylic acids and derivatives	Carboxylic acid derivatives		0.816	111940	86057.5	91346	96971.9	101413	77508.6	85914.2	93246.8	108233	86333.3	78222.3	81119.4	67806.6	87183.4	83680.1	128706	85501.8	71922.5	72596.9	86741.9	117368	94107.6	85344.3	85527.4	91374.4	85177.5	80483.4	92051.6	88103	71074.7	90835.7
POS_10722	7.358	379.175	N-(Naphthalen-1-yl)-1-pentyl-1H-indole-3-carboxamide	[M+Na]+	C24H24N2O	GWCQNKRMTGVYIZ-UHFFFAOYSA-N	CCCCC[N]1C=C(C(=O)NC2=C3C=CC=CC3=CC=C2)C4=C1C=CC=C4	Organoheterocyclic compounds	Indoles and derivatives	Indolecarboxylic acids and derivatives		0.743	6170.99	21840.2	13226	13645.5	15401.9	15303.3	729.085	1063.31	740.815	967.536	553.14	2385.86	14293.4	11612.5	13913.1	9666.64	14882.3	11560.6	1491.78	684.978	1798.66	1234.08	608.519	617.33	8237.93	8875.85	7454.44	10134.7	7654.07	9916.22	8251.94
POS_1116	0.672	156.103	N-Acetylcaprolactam	[M+H]+	C8H13NO2	QISSLHPKTCLLDL-UHFFFAOYSA-N	CC(=O)N1CCCCCC1=O	Organoheterocyclic compounds	Lactams	Caprolactams		0.703	4.40746e+06	4.79206e+06	4.18806e+06	3.05197e+06	5.1387e+06	4.8913e+06	3.21906e+06	5.87944e+06	4.156e+06	4.34583e+06	3.49219e+06	3.54376e+06	2.47786e+06	2.19102e+06	3.20946e+06	2.38725e+06	4.34852e+06	3.69766e+06	2.36675e+06	2.84629e+06	2.0114e+06	1.66588e+06	4.23737e+06	1.75751e+06	3.99589e+06	4.08425e+06	3.95871e+06	3.95859e+06	4.12936e+06	3.7126e+06	3.97184e+06
POS_1762	2.498	180.101	N-Acetyltyramine	[M+H]+	C10H13NO2	ATDWJOOPFDQZNK-UHFFFAOYSA-N	CC(O)=NCCC1=CC=C(O)C=C1	Benzenoids	Phenols	1-hydroxy-2-unsubstituted benzenoids		0.702	20605.2	19934.4	13702	14857.1	27547.3	17747.9	13563.3	24024.3	16100.7	17851.3	10136.1	16138.5	1673.4	18065	21009.7	2568.22	2361.35	16488.9	17598.4	3465.19	22168.8	1681.59	55093.3	57571.3	13412.7	13042.3	16670.8	13828.4	11473.9	17213.2	6344.53
POS_3428	6.451	233.115	N-Cyclohexyl-1,3-benzothiazol-2-amine	[M+H]+	C13H16N2S	UPWPIFMHSFSVLE-UHFFFAOYSA-N	C1CCC(CC1)NC2=NC3=CC=CC=C3S2	Organoheterocyclic compounds	Benzothiazoles			0.701	155375	174425	152405	164957	184496	139916	74085	126559	119387	99200.2	79158.3	105284	79851.8	99157.8	112755	64496	87011.9	99984.6	148934	188870	170618	132468	202709	190066	118992	118521	116637	121706	116539	63186.2	121213
POS_474	4.669	128.106	N-Cyclohexylformamide	[M+H]+	C7H13NO	SWGXDLRCJNEEGZ-UHFFFAOYSA-N	OC=NC1CCCCC1	Organic acids and derivatives	Carboxylic acids and derivatives	Carboxylic acid derivatives		0.784	70972	72005.6	69558.4	101598	118752	74349.3	76662.6	72726.1	66106.8	74501.5	79386.2	64031.1	64793.3	84209.8	88834.1	124824	68045.8	66163.1	76988.4	76274.7	72013.8	76681.5	86191.9	69880.6	101932	74348.7	68048.5	78066	76036.5	71540	78121.2
POS_4302	7.075	250.176	N-Desmethyltramadol	[M+H]+	C15H23NO2	VUMQHLSPUAFKKK-UHFFFAOYSA-N	CNCC1CCCCC1(O)C2=CC(=CC=C2)OC	Benzenoids	Phenol ethers	Anisoles		0.829	873598	1.57896e+06	1.08475e+06	1.04625e+06	1.55845e+06	1.11904e+06	912508	1.51666e+06	1.05584e+06	1.33318e+06	1.27703e+06	979356	1.10192e+06	788975	1.47223e+06	1.617e+06	1.15207e+06	979227	1.19932e+06	1.34713e+06	974012	785951	808343	898635	1.32753e+06	1.06653e+06	1.24232e+06	1.43247e+06	1.05011e+06	984312	1.48273e+06
POS_6229	3.034	291.097	N-Malonyltryptophan	[M+H]+	C14H14N2O5	OVEAWSPZRGBTSS-UHFFFAOYSA-N	OC(=O)CC(=O)NC(CC1=C[NH]C2=C1C=CC=C2)C(O)=O	Organic acids and derivatives	Carboxylic acids and derivatives	Amino acids, peptides, and analogues		0.79	13421.5	11025.1	10202.8	39084.6	17044	16015.1	31647.1	36014.2	25412.4	64374.4	21813.1	30814.9	253033	308917	311366	165681	252990	389775	408207	459465	516588	336765	511767	484474	118091	118366	115969	113763	121755	58613	118377
POS_14252	5.967	441.245	N-Methyl-N-[(2E,4E,6E)-2,4,6-octatrienoyl]valylalanylprolinamide	[M+Na]+	C22H34N4O4	FADHJFXHKLXQOJ-NRWMFWRASA-N	C\\C=C\\C=C\\C=C\\C(=O)N(C)C(C(C)C)C(=O)NC(C)C(=O)N1CCCC1C(N)=O	Organic acids and derivatives	Carboxylic acids and derivatives	Amino acids, peptides, and analogues		0.743	97627.5	51013.3	49193.9	82125.8	59273.2	58605.9	115853	237464	82153.8	258837	124474	158393	82677	77650.7	80510.7	43953.2	59826.2	214576	80970.7	85822.4	386404	181702	154797	178413	98346	101401	96564.1	101386	98364	67387.9	110041
POS_7773	11.045	326.304	n-Oleoylethanolamine	[M+H]+	C20H39NO2	BOWVQLFMWHZBEF-KTKRTIGZSA-N	CCCCCCCC\\C=C/CCCCCCCC(=O)NCCO	Organic nitrogen compounds	Organonitrogen compounds	Amines		0.759	39792.7	43628.6	41529.1	40272	40985.8	36251.5	23163.9	27105.9	23253	23201.5	25999	18109	31867	29545.5	34677.5	26850.8	24056.2	27661.5	24967.3	27465.3	16724.3	22032.8	26488.1	20472	29109	17667.8	28817.8	29145	25304.2	28159.2	29078.4
POS_2726	8.439	214.253	N,N-Dimethyldodecylamine	[M+H]+	C14H31N	YWFWDNVOPHGWMX-UHFFFAOYSA-N	CCCCCCCCCCCCN(C)C	Organic nitrogen compounds	Organonitrogen compounds	Amines		0.734	41910.5	48712.7	43694.6	44807.4	43427.7	41747.6	49031.8	44089.3	49198.6	38269.1	54039.2	48939	44222.2	44553.9	48190.2	52895.6	52823.8	43182.4	49115.6	43835.1	47548.9	49165.6	46433	42206.2	46855.4	49154.2	44681.8	48333.9	30252.1	50318.3	46844.5
POS_3333	8.474	230.247	N,N-Dimethyldodecylamine N-oxide	[M+H]+	C14H31NO	SYELZBGXAIXKHU-UHFFFAOYSA-N	CCCCCCCCCCCC[N+](C)(C)[O-]	Organic nitrogen compounds	Organonitrogen compounds	Aminoxides		0.854	284933	335535	388645	337179	330344	276331	320004	299608	391759	321506	329679	254427	306343	374015	409977	406243	322149	266965	301621	297114	327183	333240	297560	289453	334091	324300	325682	359031	248050	325558	336923
POS_9245	2.495	353.084	N(4)-Acetylsulfadimethoxine	[M+H]+	C14H16N4O5S	DQWIIKBKAIPUPY-UHFFFAOYSA-N	COC1=CC(=NC(=N1)N[S](=O)(=O)C2=CC=C(NC(C)=O)C=C2)OC	Benzenoids	Benzene and substituted derivatives	Benzenesulfonamides		0.759	5648.25	5779.71	9006.58	6464.12	5332.16	4924.59	14840.5	9166.87	14029.8	9585.69	10764.3	10443.1	14302.7	16196.9	11400.9	14358	11232.6	10851	8172.22	10738	8295.17	17101.1	5116.21	8256.49	25060.8	23743.1	25474.9	24153.3	25090.7	16951.1	25056.7
POS_7550	3.418	321.095	N(4)-Acetylsulfamethazine	[M+H]+	C14H16N4O3S	LJKAKWDUZRJNPJ-UHFFFAOYSA-N	CC(O)=NC1=CC=C(C=C1)[S](=O)(=O)NC2=NC(=CC(=N2)C)C	Benzenoids	Benzene and substituted derivatives	Benzenesulfonamides		0.738	4034.07	4359.64	5706.24	4588.01	7465.17	3188.68	5966.09	5694.89	4705.84	6082.7	2652.2	5661.95	5275.64	5515.83	6888.93	3117.45	6033.63	9362.23	34596.6	28347.6	20046.7	17383.8	32300.6	21878.8	7357.32	7545.48	7565.44	7364.67	7556.86	6218.7	7563.16
POS_1974	0.703	189.159	N6,N6,N6-Trimethyl-L-lysine	[M+H]+	C9H20N2O2	MXNRLFUSFKVQSK-QMMMGPOBSA-N	C[N+](C)(C)CCCC[C@H](N)C([O-])=O	Organic acids and derivatives	Carboxylic acids and derivatives	Amino acids, peptides, and analogues	C03793	0.758	24292.8	15801.5	9118.59	30552.6	22509.5	20615.9	25830.3	22134.3	30585.7	25519.3	41059.7	23486.4	28117	22801.7	8129.59	8751.43	20624.3	16421.3	21115.8	21420.1	23734.5	23775.5	17204.6	18086.3	24542.4	23951.2	24821.3	22890.1	24552.4	29004.1	22906.1
POS_27653	6.428	745.367	Naadp	[M]+	C21H28N6O18P3	QOTXBMGJKFVZRD-HISDBWNOSA-O	NC1=NC=NC2=C1N=C[N]2C3OC(CO[P](O)(=O)O[P](O)(=O)OCC4OC(C(O)C4O)[N+]5=CC=CC(=C5)C(O)=O)C(O)C3O[P](O)(O)=O	Nucleosides, nucleotides, and analogues	(5'->5')-dinucleotides			0.856	436452	335551	378599	415231	410031	354666	209907	314177	274905	276307	357221	268674	268510	310209	346415	195203	294415	338048	467885	484454	468451	394449	556735	386204	335482	335508	346219	348887	348960	175887	348498
POS_8676	3.71	342.165	Naltrexone	[M+H]+	C20H23NO4	DQCKKXVULJGBQN-XFWGSAIBSA-N	OC1=CC=C2C[C@H]3N(CC[C@@]45[C@@H](OC1=C24)C(=O)CC[C@@]35O)CC6CC6	Benzenoids	Benzene and substituted derivatives	Anilides	C07253	0.712	4985.5	7215.1	7454.95	10706	6754.63	7302.24	19268.3	19206.2	23516.3	22166.4	19881.1	14380.9	22332.7	29869.9	19709.7	23261.9	19460.8	21159.8	4753.96	7845.29	6420.89	14026.5	5729.4	6458.11	15993.3	15148.4	10779.8	15815.4	16580.2	9613.35	15088.4
POS_5346	6.831	275.198	Nandrolone	[M+H]+	C18H26O2	NPAGDVCDWIYMMC-IZPLOLCNSA-N	CC12CCC3C(CCC4=CC(=O)CCC34)C1CCC2O	Lipids and lipid-like molecules	Steroids and steroid derivatives	Estrane steroids	C07254	0.732	36560	38448.8	29298.8	38520.5	32460.5	34593	22006.6	21237.6	24246	21171.5	23361	8498.51	26004.1	31862.4	25439.9	17691.9	34490.6	21829	32865.5	38096.9	41258	39727.8	49232.3	30345.5	24267	23518.1	24811.3	24759.4	24278.3	20804.1	26646.5
POS_9665	7.511	360.253	Napelline	[M+H]+	C22H33NO3	AZAZKLKDEOMJBJ-BOPAMEKVSA-N	CCN1C[C@]2(C)CC[C@H](O)[C@@]34[C@@H]2C[C@@H](C13)[C@@]56C[C@H]([C@@H](O)C[C@@H]45)C(=C)[C@H]6O	Lipids and lipid-like molecules	Prenol lipids	Diterpenoids		0.735	23233	33034.4	37311.6	50439.7	30799.4	39589.4	36610.4	27365.3	41065.7	33773.7	38614.6	37523.8	49029.9	27550.1	40943.6	37450.1	48333.6	38683.8	35295	29156.9	44426.1	36966.9	34033.7	33079.5	34632	37499.2	37287.3	39587.2	35841.8	21735.4	42051.1
POS_21968	3.75	603.163	Naringin	[M+Na]+	C27H32O14	DFPMSGMNTNDNHN-CSIAVLANSA-N	C[C@H]1[C@@H]([C@H]([C@H]([C@@H](O1)O[C@@H]2[C@H]([C@@H]([C@H](O[C@H]2OC3=CC(=C4C(=O)C[C@H](OC4=C3)C5=CC=C(C=C5)O)O)CO)O)O)O)O)O					0.774	8968.95	13768.2	8691.69	13691.4	12069.2	12647.3	18191.8	19816.1	20447	22036.8	15830.5	19303.7	15833	14237.2	14823.3	10587.5	12284.4	15879.9	8868.98	9189.61	9190.88	9381.7	12258.4	8106.55	15363.4	16718.4	14353.1	15826.3	15830.1	10114.8	15831.9
POS_9695	3.377	361.087	Neobavaisoflavone	[M+K]+	C20H18O4	OBGPEBYHGIUFBN-UHFFFAOYSA-N	CC(C)=CCC1=C(O)C=CC(=C1)C2=COC3=C(C=CC(=C3)O)C2=O	Phenylpropanoids and polyketides	Isoflavonoids	Isoflav-2-enes		0.724	42191.7	128306	45961.7	40641.4	96044.9	62062.1	43123.2	44126.3	61557.3	49928.3	37563.7	28822.8	91040.6	135380	167448	95001.7	132277	131142	30211.6	38311	28888.4	18695.7	22216.8	29862.5	47366.4	44836.7	47368.9	48287.1	45483.3	27825.5	47433.9
POS_12106	6.142	405.154	Neosolaniol	[M+Na]+	C19H26O8	TVZHDVCTOCZDNE-WVJYZQHISA-N	CC(=O)OC[C@]12C[C@H](O)C(=C[C@H]1O[C@@H]3[C@H](O)[C@@H](OC(C)=O)[C@@]2(C)[C@]34CO4)C	Lipids and lipid-like molecules	Prenol lipids	Sesquiterpenoids		0.747	2710.56	17119	3039.15	9776.26	17876.4	5873.19	11680.5	14853.6	12727.6	21942.4	34991.3	8699.45	11209.7	19521.6	17059.5	12332	12492.1	12882.9	7961.46	4592.08	6894.7	5711.11	7089.89	6110.46	18068.3	7936.96	14193.4	12630.7	13534.9	12989.7	11102.5
POS_2198	6.394	197.153	Neryl acetate	[M+H]+	C12H20O2	HIGQPQRQIQDZMP-FLIBITNWSA-N	CC(=O)OCC=C(C)CCC=C(C)C	Lipids and lipid-like molecules	Fatty Acyls	Fatty alcohol esters	C09861	0.789	54676.1	101298	50142.8	95588.6	83434.9	75391.2	58710.9	92448.8	100963	87162.1	85904.9	73512.2	45841.9	103604	101811	106555	76670.5	77677.8	80044.8	72879.5	98558.2	44287.6	77584.5	68790.7	87389	70410	81744.3	81758.8	80254.8	87342.1	73858.8
POS_395	1.563	123.055	Nicotinamide	[M+H]+	C6H6N2O	DFPAKSUCGFBDDF-UHFFFAOYSA-N	OC(=N)C1=CC=CN=C1	Organoheterocyclic compounds	Pyridines and derivatives	Pyridinecarboxylic acids and derivatives	C00153	0.971	1.07404e+06	1.10378e+06	731232	658744	910879	769530	817633	827148	852256	867313	626932	725411	506127	679574	941016	447377	687392	820777	1.06109e+06	1.02552e+06	945907	645236	717939	884717	620051	614546	660295	561045	591287	385373	631186
POS_12005	4.076	403.134	Nobiletin	[M+H]+	C21H22O8	MRIAQLRQZPPODS-UHFFFAOYSA-N	COC1=C(OC)C=C(C=C1)C2=CC(=O)C3=C(OC)C(=C(OC)C(=C3O2)OC)OC	Phenylpropanoids and polyketides	Flavonoids	O-methylated flavonoids	C10112	0.792	20208.6	34253	19620.9	26199.1	40484.5	35944.5	5962.78	11215.6	8881.27	8419.76	8778.17	12077.7	23169.8	28898.2	26103	22451.1	28964.9	29579	32093	34759	35379.7	20913.4	49611.7	36403.3	18039.5	16973.3	18127.6	18572	18126	16741.3	17901
POS_13640	3.253	431.133	Nodakenin	[M+Na]+		HXCGUCZXPFBNRD-DNLMCPORSA-N	CC(C)(OC1OC(CO)C(O)C(O)C1O)C2CC3=C(O2)C=C4OC(=O)C=CC4=C3	Phenylpropanoids and polyketides	Coumarins and derivatives	Furanocoumarins		0.851	11217.3	13113.7	10788.5	14704.5	15441.7	14001.8	14786.8	17755.3	14119.7	13684.3	10527.6	13310.3	13942.2	12058.4	17891.2	12524.5	12995	16907.8	12503.8	14337.4	13596.7	11024.3	18168.7	12730.6	12508.5	11277.3	12507.4	12557.7	10995.6	10289.7	12959.6
POS_13988	4.046	437.237	Nonaethylene glycol	[M+Na]+	C18H38O10	YZUUTMGDONTGTN-UHFFFAOYSA-N	OCCOCCOCCOCCOCCOCCOCCOCCOCCO	Organic oxygen compounds	Organooxygen compounds	Ethers		0.869	125829	153438	90499.6	197504	246649	140073	164159	156678	147532	145279	152964	150890	155891	167013	171047	218904	150508	132747	164848	147494	135485	162743	160975	159089	202308	128730	145307	151988	147711	145575	151655
POS_8262	1.842	335.129	Nor-Dentatin	[M+Na]+	C19H20O4	WYMMNGQSPNWCIK-UHFFFAOYSA-N	CC1(C)OC2=C(C3=C(C=CC(=O)O3)C(=C2C=C1)O)C(C)(C)C=C	Phenylpropanoids and polyketides	Coumarins and derivatives	Pyranocoumarins		0.838	17602.2	21099.3	14261.3	18550.7	22019.7	16857.2	19494	43249.4	19306.4	23365.8	17217.5	30481.1	19299	20550.1	26689.1	14613.7	25007	25113.2	22519	23373.1	27039.2	15140.6	18039.8	22265.9	22418.4	24117.4	22975.9	20097.7	23749	17463.3	23001.4
POS_12681	4.629	414.27	Norbuprenorphine	[M+H]+	C25H35NO4	YOYLLRBMGQRFTN-IOMBULRVSA-N	CO[C@]12CC[C@@]3(C[C@@H]1[C@](C)(O)C(C)(C)C)[C@H]4CC5=CC=C(O)C6=C5[C@@]3(CCN4)[C@H]2O6	Benzenoids	Phenanthrenes and derivatives			0.726	32034.6	34912.4	18392.2	48030.3	64582.2	33342.1	32792.5	36182	35224.9	32341.5	42605.5	35665.7	15217.5	25270	25764	60076.9	32298.3	30154.8	38781.1	16685	35781.5	52759.8	44605.9	43121.5	52764.6	37829.3	37697.6	35392.1	47667.1	24947.2	40240.6
POS_6314	3.573	293.1	Norcimifugin	[M+H]+	C15H16O6	FHCHSXPHLRBEBR-UHFFFAOYSA-N	CC(C)(C1CC2=C(O1)C=C3C(=C2O)C(=O)C=C(O3)CO)O					0.754	42325.2	69612.3	45054.6	46502.7	71073.1	58046.9	29363.8	37417.7	33033.6	37316.5	32261.6	40865.4	28627	33761.8	42997.4	28934.3	38726.1	45568.7	56295.3	54959.7	55921.1	39082.4	54270.3	52150.2	43305.1	44770.3	43119.3	43081.2	44848.5	23250.4	44799.9
POS_7261	3.14	313.123	Norclozapine	[M+H]+	C17H17ClN4	HESZUPIXRNZIOI-UHFFFAOYSA-N	ClC1=CC2=C(C=C1)N=C3C=CC=CC3=C(N2)N4CCNCC4	Organoheterocyclic compounds	Benzodiazepines	Dibenzodiazepines		0.778	2972.13	1903.93	3730.91	1789.32	2018.99	1260.95	2283.06	2897.3	3285.46	4093.6	1779.32	2174.72	15203.2	11986.5	14855.8	12373.1	13149	14647.2	4030.69	4751.5	5381.13	2293.93	2290.31	3227.53	4979.81	4251.78	4671.13	6317.28	4668.37	3620.49	4977.21
POS_6626	7.617	299.2	Norethindrone	[M+H]+	C20H26O2	VIKNJXKGJWUCNN-XGXHKTLJSA-N	C[C@]12CC[C@H]3[C@@H](CCC4=CC(=O)CC[C@H]34)[C@@H]1CC[C@@]2(O)C#C	Lipids and lipid-like molecules	Steroids and steroid derivatives	Estrane steroids	C05028	0.791	26065.8	52262.8	40546.1	38513	63167	42225	26769.6	46408.2	33445	44259.1	34769.6	37612.7	25711.2	22905.6	34890.3	21585.9	25199.8	28991.2	35786.7	30554.3	34117.1	17665.5	35609.2	24866.4	34790.3	34469.2	35107.1	34367.5	35167.3	16671.7	35226.1
POS_330	4.468	118.064	Norvaline	[M+H]+	C5H11NO2	SNDPXSYFESPGGJ-BYPYZUCNSA-N	CCCC(N)C(O)=O	Organic acids and derivatives	Carboxylic acids and derivatives	Amino acids, peptides, and analogues	C01826	0.928	18675.2	31787.7	21959.9	28006.6	34842.2	31526.8	148679	162065	168814	158091	94488.6	140827	105231	100018	125494	80351.3	120125	121917	149032	145796	149767	119110	179652	146839	84581.2	84018.9	81763.6	84981.4	83816.5	49463.5	84579.4
POS_21926	10.778	601.422	Nostoxanthin	[M+H]+	C40H56O4	JVPASJUYZJKFHY-HWFHZMFDSA-N	CC(=C/C=C/C=C(C)/C=C/C=C(C)/C=C/C1=C(C)C[C@@H](O)[C@H](O)C1(C)C)\\C=C\\C=C(C)\\C=C\\C2=C(C)C[C@@H](O)[C@H](O)C2(C)C	Lipids and lipid-like molecules	Prenol lipids	Tetraterpenoids	C16284	0.826	191654	207028	231607	165993	241746	194182	196461	228578	180015	186420	138951	219325	263742	189878	281593	164994	213342	265340	298460	350513	299949	175209	316335	344410	182776	158131	189538	220964	148644	185688	194931
POS_26491	7.657	711.357	Nudicauline	[M+H]+	C38H50N2O11	IPWQJEONCUFCOR-PUEURLJZSA-N	CCN1C[C@@]2(CCC(C34C5C[C@@H]6[C@H](C[C@@](C5[C@H]6OC(=O)C)([C@@]([C@H](C23)OC)(C41)O)O)OC)OC)COC(=O)C7=C(C=CC=C7)N8C(=O)CC(C)C8=O					0.76	1.42714e+06	2.17039e+06	1.74555e+06	1.99929e+06	2.02964e+06	1.88973e+06	1.59774e+06	1.92463e+06	1.92962e+06	1.94084e+06	2.04009e+06	2.01279e+06	2.48556e+06	2.27281e+06	3.00183e+06	1.78327e+06	2.55972e+06	2.90475e+06	2.92258e+06	2.84926e+06	3.11593e+06	2.32254e+06	3.20866e+06	2.38628e+06	2.19176e+06	2.11365e+06	2.25689e+06	2.08401e+06	2.2065e+06	1.16996e+06	2.18844e+06
POS_4724	12.753	259.204	Octadeca-2,4,9-trien-6-yne-1,18-diol	[M+H-H2O]+	C18H28O2	YZQVZNIBOPZYDK-UTKXXTPHSA-N	OCC=CC=CC#CCC=CCCCCCCCCO					0.807	140501	123643	146532	71225.2	171532	122770	82367.9	90762.4	116499	89288.5	131492	98406.2	79901.8	82925.7	95784.4	59965.3	61503	75543.1	85439.8	118946	77775.2	76895.1	69143.2	97303.9	113739	110232	105127	128782	103437	112959	112020
POS_5889	11.531	284.297	Octadecanamide	[M+H]+	C18H37NO	LYRFLYHAGKPMFH-UHFFFAOYSA-N	CCCCCCCCCCCCCCCCCC(N)=O	Organic acids and derivatives	Carboximidic acids and derivatives	Carboximidic acids	C13846	0.736	3.04723e+07	2.63387e+07	3.21092e+07	3.25856e+07	3.7951e+07	2.71024e+07	4.96276e+07	4.3181e+07	2.54744e+07	2.95882e+07	4.54648e+07	3.52471e+07	1.84944e+07	3.35653e+07	2.14499e+07	3.84141e+07	2.71809e+07	2.91841e+07	2.20626e+07	3.08935e+07	4.8275e+07	3.20086e+07	3.15996e+07	2.59626e+07	2.88174e+07	2.51469e+07	2.74155e+07	3.36859e+07	2.70554e+07	2.74966e+07	3.68304e+07
POS_11453	6.463	393.201	Octaethylene glycol	[M+Na]+	C16H34O9	GLZWNFNQMJAZGY-UHFFFAOYSA-N	OCCOCCOCCOCCOCCOCCOCCOCCO	Organic oxygen compounds	Organooxygen compounds	Ethers		0.737	19116.1	25194.3	23321.1	9942.87	25391.5	18145.2	4303.28	6957.59	2801.92	5800.34	1756.74	4186.02	7444.19	4577.19	10216.1	9965.88	10459.6	7672.65	8985.62	5405.2	6988.43	4005.46	9008.1	10943.5	13453.6	11850.5	16091.8	15290.6	13145.7	9453.44	13896.4
POS_14292	12.238	441.371	Oleanane-4H, + 2O	[M+H]+	C30H48O2	VNGUCOGHCJHFID-UHFFFAOYSA-N	CC1(C)CC2C3=CCC4C5(C)CCC(O)C(C)(CO)C5CCC4(C)C3(C)CCC2(C)C=C1	Lipids and lipid-like molecules	Prenol lipids	Triterpenoids		0.798	660846	945089	759633	664204	896246	571170	1.47981e+06	1.79249e+06	1.29964e+06	1.31029e+06	1.99872e+06	1.9431e+06	1.10323e+06	1.05448e+06	949729	935290	942925	888275	345513	359094	302561	474637	412757	340732	844139	704173	848301	865618	832086	863973	897869
POS_14137	12.515	439.355	Oleanolic acid	[M+H-H2O]+	C30H48O3	MIJYXULNPSFWEK-GTOFXWBISA-N	CC1(C)CCC2(CCC3(C)C(=CCC4C5(C)CCC(O)C(C)(C)C5CCC34C)C2C1)C(O)=O	Lipids and lipid-like molecules	Prenol lipids	Triterpenoids	C17148	0.78	750011	1.01274e+06	740927	1.02291e+06	1.00664e+06	1.02842e+06	1.26659e+06	1.33722e+06	1.23501e+06	1.12414e+06	813665	1.14024e+06	670080	624807	711240	579168	788433	658870	380442	433779	284958	354800	435283	361319	572917	550995	587920	584212	529567	586581	586244
POS_20189	3.586	556.236	Olivil 4'-O-glucoside	[M+NH4]+	C26H34O12	SXGSYHDLSPXCMU-CTQTXEDXSA-N	COC1=CC(=CC=C1O)C2OCC(O)(CC3=CC=C(OC4OC(CO)C(O)C(O)C4O)C(=C3)OC)C2CO	Lignans, neolignans and related compounds	Lignan glycosides			0.831	32548.3	60082.7	34316.3	43385.7	56053.1	56942.4	65043.1	114587	78698.7	80999	50932.3	79421.4	45969.3	47573.8	66365.6	31324.2	58472.4	60556	58218.6	75616.8	101283	51723.9	56719.7	97035	70792.1	67848.2	65992.2	76806.9	70810.3	34576.7	70862.4
POS_8434	6.006	338.184	Olopatadine	[M+H]+	C21H23NO3	JBIMVDZLSHOPLA-LSCVHKIXSA-N	CN(C)CCC=C1C2=C(COC3=CC=C(CC(O)=O)C=C13)C=CC=C2	Organoheterocyclic compounds	Benzoxepines	Dibenzoxepines	C07789	0.709	24453.6	21511.1	23755.9	28320.1	29845.4	20831.2	19092.4	20017.8	18547.1	13855.2	18082.7	17741.4	19413.3	19625.5	18114.8	33022	19069.8	15782.9	16119.1	20133.8	19265.1	23542.4	20994.7	21158.1	23228.5	17389.7	19552.8	13579.5	21326.2	18478.6	19548
POS_13639	2.988	431.129	Ononin	[M+H]+	C22H22O9	MGJLSBDCWOSMHL-MIUGBVLSSA-N	COC1=CC=C(C=C1)C2=COC3=C(C=CC(=C3)OC4OC(CO)C(O)C(O)C4O)C2=O	Phenylpropanoids and polyketides	Isoflavonoids	Isoflavonoid O-glycosides		0.828	30233.3	54953.6	29496.1	32521.1	46580.9	32862.5	43900.6	47824.3	38310.7	51536.3	35556.8	28612.5	28344.7	42158.1	47098.5	40580.8	31926.7	33240.8	23591.3	21962.2	16588.7	15007.2	30584.7	21650.6	29136.2	32161.8	27850.5	29700.6	27241.1	24952.4	29272.9
POS_12111	3.188	405.171	Osajin	[M+H]+	C25H24O5	DCTLJGWMHPGCOS-UHFFFAOYSA-N	CC(C)=CCC1=C(O)C2=C(OC=C(C2=O)C3=CC=C(O)C=C3)C4=C1OC(C)(C)C=C4	Phenylpropanoids and polyketides	Isoflavonoids	Isoflavans	C10511	0.834	73772.2	117466	58915	131044	115918	120743	170103	244109	208484	220705	140727	243978	170327	213348	275405	152650	236410	300981	203119	186293	211697	132678	157930	175918	141344	136715	136882	147829	136572	86003	141302
POS_1421	4.211	168.064	Oxfenicine	[M+H]+	C8H9NO3	LJCWONGJFPCTTL-ZETCQYMHSA-N	NC(C(O)=O)C1=CC=C(O)C=C1	Organic acids and derivatives	Carboxylic acids and derivatives	Amino acids, peptides, and analogues		0.715	13482.3	18067.3	15638.6	25806.5	23220.7	18672.4	98469.4	75146.3	98447	79749.8	58720.5	60810.1	36719.5	39723.1	22659.1	20158.9	33336.3	26505.3	24050.8	22956.6	19922.7	29335.9	14137.1	22331.4	39964.8	37797.9	45376	38360.9	44054.1	21173.3	39947.3
POS_4805	2.532	262.066	Oxolinic acid	[M+H]+	C13H11NO5	KYGZCKSPAKDVKC-UHFFFAOYSA-N	CCN1C=C(C(O)=O)C(=O)C2=CC3=C(OCO3)C=C12	Organoheterocyclic compounds	Quinolines and derivatives	Quinoline carboxylic acids		0.769	11702.7	13767.9	7785.22	14222.4	18794	9874.15	45008.8	41319.6	49663.4	50364	22058.8	35379.5	46791.9	47872.4	57674.9	39401.3	47848.4	53251.4	19296.6	23470.9	25758	15902	23733.4	25780.3	21239.9	21886.8	18457.4	20609.8	24549.8	15029.2	21268.7
POS_4955	6.823	266.172	Oxprenolol	[M+H]+	C15H23NO3	CEMAWMOMDPGJMB-UHFFFAOYSA-N	CC(C)NCC(O)COC1=C(OCC=C)C=CC=C1	Benzenoids	Phenol ethers			0.807	228053	339294	337765	367710	485540	313421	321534	344205	340252	324926	337629	313438	260582	335367	320425	401299	287079	270384	360191	339745	328781	336293	377810	369261	367123	304625	331967	345831	341021	200075	344188
POS_15423	3.232	461.162	Oxytetracycline	[M+H]+	C22H24N2O9	FYDOORKXBWEKQM-GUQPPTOYSA-N	CN(C)C1C2C(O)C3C(=C(O)C4=C(C=CC=C4O)C3(C)O)C(=O)C2(O)C(=O)C(=C(N)O)C1=O	Phenylpropanoids and polyketides	Tetracyclines			0.792	16178.6	19950.9	18043.6	11902.4	53842.8	29686.3	47075.4	43769.6	50872.4	38489.5	21144.3	38755.4	29691.1	65496.8	68204.8	39166	39531.6	45697.2	43874.4	43710.3	39312	29356.8	32767.4	46594.9	28556.2	31985.7	27245.1	26472.1	28950.4	27029.2	20329.5
POS_935	7.735	149.058	p-Coumaraldehyde	[M+H]+	C9H8O2	CJXMVKYNVIGQBS-OWOJBTEDSA-N	OC1=CC=C(\\C=C\\C=O)C=C1	Phenylpropanoids and polyketides	Cinnamaldehydes		C05608	0.716	22357.5	31894.6	27837.9	31674.5	30509	34817.6	29514.6	34254.1	30964	26645.8	27242.8	23931.6	27799.9	25150.3	32341.6	24683.9	21989.8	24152.1	28075.6	28277.6	29921.2	27223.3	29215	22565.9	26688.4	25638	26199.2	26717.5	26977.9	9741.88	26948.7
POS_1064	5.537	153.127	p-Menth-4(8)-en-3-one	[M+H]+		NZGWDASTMWDZIW-UHFFFAOYSA-N	CC1CCC(=C(C)C)C(=O)C1	Lipids and lipid-like molecules	Prenol lipids	Monoterpenoids	C09893	0.848	16638.1	29556.2	52569	36242.8	42542.1	31283.8	62505.5	57390.5	62810.8	55152.6	46522.2	37246.5	44208.9	61999.5	41591.8	50572.3	40232.8	36977.8	61953.7	69036.5	50113	88729.8	85456.4	58476.5	44564.9	45532.3	36383.1	42397.3	44892.6	20773.3	44925.3
POS_16667	4.378	485.234	p-Mentha-1-ene-8-yl 6-O-(alpha-L-rhamnopyranosyl)-beta-D-glucopyranoside	[M+Na]+	C22H38O10	JIDXOGPQCVBGSC-BXUICYMCSA-N	C[C@@H]1O[C@@H](OC[C@H]2O[C@@H](OC(C)(C)C3CCC(=CC3)C)[C@H](O)[C@@H](O)[C@@H]2O)[C@H](O)[C@H](O)[C@H]1O	Organic oxygen compounds	Organooxygen compounds	Carbohydrates and carbohydrate conjugates		0.707	23494.5	19573.9	10908.8	15106.1	34504.1	24324.8	36925.7	45755.1	27381.2	48374.1	25450.5	23134.5	56694.5	42228.5	46598.4	19290.6	33654	93914.7	40517	33694.2	123589	57995.6	164283	117543	47384.1	45262.2	49674.7	47128.8	45132.2	21533.5	47424.2
POS_6374	3.319	294.131	Paclobutrazol	[M+H]+	C15H20ClN3O	RMOGWMIKYWRTKW-UHFFFAOYSA-N	CC(C)(C)C(O)C(CC1=CC=C(Cl)C=C1)[N]2C=NC=N2	Benzenoids	Benzene and substituted derivatives	Phenethylamines		0.826	25898.1	45680.8	21636.1	44814.7	48067.4	45371.5	120249	238984	108416	128329	84950.8	157546	61758.4	57212.7	84396	35308.5	68170.7	86712.8	26744.5	27576.4	34253.5	19115	23937.4	30218.6	61890.5	59746.5	62289.3	58681.4	62256.8	34624.7	61980.8
POS_16537	3.098	483.144	Paeonolide	[M+H]+	C20H28O12	IDZZECHGWAZTIB-SBJDUPFUSA-N	CC(=O)C1=C(C=C(C=C1)OC)O[C@H]2[C@H]([C@H]([C@@H]([C@@H](O2)CO[C@H]3[C@H]([C@H]([C@H](CO3)O)O)O)O)O)O					0.716	5773.65	8213.72	5699.71	6870.15	6309.79	7923	7610.11	8890.69	9461.34	9883.41	6750.04	8820.74	8143.32	8904.41	12564.3	4899.47	8131.05	11104	25137.8	27223	17610.1	20133.6	20725.5	16041.2	9505.38	8668.4	8944.7	9774.9	7248.02	7382	8977.89
POS_9660	0.655	360.15	Palatinose	[M+NH4]+	C12H22O11	PVXPPJIGRGXGCY-TZLCEDOOSA-N	OCC1OC(OCC2OC(O)(CO)C(O)C2O)C(O)C(O)C1O	Organic oxygen compounds	Organooxygen compounds	Carbohydrates and carbohydrate conjugates		0.923	1.20227e+06	941465	1.09112e+06	747746	1.31342e+06	1.00493e+06	581490	810934	561321	542449	688601	723439	1.16033e+06	882270	835248	939148	766727	783554	918069	886377	1.09337e+06	1.2053e+06	736420	1.04493e+06	725210	810087	714667	707240	725739	744480	702261
POS_4580	10.96	256.265	Palmitic amide	[M+H]+	C16H33NO	HSEMFIZWXHQJAE-UHFFFAOYSA-N	O=C(N)CCCCCCCCCCCCCCC					0.844	2.54686e+07	2.82896e+07	3.10446e+07	6.8241e+07	5.03779e+07	3.003e+07	6.15064e+07	2.95994e+07	2.18401e+07	2.81668e+07	5.40968e+07	3.20462e+07	3.1446e+07	3.27058e+07	3.44081e+07	3.10737e+07	2.71749e+07	2.20233e+07	2.20849e+07	4.63333e+07	3.25102e+07	3.00774e+07	4.50997e+07	2.9336e+07	3.17426e+07	3.34753e+07	2.69209e+07	3.38213e+07	2.61302e+07	3.32531e+07	3.46719e+07
POS_2894	2.015	220.116	Pantothenic acid	[M+H]+	C9H17NO5	GHOKWGTUZJEAQD-ZETCQYMHSA-N	CC(C)(CO)C(O)C(O)=NCCC(O)=O	Organic acids and derivatives	Carboxylic acids and derivatives	Amino acids, peptides, and analogues	C00864	0.845	70433.7	90826.3	48651.2	54060.8	120843	65609.1	103245	205394	107775	150525	84790.2	108955	102582	133687	129413	74083.4	99539.2	97835.6	93919.8	101447	116763	57316.4	109036	145089	53623.1	66126.5	64461.8	45228.6	78236.4	34394.7	62028.6
POS_7352	2.136	315.105	Pantoyl lactone glucoside	[M+Na]+	C12H20O8	BFCZPWYLRHFBNO-DTJAAUDXSA-N	CC1(C)COC(=O)C1OC2OC(CO)C(O)C(O)C2O	Lipids and lipid-like molecules	Fatty Acyls	Fatty acyl glycosides		0.805	47348.7	41447.1	27678.9	50064.7	42280.2	38751.2	35964.4	39135.4	41628.9	34358	36354	46893.8	45047.9	45808.1	62898.9	36160	51158.8	49173.8	52139.8	49042.3	50048.3	42325.6	31008.1	56200.7	46944.5	43993	46953.7	46064.5	46995	29260.6	47015.4
POS_8555	2.306	340.143	Papaverine	[M+H]+	C20H21NO4	XQYZDYMELSJDRZ-UHFFFAOYSA-N	COC1=CC=C(CC2=NC=CC3=C2C=C(OC)C(=C3)OC)C=C1OC	Organoheterocyclic compounds	Isoquinolines and derivatives	Benzylisoquinolines	C06533	0.716	4473.47	4504.76	4624.93	6463.68	21799.8	6721.36	7889.51	13495.9	14293.2	9215.42	7073.99	10027.2	45149.4	67363	72162.7	39945.5	70493.9	115748	15794.2	19908.8	23831.2	14978.7	14227.7	20095.8	20703	20347.3	23813	20362.8	26255	14761.9	21206.5
POS_8557	3.016	340.159	Papaverine	[M+H]+	C20H21NO4.HCl	UOTMYNBWXDUBNX-UHFFFAOYSA-N	Cl.COC1=C(OC)C=C(CC2=C3C=C(OC)C(=CC3=CC=N2)OC)C=C1	Organoheterocyclic compounds	Isoquinolines and derivatives	Benzylisoquinolines		0.789	9651.47	12093.2	8956.03	11481.7	12307.5	8332.85	12729.4	20639	13469.4	13435.9	15779.1	19927.6	7567.3	5773.14	8158.35	5763.56	7465.58	7402.59	27499.5	28817.1	33466.5	24775.3	45983.1	32092.5	13097.9	13237.7	13222.4	13704.3	13129.8	9656.7	13524.2
POS_3054	10.769	224.2	Pellitorine	[M+H]+	C14H25NO	MAGQQZHFHJDIRE-BNFZFUHLSA-N	CCCCCC=CC=CC(O)=NCC(C)C	Lipids and lipid-like molecules	Fatty Acyls	Fatty amides		0.725	259458	243950	312057	332135	267431	264920	317767	276959	183225	283605	276024	126753	156662	337481	195164	304214	293249	160023	136202	234051	468550	296008	357869	221943	182390	253915	282943	257075	255023	268101	275903
POS_23049	10.918	625.403	Peonidin-3,5-O-di-beta-glucopyranoside	[M]+	C28H33O16	IPVSUYLZIAYTOK-DPOJTEBASA-O	COC1=CC(=CC=C1O)C2=[O+]C3=C(C=C2OC4OC(CO)C(O)C(O)C4O)C(=CC(=C3)O)OC5OC(CO)C(O)C(O)C5O	Phenylpropanoids and polyketides	Flavonoids	Flavonoid glycosides	C16289	0.732	54123.4	48357.8	51809.9	33870.4	58234	47711.6	88390.6	43156.2	59594.7	51110.5	67640.6	36495.4	26297.8	30210.2	24437.8	27822	27292.2	24136.4	34546.6	34300.4	24772.3	21393.7	27677.8	28772.3	33208.1	49527.8	32390.2	29774.9	32982.3	32542.9	33987.1
POS_1014	3.976	151.11	Perillene	[M+H]+	C10H14O	XNGKCOFXDHYSGR-UHFFFAOYSA-N	CC(=CCCC1=COC=C1)C					0.841	54506.3	84936.1	52052.8	107854	96255.7	77321.6	112824	128470	142400	132065	109198	125638	116396	117658	147031	106043	122230	115108	127645	124971	130745	101943	121314	121953	95063.7	101192	99742.5	95776.8	118159	67088.6	99750.5
POS_10851	10.85	381.297	Persin	[M+H]+	C23H40O4	IBDVBNUJEGRVQN-NQLNTKRDNA-N	O=C(OCC(O)CC(=O)CCCCCCCC=CCC=CCCCCC)C					0.777	120416	162816	151991	77682.7	159702	117925	130997	199203	157930	153607	69581.9	148719	86605.3	84971	137236	108844	101302	90969.6	136283	154706	136037	119675	214945	75023.9	124353	104527	124353	132915	121708	111170	132644
POS_9642	9.995	359.291	Petromyzonol	[M-2H2O+H]+	C24H42O4	BMSROUVLRAQRBY-JLIFGLSWSA-N	C[C@H](CCCO)[C@H]1CC[C@H]2[C@@H]3[C@H](O)C[C@H]4C[C@H](O)CC[C@]4(C)[C@H]3C[C@H](O)[C@]12C	Lipids and lipid-like molecules	Steroids and steroid derivatives	Bile acids, alcohols and derivatives	C16258	0.72	49225.1	76065.3	60306.5	52110.3	72359.2	62440.5	137236	203530	141316	132124	80006.9	134774	51581.4	51071.7	67186.5	50118.5	56712.9	67083.2	50975.4	51815.3	38883	53786.2	58214.9	42553.5	61295.1	56531.5	57322.3	78466.2	52835.2	57470.6	58879.9
POS_31709	12.355	933.549	Petunidin-3-O-(6''-O-(4'''-O-E-coum)-alpha-rhamnopyranosyl-beta-glucopyranosyl)-5-O-beta-glucopyranoside	[M+H]+	C43H49O23	BXEZTCOKOLHMKY-CHYZIXFFSA-O	COC1=CC(=CC(=C1O)O)C2=C(OC3OC(COC4OC(C)C(OC(=O)C=CC5=CC=C(O)C=C5)C(O)C4O)C(O)C(O)C3O)C=C6C(=CC(=CC6=[O+]2)O)OC7OC(CO)C(O)C(O)C7O	Phenylpropanoids and polyketides	Flavonoids	Flavonoid glycosides		0.733	107960	113572	108948	42733.1	129165	71247.5	40241.4	46179.2	38655.8	41619.3	50695.2	38650.8	32682.8	43683	49652.9	27675.8	23516.2	35254.8	51705.6	60394.8	51136	52658.2	44620.6	62945	69369.8	58948.5	67385.6	78123.3	67343.2	67378.3	82873.1
POS_6419	5.959	295.153	Phacidin	[M+H]+	C16H22O5	YTVPBUCDNKECDB-UHFFFAOYSA-N	CCCCCCCCC(=O)C1=C(OC)OC(=CC1=O)C=O	Organic oxygen compounds	Organooxygen compounds	Carbonyl compounds		0.769	29072.7	34093.7	22535.8	29573.9	26393.6	29016.5	31742.6	37664.4	37883.7	38045.6	32376.9	41013.6	29777.7	28184.9	39126.9	28218.6	41103.3	39279.4	45028.4	35505.9	41362.8	28217.2	43095.3	30917.4	28192.2	28778.1	27939.5	30905.5	28763.6	22274.2	28767.5
POS_14082	3.839	439.155	Phenethyl 2-O-(beta-D-xylopyranosyl)-beta-D-glucopyranoside	[M+Na]+	C19H28O10	CGZNTHDUAFIKOH-BMVMOQKNSA-N	OCC1OC(OCCC2=CC=CC=C2)C(OC3OCC(O)C(O)C3O)C(O)C1O	Organic oxygen compounds	Organooxygen compounds	Carbohydrates and carbohydrate conjugates		0.853	117067	214492	115673	279738	241456	266012	291395	374775	315116	336988	228304	331504	320503	388634	446186	251815	396081	438218	176092	159533	179145	136817	134611	164387	234633	225024	226499	234244	227046	115039	234456
POS_15818	2.461	469.171	Phenethyl sophoroside	[M+Na]+	C20H30O11	BSSIFJHEGYUPRJ-HNCKFYPBSA-N	OC[C@H]1O[C@@H](O[C@@H]2[C@@H](O)[C@H](O)[C@@H](CO)O[C@H]2OCCC3=CC=CC=C3)[C@H](O)[C@@H](O)[C@@H]1O	Organic oxygen compounds	Organooxygen compounds	Carbohydrates and carbohydrate conjugates		0.805	6263.53	7787.89	6763.48	6214.68	9380.85	9184.36	19900.1	20978.1	20840.8	19726.7	15456.7	16814.5	14221.8	10144.5	11041.2	8409.62	12081.2	9662.51	10540.5	10789.3	11007.9	9996.78	7464.21	11665.7	12241.6	10700.1	9981.94	10916.3	10934.3	8734.87	10880.2
POS_6684	5.687	301.114	Phenmedipham	[M+H]+	C16H16N2O4	IDOWTHOLJBTAFI-UHFFFAOYSA-N	COC(=O)NC1=CC=CC(=C1)OC(=O)NC2=CC(=CC=C2)C	Benzenoids	Benzene and substituted derivatives	Phenylcarbamic acid esters		0.727	18444.3	35885.5	19826.6	45722.8	48006.7	31331.4	34918.8	38948.9	27185.6	35806.6	29307.6	34503.9	33981.3	38256	41107.8	46439.8	30050.2	34096.1	39237.7	41439.9	44216.4	39679	43200.5	50811.9	44422.3	31969.4	34487.3	37076	36233	21882.8	36359.8
POS_12460	2.454	411.125	Phenyl 6-O-[(2R,3R,4R)-3,4-dihydroxy-4-(hydroxymethyl)tetrahydro-2-furanyl]-beta-D-glucopyranoside	[M+Na]+	C17H24O10	YORZZUYHPOREJM-DCSNAHRYSA-N	OC[C@@]1(O)CO[C@@H](OC[C@H]2O[C@@H](OC3=CC=CC=C3)[C@H](O)[C@@H](O)[C@@H]2O)[C@@H]1O	Organic oxygen compounds	Organooxygen compounds	Carbohydrates and carbohydrate conjugates		0.818	46139.8	50641.5	31234.1	39803.9	47158.1	44097.5	60661.6	54625.2	68255.1	74502.5	55708.9	59275.4	54579.4	60793.4	57566.5	46739.6	53120.8	55662.3	43599.2	40646.3	41566.4	34851.4	43382.8	41686.1	44422.5	46987.3	44442.3	44502.1	45599	32959.4	45599.5
POS_372	7.225	121.064	Phenylacetaldehyde	[M+H]+	C8H8O	DTUQWGWMVIHBKE-UHFFFAOYSA-N	O=CCC1=CC=CC=C1	Benzenoids	Benzene and substituted derivatives	Phenylacetaldehydes	C00601	0.798	222067	294402	311360	261705	353120	254029	252203	290560	244808	217704	219512	222175	302802	265095	263890	222474	253632	283044	272687	285319	310309	308706	361614	291333	130923	120191	130868	131238	125589	65355.4	130880
POS_1433	6.419	168.102	Phenylephrine	[M+H]+	C9H13NO2	SONNWYBIRXJNDC-VIFPVBQESA-N	CNC[C@H](O)C1=CC(=CC=C1)O	Benzenoids	Phenols	1-hydroxy-4-unsubstituted benzenoids	C07441	0.7	34183.9	35422.5	26926.9	29959.7	41895.1	37101.5	29968	44864.3	36591.6	31347.3	24154.6	35033.5	26453.9	19503.9	29652.8	24116.1	27058.6	27426.7	40784.9	28733.6	27553.6	29389.4	25092	26565.1	28448.6	28458.2	29452.3	27639.3	29073	20810.6	29149.7
POS_1854	12.656	184.072	Phosphocholine	[M]+	[C5H15NO4P]+	YHHSONZFOIEMCP-UHFFFAOYSA-O	C[N+](C)(C)CCO[P](O)(O)=O	Organic nitrogen compounds	Organonitrogen compounds	Quaternary ammonium salts	C00588	0.897	51205.9	48282.9	36229.2	42704.5	47144	45436.7	38983.6	50396.3	46887.2	47256.7	42073	45816.3	34973.1	36833.6	44544.8	36787.3	46277.2	50878.6	37996.3	33664.3	39058.6	31949.5	45273.7	39241.8	36139.1	37282.3	40207.3	36665.2	45092.7	38183.6	37218.7
POS_1855	12.947	184.073	Phosphorylcholine	[M+H]+	C5H15NO4P+	YHHSONZFOIEMCP-UHFFFAOYSA-N	C[N+](C)(C)CCO[P](O)([O-])=O	Organic nitrogen compounds	Organonitrogen compounds	Quaternary ammonium salts		0.875	72455.1	71062	69450.3	60268.8	81239.4	62288.5	34079.7	43437.5	41121.5	69822.4	39377.9	46480.6	29477.3	33198.6	46861	23443.3	27278.9	31161.2	40923.6	26446.7	35070.7	28275.9	35196.7	33229.9	35445.7	40749.2	39334.6	43389.2	40489.1	36016.6	50984.3
POS_1385	11.617	167.034	Phthalic acid	[M+H]+	C8H6O4	XNGIFLGASWRNHJ-UHFFFAOYSA-N	OC(=O)C1=C(C=CC=C1)C(O)=O	Benzenoids	Benzene and substituted derivatives	Benzoic acids and derivatives	C01606	0.887	464173	525203	575271	547659	697139	533984	555203	498485	526119	418502	641691	727607	601464	607757	450937	650205	520623	506914	441687	557025	699663	568254	524588	568389	606545	551260	533851	624042	471226	568335	551984
POS_898	5.378	149.021	Phthalic anhydride	[M+H]+	C8H4O3	LGRFSURHDFAFJT-UHFFFAOYSA-N	C1=CC=C2C(=C1)C(=O)OC2=O					0.731	236396	638023	547663	376074	708435	277795	767958	325769	365049	623087	312120	304338	342075	392155	408746	675859	372471	377814	340726	281724	175365	480667	533196	457236	353747	311741	285116	341338	296831	318633	318577
POS_7483	9.991	318.3	Phytosphingosine	[M+H]+	C18H39NO3	AERBNCYCJBRYDG-KSZLIROESA-N	CCCCCCCCCCCCCCC(O)C(O)C(N)CO	Organic nitrogen compounds	Organonitrogen compounds	Amines	C12144	0.755	39357.4	32047.6	33434.3	33108.4	31054.7	34843.5	16940.8	12636.8	22900.9	15075.9	22276.8	15393.2	17254.4	11944.5	16593.5	14280.7	14921.3	18488.3	13702.9	19521.5	13572	16241.1	11533.6	15089.9	20395.6	20472.1	18102.2	21162.3	18606.7	22474.4	21071.6
POS_2523	5.517	209.117	Pilocarpine	[M+H]+	C11H16N2O2	QCHFTSOMWOSFHM-WPRPVWTQSA-N	CCC1C(COC1=O)CC2=CN=C[N]2C	Alkaloids and derivatives			C07474	0.821	133574	227359	221676	269977	260833	226629	104499	158351	141940	122562	113033	142521	86798.6	90378.6	98250.8	83128	98839.4	95623.2	182012	199711	191331	150756	176894	182363	171662	164243	166993	170214	171663	74938.7	171560
POS_9492	2.263	357.118	Pioglitazone	[M+H]+	C19H20N2O3S	HYAFETHFCAUJAY-UHFFFAOYSA-N	CCC1=CN=C(CCOC2=CC=C(CC3SC(=O)N=C3O)C=C2)C=C1	Benzenoids	Phenol ethers		C07675	0.705	37177.4	31888	19970.1	38232.8	39864.1	35742	29340	33806.4	35196.2	33914.4	28652.9	41398	22783	17448.2	23936	15977.9	24662	27727.5	49903.6	49087.9	54283.2	31555.9	56727.7	42626.8	30349.9	28546.5	30734.5	29459.8	32762.1	20505.2	30363.9
POS_9716	3.542	361.179	Piperonyl butoxide	[M+Na]+	C19H30O5	FIPWRIJSWJWJAI-UHFFFAOYSA-N	CCCCOCCOCCOCC1=CC2=C(OCO2)C=C1CCC	Organoheterocyclic compounds	Benzodioxoles			0.729	31878.2	45730.4	30883.4	54305.8	39277	45073.2	48395.4	64628.3	39804	47658.5	38047.7	48530.1	50976.8	60307.5	103700	65138.9	46339	75671.1	104505	89016.8	49898.1	60459.5	115990	57894.6	43339	41350.9	41001.7	59741.7	33252.1	29482	51135.1
POS_13953	5.111	437.118	Podofilox	[M+Na]+	C22H22O8	YJGVMLPVUAXIQN-XVVDYKMHSA-N	COC1=C(OC)C(=CC(=C1)C2C3C(COC3=O)C(O)C4=CC5=C(OCO5)C=C24)OC	Lignans, neolignans and related compounds	Lignan lactones	Podophyllotoxins	C10874	0.723	27433.9	44073.2	15979.8	22154.7	55207.8	39993.7	48713.7	52835	43602.5	45909.2	40600.3	49834.7	45938.1	55699.7	45359.3	32070.2	40085.3	63981.3	63762.8	77090.4	65248.4	45061.9	106627	98747	39647	31651.1	38226.4	39619	45896.9	22527.1	37666.8
POS_14929	2.398	453.132	Polygalatenoside A	[M+Na]+	C19H26O11	RXRSNDCGNOOFLH-VZNNHAMSSA-N	OCC1OCC(OC2OC(COC(=O)C3=CC=CC=C3)C(O)C(O)C2O)C(O)C1O	Organic oxygen compounds	Organooxygen compounds	Carbohydrates and carbohydrate conjugates		0.822	18071	20275.7	14780.7	17817.9	23498.5	17122.6	23535.8	25750	25489.7	22187	21308.1	26171.3	18657.1	17942.7	18849.6	17568.8	17913.3	14831.1	20490.2	18422.1	23275	19729	16209.2	22724.1	21228.7	20325.8	20949.7	21964.5	21222.7	13065.9	20379.5
POS_10990	2.66	384.165	Prazosin	[M+H]+	C19H21N5O4	IENZQIKPVFGBNW-UHFFFAOYSA-N	COC1=CC2=C(C=C1OC)C(=N)NC(=N2)N3CCN(CC3)C(=O)C4=CC=CO4	Organoheterocyclic compounds	Diazinanes	Piperazines	C07368	0.754	5322.53	6034.03	6273.34	5435.9	6258.84	5845.99	12944.1	13406.4	11535.5	11196.2	8441.38	10418.1	11058.8	12553.5	14252.8	9222.73	12246.9	15056.1	9107.3	10558.4	9196.87	9352.94	11407.2	14482.6	9514.85	8387	9650.04	9515.37	9324.06	7801.35	9240.35
POS_6742	9.794	301.249	Pregnadienol	[M+H]+	C21H32O	AXSZNOPJKXHJAB-VSKKVOLANA-N	OC1CC2=CCC3C(CCC4(C)C(C=C)CCC34)C2(C)CC1					0.791	49958	73468.6	61165.6	49896.6	75271.2	55753.2	68451.1	70594.4	57301.2	57159.4	84339.7	73093	52637.2	61676.4	57737.4	54647.1	49541.3	50808.7	9356.68	12166.1	5231.85	10114.3	11297.8	4395.29	59887.2	49865.6	57883.4	65808.3	49876	57899.4	59173.2
POS_15816	4.419	469.169	prim-O-b-D-Glucosylcimifugin	[M+H]+	C22H28O11	XIUVHOSBSDYXRG-UVTAEQIVSA-N	COC1=C2CC(OC2=CC3=C1C(=O)C=C(COC4OC(CO)C(O)C(O)C4O)O3)C(C)(C)O	Organoheterocyclic compounds	Benzopyrans	1-benzopyrans		0.705	9846.29	22413.1	10551.9	19905.3	21806.9	19219.5	38269.9	54004.3	51163	42404.3	27393.6	38378.7	44771.4	34191.5	41323.4	29865.4	46636.6	37742.9	29110.1	31922.5	30305.3	29759.4	25594.5	31500.7	31650.6	35157.4	32014.7	29324.7	33073.2	15450.8	33022.9
POS_17057	9.799	493.311	Primulin	[M]+	C23H25O12	PXUQTDZNOHRWLI-XSEKTIEYSA-O	COC1=C(O)C(=CC(=C1)C2=[O+]C3=C(C=C2OC4OC(CO)C(O)C(O)C4O)C(=CC(=C3)O)O)OC	Phenylpropanoids and polyketides	Flavonoids	Flavonoid glycosides		0.793	16816.2	29044.6	38048.6	9376.16	37468.4	8150.2	17690.4	34151.8	15425.7	31586.3	11750.5	10067.9	11552.6	35973.7	38716.8	23700.4	10159.5	13306.1	24333.9	12439.5	10117	35160.5	35835.1	31815.6	134915	102887	108660	116504	80789.5	92915.1	95766
POS_21129	13.998	579.536	Procyanidin B2	[M+H]+	C30H26O12	XFZJEEAOWLFHDH-NFJBMHMQSA-N	O[C@@H]1CC2=C(O[C@@H]1C3=CC(=C(O)C=C3)O)C(=C(O)C=C2O)[C@@H]4[C@@H](O)[C@H](OC5=CC(=CC(=C45)O)O)C6=CC(=C(O)C=C6)O	Phenylpropanoids and polyketides	Flavonoids	Biflavonoids and polyflavonoids	C17639	0.91	142045	131724	140129	140089	136079	153630	159384	148209	165528	148724	143530	135619	92991.1	150503	156461	144111	130539	102105	162514	188809	117343	142335	141740	106151	154980	106952	110217	129665	121997	122534	136861
POS_7373	11.431	315.23	Progesterone	[M+H]+	C21H30O2	RJKFOVLPORLFTN-LEKSSAKUSA-N	CC(=O)C1CCC2C3CCC4=CC(=O)CCC4(C)C3CCC12C	Lipids and lipid-like molecules	Steroids and steroid derivatives	Pregnane steroids	C00410	0.722	68032.4	62193.4	59252.4	42006	80766.1	52361.7	45753.9	42066.1	46285.2	37946.9	53539.4	48944	88543.4	86117.1	84929.2	63761.5	66865	75383.3	98987.5	137620	93179.9	175822	67461.2	125094	100251	94275.9	98118.3	100726	85298.3	100141	100095
POS_314	0.8	116.069	Proline	[M+H]+	C5H9NO2	ONIBWKKTOPOVIA-BYPYZUCNSA-N	OC(=O)C1CCCN1	Organic acids and derivatives	Carboxylic acids and derivatives	Amino acids, peptides, and analogues	C00148	0.811	27846.6	21007	22726.8	21433.9	28942	23107.6	14393	38152.1	17937.4	17948.8	15819.7	33541.4	20875.4	16362.5	20454.8	13229.4	19850.8	26496.7	23048.1	20263.2	23772.2	14136.5	19262.4	20650.3	21409.9	20181	19350.1	20080.7	21047	19578.6	19954.3
POS_14278	10.369	441.32	propionyl-DL-Leu-DL-Leu-Arg-al	[M+H]+	C21H40N6O4	BFUKWVVFVGUARP-GTPINHCMSA-N	CCC(=O)NC(CC(C)C)C(=O)NC(CC(C)C)C(=O)N[C@@H](CCCN=C(N)N)C=O	Organic acids and derivatives	Carboxylic acids and derivatives	Amino acids, peptides, and analogues		0.745	820134	1.16125e+06	1.1292e+06	1.0512e+06	1.14043e+06	1.1441e+06	977465	926143	807960	906530	831761	733577	658785	807108	712670	684940	720536	594395	633731	777098	657253	718464	775000	615658	842019	769018	820576	881716	747497	840798	899149
POS_10639	2.37	377.139	Propyl 2-O-beta-D-xylopyranosyl-beta-D-glucopyranoside	[M+Na]+	C14H26O10	YBKPQAJLYSMOBM-HCDYWNEASA-N	CCCO[C@@H]1O[C@H](CO)[C@@H](O)[C@H](O)[C@H]1O[C@@H]2OC[C@@H](O)[C@H](O)[C@H]2O	Organic oxygen compounds	Organooxygen compounds	Carbohydrates and carbohydrate conjugates		0.849	53383.5	43111	36038	57553.8	61940.7	41302.5	52838.8	82586.8	62852.2	60346.8	70555.2	82713.3	24233.6	28792.8	42150.2	29494	39991.9	56056.9	67634.8	71473.8	89663.4	54043.8	83442.3	87692.6	76513.2	54294.9	61233	58272.3	63819.5	58038.2	44929.1
POS_8513	9.639	339.205	Pseudocopsinine	[M+H]+	C21H26N2O2	CZLWGXKWXLVFJU-UHFFFAOYNA-N	O=C(OC)C1CC23CCCN4CCC5(C=6C=CC=CC6NC15C2C)C43					0.711	18794	20796.5	24011.8	23748.6	32289.7	18261.6	21134.2	23030.8	18116.5	16501.8	19234.6	18679.7	20326.4	26947.7	22170.8	18798.7	24110.6	20160.9	20754.9	18093	22060.3	20604.4	23275.1	31690.8	8030.26	10748.1	7589.05	7661.12	10763.5	7525.3	6712.56
POS_4267	4.956	249.144	Pterosin A	[M+H]+	C15H20O3	BDZJLPDYMKPKGC-HNNXBMFYSA-N	CC1=CC2=C(C(=C1CCO)C)C(=O)[C@](C)(CO)C2	Benzenoids	Indanes	Indanones		0.775	51683.1	96556.2	41981.7	92130.5	103063	93775.6	143290	157312	156243	154987	142288	103829	119169	158089	133119	142988	131979	123483	97787.4	73483.2	52848.3	76767.3	104823	64741.8	95508	88769.6	86721.2	107640	92677	48802.9	92603.4
POS_2864	5.417	219.139	Pterosin B	[M+H]+	C14H18O2	SJNCSXMTBXDZQA-SECBINFHSA-N	C[C@@H]1CC2=C(C(=C(CCO)C(=C2)C)C)C1=O	Benzenoids	Indanes	Indanones		0.7	11435.7	20488.5	16591	12463.4	20757.1	14352.4	21065.7	22406.9	14318.1	21536.4	12208.7	16132.2	25206	28130.5	39737.1	29772.1	28220.3	28236.7	31478.2	27670.6	31955.5	20399.7	28855.5	30029.8	17055.7	20986.2	18563.9	21684.9	18465.2	14506.3	23833.4
POS_3512	6.844	235.129	Pterosin G	[M+H]+	C14H18O3	LGXRGPOUGZXSEB-NSHDSACASA-N	CC1=CC2=C(C(=C1CCO)C)C(=O)[C@H](CO)C2	Benzenoids	Indanes	Indanones		0.757	54322.2	115507	127694	97917.3	139771	112823	49969.2	67697.3	72363.9	57966.9	60052.7	63138.3	45227.3	39018.8	48995.3	36751.3	41913.6	44944.5	64256.9	100643	91444.7	63331.1	85730.1	96001.6	75974.1	80901.1	68961	79881.7	79980.7	34960.9	80257
POS_19607	5.633	543.31	Puberanidine	[M+H]+	C30H42N2O7	VSUODASNSRJNCP-WGVBKJPXSA-N	CCN1C[C@@]2(CC[C@H](OC)C34[C@@H]2CC(C13)[C@@]5(O)C[C@H](OC)[C@H]6C[C@@H]4[C@]5(O)[C@H]6OC)OC(=O)C7=CC=CC=C7N	Lipids and lipid-like molecules	Prenol lipids	Diterpenoids		0.774	20068.2	50970.9	59414.9	51902.7	147843	42647.1	49840.7	102946	57997.3	69702.3	32795	32620.9	36176.5	55760.8	78410.3	29169.1	18995.9	36718.4	51499.1	52440.2	29414.2	47227.1	151688	107342	49385.3	43618.5	49269.7	56066.3	45464.2	41545	42975.1
POS_11970	5.906	402.153	Puerins I-IV	[M+H]+	C21H23NO7		O=C1N(CC)C(c2c(O)cc(O)c3c2OC(c4ccc(O)c(O)c4)C(O)C3)CC1					0.726	1.09472e+06	1.87426e+06	1.23804e+06	1.59037e+06	1.52156e+06	1.38438e+06	2.45748e+06	2.48909e+06	2.38232e+06	2.64051e+06	2.91261e+06	2.01005e+06	1.67845e+06	1.92583e+06	1.95675e+06	1.45825e+06	1.81596e+06	1.87677e+06	956678	895644	971269	969020	632779	814404	1.79254e+06	1.71683e+06	1.84335e+06	1.76362e+06	1.79294e+06	1.42831e+06	1.79218e+06
POS_14598	5.521	447.154	Purpurein	[M+Na]+	C21H28O9	ZTMPDTJBTNGZJH-CBUJGKTRSA-N	OC[C@H]1O[C@@H](OC2CCCCC2O)[C@H](OC(=O)\\C=C\\C3=CC=C(O)C=C3)[C@@H](O)[C@@H]1O	Phenylpropanoids and polyketides	Cinnamic acids and derivatives	Hydroxycinnamic acids and derivatives		0.71	11492.4	15992.9	25014	17362.4	19471.9	17966	21204.2	20247.2	20370.9	24398.2	19125.5	23857.9	19939.9	18829.5	19795.6	17773.9	30224.6	24388.7	25659.3	20535	22508.8	21687.1	20347.3	18437.6	16965.2	20104.3	17112	16990.5	20015.8	11667.5	17567.3
POS_7351	1.851	315.103	Pyraclonil	[M+H]+	C15H15ClN6	IHHMUBRVTJMLQO-UHFFFAOYSA-N	CN(CC#C)C1=C(C=N[N]1C2=N[N]3CCCCC3=C2Cl)C#N	Organic nitrogen compounds	Organonitrogen compounds	Amines		0.813	115321	110016	39973.2	112305	87299.3	90783.5	124368	166459	162263	91467.1	66830.2	202787	93132.6	121851	187368	64532.9	179693	219316	196314	160922	149882	142200	206321	143154	138100	95152.5	91262.9	162812	124505	83032.5	130016
POS_42	1.562	80.0489	Pyridine	[M+H]+	C5H5N	JUJWROOIHBZHMG-UHFFFAOYSA-N	C1=CC=NC=C1	Organoheterocyclic compounds	Pyridines and derivatives		C00747	0.822	23649.6	34420	32624.9	27758.6	39489.6	30306	24606.3	25373.6	20536.9	25651.1	23159	32974.9	17527.7	27902.2	27632.8	14402.9	21177.5	26841.5	36369.4	33499	27377	26124.7	20647.8	34957.3	19231.5	20255.5	15672.1	28731.8	20188.2	16865.1	20360.7
POS_8115	1.488	332.132	Pyridoxine + O-Hex	[M+H]+	C14H21NO8	MDLTWTOQCHCLSZ-UHFFFAOYSA-N	CC1=NC=C(COC2OC(CO)C(O)C(O)C2O)C(=C1O)CO	Organoheterocyclic compounds	Pyridines and derivatives	Pyridoxines		0.778	90064.2	80521.5	75312.9	66496.5	120525	85705.5	69603.1	63359.3	59400.1	84241.8	42734.6	66666.6	51518.3	64174.7	66639.1	34772.4	76761.2	72016.4	91243.9	97570.6	111604	52958.2	81685.8	113053	48741.9	53788.6	48767.8	51197.5	48681.8	35641.4	50320.4
POS_315	0.659	116.07	Pyrrolidin-1-ium-2-carboxylate	[M+H]+	C5H9NO2	ONIBWKKTOPOVIA-UHFFFAOYSA-N	OC(=O)C1CCCN1	Organic acids and derivatives	Carboxylic acids and derivatives	Amino acids, peptides, and analogues		0.886	31789.5	34896.4	33263.9	33710.3	39440.6	34214.6	22421.8	25181.8	25493.2	22389.8	19521.8	25177.8	43819.1	50328	45921.5	43245.7	43424.1	43885.2	69520.8	67366.3	74636.2	55855	51375.5	68608.6	47070.3	46585.7	46026	46249.6	49320	46247.2	46033
POS_19965	4.56	551.103	Quercetin 3-O-malonylglucoside	[M+H]+	C24H22O15	NBQPHANHNTWDML-UJKBSQBPSA-N	OC1C(O)C(COC(=O)CC(O)=O)OC(OC2=C(OC3=C(C(=CC(=C3)O)O)C2=O)C4=CC(=C(O)C=C4)O)C1O	Phenylpropanoids and polyketides	Flavonoids	Flavonoid glycosides		0.702	5930.95	11908	6099.52	7941.86	10845.9	8184.62	10273.1	15218.9	11864.1	13718.7	14176.2	10164.1	9336.13	18446.1	15589.4	8613.43	7976.37	13932.2	6940.06	6865.23	6379.64	5003.96	15075.1	5103.78	7315	7082.94	7291.57	7584.64	7030.72	5456.47	7350.69
POS_28053	7.569	757.355	Quercetin-3-neohesperidoside-7-rhamnoside	[M+H]+	C33H40O20	WLPJMCCYDZFCBL-HTMUFORZSA-N	CC1OC(OC2C(O)C(O)C(CO)OC2OC3=C(OC4=CC(=CC(=C4C3=O)O)OC5OC(C)C(O)C(O)C5O)C6=CC(=C(O)C=C6)O)C(O)C(O)C1O	Phenylpropanoids and polyketides	Flavonoids	Flavonoid glycosides		0.787	28539.9	43693.4	38302.9	37913.6	48755.4	36634.8	24416.3	38218.8	27180	23105.6	24015.8	32769.3	25657.3	24926.5	29945.8	22200.6	26229.4	26807.8	48095	48236.6	45681.9	24787.2	45545.2	50693.7	33860.1	38553.5	28278.5	34708.8	37847.9	17314.8	34397.1
POS_8747	9.493	343.263	Radiclonic acid	[M-3H2O+H]+	C23H40O5	NNPPLRJHBQPBAQ-UKRBZAIKSA-N	CCC(C)CC(C)CC(CO)CC(C)C=C(C)C=C(CC(C)C(O)=O)C(O)=O	Lipids and lipid-like molecules	Prenol lipids	Diterpenoids		0.745	27015.2	30058.9	25811.2	23187.9	29746.9	24821.9	77963.8	121076	93912.8	106997	41381.6	90513.6	41294	50203.1	68472.5	51055.5	56123.5	55133.5	47543.9	53345.7	47823.8	30862.7	45036.9	42185.6	37154.4	37984.6	40850	37197	36847.9	37075.7	37254.7
POS_7358	3.091	315.142	Ranitidine	[M+H]+	C13H22N4O3S	VMXUWOKSQNHOCA-UKTHLTGXSA-N	CNC(NCCSCC1=CC=C(CN(C)C)O1)=C[N](=O)=O	Organic nitrogen compounds	Organonitrogen compounds	Amines	D00673	0.723	67237	104636	52703.3	102190	119849	104530	97416.9	164970	101143	133362	111718	148125	96423.5	97220.8	115373	71216.2	110840	124829	107725	100218	140703	82512.6	119157	138058	103806	103864	103924	110572	103809	58236.3	107976
POS_8060	4.609	331.136	Ranitidine S-oxide	[M+H]+	C13H22N4O4S	SKHXRNHSZTXSLP-UKTHLTGXSA-N	CN\\C(NCC[S](=O)CC1=CC=C(CN(C)C)O1)=C/[N+]([O-])=O	Organic nitrogen compounds	Organonitrogen compounds	Amines		0.755	113138	150324	95317.9	284193	161104	206135	42157.7	51620.2	49179	51101.7	59780.5	82930.1	27813.3	34789.2	43292.6	21565.6	40304.1	16428.3	31872.8	36238.9	20880.4	27904.8	26744.7	30945.8	85282.9	84019.7	96219.4	83996.1	87756.2	42585.5	87640.7
POS_11918	7.291	401.214	Reserpic acid	[M+H]+	C22H28N2O5	JVHNBFFHWQQPLL-WOXROFTLSA-N	CO[C@H]1[C@H](O)C[C@@H]2CN3CCC4=C([NH]C5=C4C=CC(=C5)OC)[C@H]3C[C@@H]2[C@@H]1C(O)=O	Alkaloids and derivatives	Corynanthean-type alkaloids			0.73	14081.2	23262	12360.4	42866.7	17927.7	21414	9488.16	14987.1	20510.4	22018	12249.2	15058	10582.9	10786.4	15602.7	11138.2	12028.1	15167.8	17943.9	20893.9	19996.5	9263.88	13263.7	19934.1	17146.1	17610.1	19552.2	15064.9	17684.4	14375.6	17571.4
POS_22273	10.077	609.271	Reserpine	[M+H]+	C33H40N2O9	QEVHRUUCFGRFIF-MDEJGZGSSA-N	COC1C(CC2CN3CCC4=C([NH]C5=C4C=CC(=C5)OC)C3CC2C1C(=O)OC)OC(=O)C6=CC(=C(OC)C(=C6)OC)OC	Alkaloids and derivatives	Yohimbine alkaloids		C06539	0.723	31011.2	34256.9	30299.3	18770.4	34148.8	30316.8	34106.7	47852.4	34061.6	27750.3	36129.4	36480.3	26051.8	19119.5	33234.1	21757	27825.8	26862.3	40652.9	35174.3	23643.9	33338.5	23663.3	32030.1	35131	27348.4	32399.9	34837.2	29748.5	32702.6	33095.2
POS_5961	11.013	285.22	Retinal	[M+H]+	C20H28O	NCYCYZXNIZJOKI-OVSJKPMPSA-N	CC(=C/C=O)\\C=C\\C=C(C)\\C=C\\C1=C(C)CCCC1(C)C	Lipids and lipid-like molecules	Prenol lipids	Retinoids		0.888	87958.5	114655	78942	79238.3	97410.2	91636.1	137205	64403.1	90246.4	63014.9	75598.2	67700.1	77721.6	44453.4	63624.9	47343.1	46644.6	60093.5	97778.6	108391	87566.6	75252	125649	109773	115512	80778.7	86896.6	155203	69623.3	92506.9	87441.3
POS_12488	3.621	411.225	Risperidone	[M+H]+	C23H27FN4O2	RAPZEAPATHNIPO-UHFFFAOYSA-N	CC1=C(CCN2CCC(CC2)C3=NOC4=C3C=CC(=C4)F)C(=O)N5CCCCC5=N1	Organoheterocyclic compounds	Pyridopyrimidines		C06861	0.801	25412.8	49251.5	34327.1	39325.3	21879.8	46516.3	54439.1	49418.3	42119	65519.4	40681	57490.7	51078.2	68900.7	74474.6	53986.5	49570.7	38987.9	60650.8	53758	61862.5	69034.3	69524	43629.1	65751.4	48517.9	42118.3	47448.4	48576.4	46634.4	45984.9
POS_27583	4.827	743.287	Ritonavir	[M+Na]+	C37H48N6O5S2	NCDNCNXCDXHOMX-XGKFQTDJSA-N	CC(C)C(N=C(O)N(C)CC1=CSC(=N1)C(C)C)C(O)=NC(CC(O)C(CC2=CC=CC=C2)N=C(O)OCC3=CN=CS3)CC4=CC=CC=C4	Organic acids and derivatives	Carboxylic acids and derivatives	Amino acids, peptides, and analogues	C07240	0.706	19678.3	48029.5	17808.1	37811.4	35033.1	41860.4	53002.6	50126.9	48916.5	45416.1	43546.4	39972.7	37155.3	44118.4	49110.2	33912	40214.9	48251.5	51125.2	52638.9	41799.6	35333.2	55547.9	53644.5	37327.8	36078.3	35832.2	39624.5	35860.3	19998	37367.8
POS_8831	7.632	345.095	Robinetin trimethyl ether	[M+H]+	C18H16O7	NJNGYVOYOVPWBB-UHFFFAOYSA-N	COC1=CC(=CC(=C1OC)OC)C2=C(O)C(=O)C3=C(O2)C=C(O)C=C3	Phenylpropanoids and polyketides	Flavonoids	Flavones		0.726	10254.4	14904	7528.75	15221.4	14818.9	17346.3	715.981	1151.45	607.964	687.363	2675.04	2200.41	851.131	180.477	1623.62	220.107	655.116	583.051	207.112	260.797	89.8401	80.3793	141.979	374.229	3725.02	3762.28	3071.11	4077.21	2898.33	3898.06	1657.53
POS_14303	10.886	441.375	Roburic acid	[M+H]+	C30H48O2	RPPYCVULPFKBOG-CSHKLQQTSA-N	C[C@@H]1CC[C@@]2(CC[C@@]3(C(=CC[C@H]4[C@]3(CC[C@H]([C@]4(C)CCC(=O)O)C(=C)C)C)[C@@H]2[C@H]1C)C)C					0.831	1.50572e+06	2.27672e+06	1.75075e+06	1.48106e+06	2.31903e+06	1.84085e+06	1.59187e+06	1.51787e+06	1.2839e+06	1.06486e+06	2.23494e+06	1.5698e+06	1.59802e+06	1.62137e+06	1.52053e+06	1.53653e+06	1.24903e+06	1.32068e+06	218595	434123	150704	299200	427949	249626	1.71519e+06	1.60212e+06	1.66832e+06	1.7767e+06	1.44056e+06	1.71288e+06	1.74823e+06
POS_16516	4.902	482.257	Rosiridoside B	[M+NH4]+	C21H36O11	YURWKCHIKAZLIL-BPRLZUSCNA-N	OCC1OC(OCC2OC(OCC=C(C)C(O)CC=C(C)C)C(O)C(O)C2O)C(O)C1O					0.969	185725	319834	136441	409073	347742	291074	197405	309547	276396	272066	230264	266103	207331	212528	225151	156790	193967	210885	267021	299301	334657	262460	368947	257841	295711	300195	307140	310995	297081	121122	310685
POS_18292	6.023	517.202	Rubranoside A	[M+Na]+	C25H34O10	LSEDQFLRUJOXDX-SBOHWPTNSA-N	OCC1OC(OC(CCCCC2=CC=C(O)C(=C2)O)CCC3=CC=C(O)C(=C3)O)C(O)C(O)C1O	Phenylpropanoids and polyketides	Diarylheptanoids	Linear diarylheptanoids		0.778	139581	144962	193480	133663	161640	125694	67410	96405.4	81101.2	81161	69992.5	106542	64314.9	69278.6	80221.8	58749.4	74828.8	76381.6	108176	126654	128087	90885.5	114266	115572	114720	110735	114677	113422	114762	64840	114631
POS_25817	11.454	693.416	Rumensin	[M+H]+	C36H61NaO11	XOIQMTLWECTKJL-PDHYURILSA-M	[Na+].CCC1(CCC(O1)C2(C)CCC3(CC(O)C(C)C(O3)C(C)C(OC)C(C)C([O-])=O)O2)C4OC(CC4C)C5OC(O)(CO)C(C)CC5C	Organic oxygen compounds	Organooxygen compounds	Ethers		0.74	48549.1	52500.4	45435.7	30683.3	50417	37733.9	37236.9	37727.6	31030.9	40416.4	39171.6	37490.9	30743.4	30569.9	36507.3	26812.7	28464	34878.7	47310.3	41809	42977.3	41437.3	48388.6	36225	39211	38860.1	41039.7	39867.4	37596.7	39851.4	42752.5
POS_684	5.061	137.059	Sabinene	[M+H]+	C10H16	NDVASEGYNIMXJL-UHFFFAOYSA-N	CC(C)[C@]12CCC(=C)[C@H]1C2	Lipids and lipid-like molecules	Prenol lipids	Monoterpenoids		0.73	51413.1	89245.6	41276.9	83367.6	81446.9	87963.7	33952.3	52757.3	41543.9	67517.3	69251.3	50997	115881	88293.8	68992	105006	107274	116498	94477.9	105700	99203.2	103741	124674	87790.5	63460.7	53971.4	63517.1	58496.5	99586.9	26879.6	62899.5
POS_7471	2.326	318.154	Salidroside	[M+NH4]+	C14H20O7	ILRCGYURZSFMEG-RKQHYHRCSA-N	OCC1OC(OCCC2=CC=C(O)C=C2)C(O)C(O)C1O	Organic oxygen compounds	Organooxygen compounds	Carbohydrates and carbohydrate conjugates		0.845	39562	41660.5	22243.2	35063.8	43290.2	38935	32666.4	53681.5	41182.9	37346.9	28281.7	48325.4	93920.6	109219	149957	77654.6	135695	156107	33406	36854.7	32774.2	24824.9	28929.1	35896	43488.5	39495.5	45569	42094.4	44788.8	26281.1	43512.1
POS_28616	12.922	773.486	Salinomycin	[M+Na]+	C42H70O11	KQXDHUJYNAXLNZ-XQSDOZFQSA-N	CCC(C1CCC(C)C(O1)C(C)C(O)C(C)C(=O)C(CC)C2OC3(OC4(CCC(C)(O4)C5CCC(O)(CC)C(C)O5)C(O)C=C3)C(C)CC2C)C(O)=O	Lipids and lipid-like molecules	Prenol lipids	Terpene glycosides		0.785	94899.5	77785.2	88316.7	49337.7	33256.4	64650.4	47821.7	48759.7	40793.8	55081.3	60075.3	34415.3	22844.7	38958.2	63561.2	27852.5	53326.8	55316	18217.4	48192.7	48832.9	50689.3	48685.5	61312.1	45488.3	71027.4	37385.4	53314.6	54905.1	28285	59760.5
POS_5223	10.915	271.205	Salvirecognine	[M+H]+	C19H26O	OXKJXQWUKRTLGT-AGDOHHJYNA-N	OC1=CC2=C(C=C1C(C)C)CCC3C2=CCCC3(C)C					0.725	41244.6	37973	30045.6	19082.5	23952.7	22073.7	27318.4	32223.1	29863	24580.9	33500.6	20002.4	15575.4	15246.1	18196.5	31812.9	20746.8	17190.9	35616.2	44679.7	21424.4	25028	29027.9	31539.3	28372.6	30419.6	21566.8	26095.3	27571.6	34769.5	27267.7
POS_4983	4.022	267.157	Sambucinol	[M+H]+	C15H22O4	GFLMBFRNOPTZDK-CMBQYIQPSA-N	CC1=C[C@]23O[C@@H]4[C@@H](O)C[C@](C)([C@@]2(C)CC1)[C@]4(CO)O3	Organoheterocyclic compounds	Oxepanes			0.719	22327.2	33444.5	8423.38	28624.1	36906.2	15520.1	12406.6	13148	10715.8	15097.7	9776.74	12191.9	13399.8	23042.4	38221.1	17475.3	16747.2	42344.2	24173.7	12324.9	15432.2	11102.1	31951.5	17679.7	11281.1	12314.7	8666.8	10819.2	13739.6	7172.08	11321.8
POS_4189	7.092	247.13	Santonin	[M+H]+	C15H18O3	XJHDMGJURBVLLE-BOCCBSBMSA-N	CC1C2CCC3(C)C=CC(=O)C(=C3C2OC1=O)C	Lipids and lipid-like molecules	Prenol lipids	Terpene lactones	C02206	0.725	55851.2	140536	128679	72589.3	97907.4	96805	85320.1	141874	111812	115585	82343.7	63188.3	56422.2	48202.7	68535.7	30757.8	73220.8	56272.7	54534.5	138763	112293	70466.6	85452.3	155274	88591.3	81326.9	93570.9	97889.7	88955.6	43571.6	103790
POS_14084	2.608	439.157	Sayaendoside	[M+Na]+	C19H28O10	UWKRNCNWJVCHGZ-DERWZFJFSA-N	OCC1OC(OCCC2=CC=CC=C2)C(OC3OCC(O)(CO)C3O)C(O)C1O	Organic oxygen compounds	Organooxygen compounds	Carbohydrates and carbohydrate conjugates		0.829	19353.6	23719	14052.5	18406.9	22913.7	20542.3	14239.7	15551.7	15489.4	15404.4	18558	16091.8	16945.1	16307.2	19676.3	12295.1	19786.1	16929.2	20789.8	20499.8	22235.9	15961.5	16360.7	23467.2	17558.2	16977.6	16405.9	18403.1	17569.2	10216.4	17549.9
POS_17850	3.825	509.172	Scutellarioside II	[M+H]+	C24H28O12	MVTLXFDHKDVAIC-LQQBYVAQSA-N	OCC1OC(OC2OC=CC3C(O)C4OC4(COC(=O)C=CC5=CC=C(O)C=C5)C23)C(O)C(O)C1O	Phenylpropanoids and polyketides	Cinnamic acids and derivatives	Hydroxycinnamic acids and derivatives		0.781	22573.4	45643.9	24604.9	33748.4	48964.2	40915.4	46373.3	52886.4	55990.9	49050.3	35082.4	48978.2	40663.4	52101.5	47116.1	33600.4	38936	35939.8	121000	124146	123531	88096.9	136803	135623	44410.7	46291.3	44421.1	44743.5	46233.8	24124.5	46348.3
POS_2365	8.704	203.178	Selina-4(14),7(11)-diene-9-ol;[1S-(1alpha,4abeta,8aalpha)]-Decahydro-8a-methyl-5-methylene-3-(1-methylethylidene)-1-naphthalenol	[M+H-H2O]+	C15H24O	KIWHFBIBAJSYHN-JCUKGLBFNA-N	OC1CC(=C(C)C)CC2C(=C)CCCC12C					0.737	31294.8	33167	26182.3	12778.8	28535	16171.1	45185.8	80621	31900.4	42299.1	31737.3	29291.2	39332.8	81347.6	103468	40505.6	27488.4	67629.1	38488	31821.7	17029.6	34075	36276.3	6745.79	48497.7	44642.3	48514.3	55100.6	20427.5	38842.5	48552.6
POS_5279	5.877	273.144	Sempervirine	[M+H]+	C19H16N2	UQVUEULZDJRMJR-UHFFFAOYSA-N	C1CCC2=C[N+]3=C(C=C2C1)C4=C(C=C3)C5=C([N-]4)C=CC=C5	Organoheterocyclic compounds	Indoles and derivatives	Pyridoindoles		0.717	57699.8	67539.2	57505	61973.4	78304.7	70444	33555.1	50989.7	39287.3	36597.3	38428.8	51894.6	46134.4	36671.8	51595.4	36627.5	44934.2	47154.8	55622.1	59642.4	59598.1	43084	52801.4	60970.5	60302.4	52300.2	54661.7	55432.5	55585.1	49606.2	55428.2
POS_8224	6.117	334.163	Seneciphylline	[M+H]+	C18H23NO5	FCEVNJIUIMLVML-QPSVUOIXSA-N	CC=C1CC(=C)[C@@](C)(O)C(=O)OCC2=CCN3CC[C@@H](OC1=O)[C@@H]23	Alkaloids and derivatives				0.704	1968.12	2553.79	1779.95	3289.29	2421.34	3694.04	268282	161721	276645	269539	96819.1	115715	40584.5	39360.4	40026.1	31232.1	26775.8	16264.9	1008.41	1332.03	2048.56	2079.25	704.096	678.809	40889.7	39244.3	39366.3	41633.3	39086.4	21163.4	40995.6
POS_2050	5.412	193.122	Senkyunolide A	[M+H]+	C12H16O2	ZPIKVDODKLJKIN-NSHDSACASA-N	CCCC[C@H]1C2=C(C=CCC2)C(=O)O1					0.848	215214	367729	203507	335992	336720	259426	175589	249712	237865	203918	206820	233208	161547	163814	176047	132646	157751	170652	271902	301585	276705	247864	359296	266588	253457	225820	253346	253310	253008	107181	253090
POS_13510	1.99	429.134	Shanzhiside methyl ester	[M+H]+	C17H26O11	KKSYAZCUYVRKML-IRDZEPHTSA-N	COC(=O)C1=COC(OC2OC(CO)C(O)C(O)C2O)C3C1C(O)CC3(C)O	Lipids and lipid-like molecules	Prenol lipids	Terpene glycosides		0.862	39910.4	63963.9	40333.3	34903.7	42535.8	33296.2	102545	166141	108473	106259	99491	80976.8	59265.1	70825.9	116859	60138.8	53053.1	51719.3	56081	94689.4	56106.3	42759.5	20215.8	54446.9	48893.8	46272.2	45566.8	51907.8	47508.3	34939.8	47489.3
POS_20758	4.749	571.177	Sibiricose A6	[M+Na]+	C23H32O15	WTCVROXOIQEIRC-IBVGEFGBSA-N	COC1=C(O)C(=CC(=C1)\\C=C\\C(=O)O[C@H]2[C@H](O)[C@@H](CO)O[C@@]2(CO)O[C@H]3O[C@H](CO)[C@@H](O)[C@H](O)[C@H]3O)OC	Phenylpropanoids and polyketides	Cinnamic acids and derivatives	Hydroxycinnamic acids and derivatives		0.703	20245.6	45113.3	40151	40884.3	50098.9	40996.3	158043	166967	169727	172498	125904	105957	121042	151196	131420	112669	131870	126209	58501.7	46052.9	55629.1	80809.8	72307.4	52201.6	88797.5	85248.8	95056.7	85269.2	88785.7	45185.1	88806.7
POS_14259	7.659	441.265	Simvastatin	[M+Na]+	C25H38O5	RYMZZMVNJRMUDD-HGQWONQESA-N	CCC(C)(C)C(=O)O[C@H]1C[C@@H](C)C=C2C=C[C@H](C)[C@H](CC[C@@H]3C[C@@H](O)CC(=O)O3)[C@@H]12	Organoheterocyclic compounds	Lactones	Delta valerolactones		0.762	16023.4	23423.5	17947.6	19794	18576.9	20636.7	19822.7	19528.4	30029.9	22828.8	14629.4	26584.4	21404.9	16445.6	26723.7	14316	21876.8	24890.5	24472.7	29047	26001.1	17741.7	28900.1	19650.1	20205	19468.1	17088.6	21675.6	20187.1	11726.1	20208.2
POS_3065	2.999	225.078	Sinapic acid	[M+H]+	C11H12O5	PCMORTLOPMLEFB-ONEGZZNKSA-N	COC1=CC(=CC(=C1O)OC)C=CC(O)=O	Phenylpropanoids and polyketides	Cinnamic acids and derivatives	Hydroxycinnamic acids and derivatives	C00482	0.801	23390.2	39869	22356.1	26921.8	37846.9	31513.4	37400.6	47003.9	40153.8	45003.2	39085.2	40177	45874.4	70759.5	58260.5	58231.7	54095.2	46173.9	29309.8	30414.8	27908.7	30499	32544.3	33180.7	28045.9	29635.3	28726.7	28045	28452.7	18323.6	29075.9
POS_2493	3.881	207.138	Sinapoyl malate	[M+H]+	C15H16O9	DUDGAPSRYCQPBG-UFFNRZRYSA-N	COC1=C(O)C(=CC(=C1)C=CC(=O)OC(CC(O)=O)C(O)=O)OC	Phenylpropanoids and polyketides	Cinnamic acids and derivatives	Hydroxycinnamic acids and derivatives		0.725	65595	142451	58880.2	133003	165008	123893	420095	401682	521578	435886	237126	400726	132188	135267	177514	119458	156145	135588	303311	328411	354400	225830	305938	303194	182079	176669	190673	176721	180315	90682.6	183789
POS_2585	3.23	211.096	Sinapyl alcohol	[M+H]+		LZFOPEXOUVTGJS-ONEGZZNKSA-N	COC1=CC(=CC(=C1O)OC)C=CCO	Benzenoids	Phenols	Methoxyphenols	C02325	0.752	11581.2	25329.6	12615.6	13247.7	16088.6	15088.6	26116.1	26537	21392.7	29675.7	18471.5	21254.2	18169.1	20501.5	29064.9	16860.5	20230	26250.7	14592.2	9713.37	13080.3	12845.1	12691.3	13976.1	15116.4	15131	13407.2	16189.5	14587.3	11139.6	15184
POS_12288	3.221	408.124	Sitagliptin	[M+H]+	C16H15F6N5O	MFFMDFFZMYYVKS-SECBINFHSA-N	N[C@@H](CC(=O)N1CC[N]2C(=NN=C2C(F)(F)F)C1)CC3=C(F)C=C(F)C(=C3)F	Organic acids and derivatives	Carboxylic acids and derivatives	Amino acids, peptides, and analogues		0.738	9861.62	7190.31	10795.2	18410.3	5364.05	7127.06	14720.9	26647.2	17881	19358	15966.7	18931.8	19819.2	28778.8	27132.7	22712.3	24165.4	22874.1	49468.8	49111.9	46847.2	44950.4	90807.5	47853.9	25224.2	13059.6	25208.4	26064.8	24175.7	20855.5	25330.7
POS_26318	10.965	706.468	Solanidine base + O-Hex-dHex	[M+H]+	C39H63NO10	ZLSYCIYRYZUJCZ-UHFFFAOYSA-N	CC1CCC2C(C)C3C(CC4C5CC=C6CC(CCC6(C)C5CCC34C)OC7OC(CO)C(O)C(O)C7OC8OC(C)C(O)C(O)C8O)N2C1	Lipids and lipid-like molecules	Steroids and steroid derivatives	Steroidal glycosides		0.802	1.05628e+06	1.12948e+06	1.12975e+06	1.78664e+06	920037	1.27442e+06	2.29144e+06	1.74808e+06	1.971e+06	2.0471e+06	1.26769e+06	2.49373e+06	1.62678e+06	1.23444e+06	2.52685e+06	1.51275e+06	2.29458e+06	1.92733e+06	2.5784e+06	1.42961e+06	1.72227e+06	909330	2.89871e+06	1.58156e+06	1.25141e+06	1.27803e+06	1.20518e+06	1.27828e+06	1.16429e+06	1.27612e+06	1.39971e+06
POS_32745	6.461	1034.55	Solasodine base + 2H, O-Hex-Hex-Hex-Pen	[M+H]+	C50H83NO21	REJLGAUYTKNVJM-UHFFFAOYSA-N	CC1CCC2(NC1)OC3CC4C5CCC6CC(CCC6(C)C5CCC4(C)C3C2C)OC7OC(CO)C(OC8OC(CO)C(O)C(OC9OCC(O)C(O)C9O)C8OC%10OC(CO)C(O)C(O)C%10O)C(O)C7O	Lipids and lipid-like molecules	Steroids and steroid derivatives	Steroidal glycosides	C10827	0.797	17558.9	565.585	96.3004	534.385	147.398	260.108	88.4828	0	92.7922	88.7706	243.616	162.222	148.855	135.725	0	0	2995.21	241.502	133.693	183.319	489.106	145.764	140.122	0	225.193	990.328	417.139	286.488	409.885	835.116	343.645
POS_31260	11.123	899.497	Stachybocin C	[M+H]+	C52H70N2O11	GBUQOBUNFQDAQG-CRDDFVEESA-N	C[C@@H]1CCC2C(C)(C)[C@H](O)CC[C@]2(C)[C@@]13CC4=C(O)C=C5C(=O)N(CC5=C4O3)[C@@H](CCCCN6CC7=C8O[C@]9(CC8=C(O)C=C7C6=O)[C@H](C)CCC%10C(C)(C)[C@H](O)[C@H](O)C[C@]9%10C)C(O)=O	Organoheterocyclic compounds	Isoindoles and derivatives	Isoindolines		0.769	168575	183542	188600	222644	174153	176028	318105	335520	287996	335269	219107	280084	153087	174608	230990	176141	265874	250360	193462	177309	180975	145640	180370	225956	130001	174997	179915	179828	179817	173920	190675
POS_6627	7.835	299.202	Steviol	[M+H-H2O]+		QFVOYBUQQBFCRH-VQSWZGCSSA-N	C[C@@]12CCC[C@](C)([C@H]1CC[C@]34CC(=C)[C@](O)(CC[C@@H]23)C4)C(O)=O	Lipids and lipid-like molecules	Prenol lipids	Diterpenoids		0.724	38232.3	46372.7	41715.7	42295	51985.1	38209.3	22550.1	42503	30761	41033	24947.2	33911.2	28256.8	31399.9	38865.4	20847.2	34547.8	33572.2	35710.3	22380.1	31095.7	20488.6	25076	30936.8	28474.1	26721.9	29189	28054.9	28707.1	15200.9	28783.4
POS_12642	13.67	413.375	Stigmasterol	[M+H]+	C29H48O	HCXVJBMSMIARIN-PHZDYDNGSA-N	CC[C@H](/C=C/[C@@H](C)[C@H]1CC[C@H]2[C@@H]3CC=C4C[C@@H](O)CC[C@]4(C)[C@H]3CC[C@]12C)C(C)C	Lipids and lipid-like molecules	Steroids and steroid derivatives	Stigmastanes and derivatives		0.751	600169	539282	569474	499194	551160	485985	467765	587320	522969	510049	512881	448220	566957	445651	505852	487512	467157	482365	387842	376688	347847	406074	436695	334344	503830	452420	501172	503843	365864	503097	502922
POS_9884	1.162	365.102	Sucrose	[M+Na]+	C12H22O11	CZMRCDWAGMRECN-UGDNZRGBSA-N	OCC1OC(OC2(CO)OC(CO)C(O)C2O)C(O)C(O)C1O	Organic oxygen compounds	Organooxygen compounds	Carbohydrates and carbohydrate conjugates	C00089	0.73	119441	91958.3	158681	58944.2	187916	70772.8	32997.5	82281.1	32594.6	14255.3	84041.5	35167.2	112759	104333	115108	51490.6	81757.5	42292.3	69553.4	54481.1	245942	80334.7	204049	184406	73327.5	95265.9	101572	59884.2	124121	90170	90035.2
POS_9606	3.821	359.131	Sweroside	[M+H]+	C16H22O9	VSJGJMKGNMDJCI-ZASXJUAOSA-N	OCC1OC(OC2OC=C3C(CCOC3=O)C2C=C)C(O)C(O)C1O	Organic oxygen compounds	Organooxygen compounds	Carbohydrates and carbohydrate conjugates		0.718	6086.14	13385.5	8994.72	10453.1	14832	12105.7	18235.6	21680	20664.7	16962	15955	20742.8	22721.5	21165.6	26977.5	20571.7	21026.7	19965.2	10752.1	8948.63	12404.3	8921.48	21217.9	13780.8	17508.7	16512.2	17476.5	15925.1	17517.2	10509.8	17220
POS_1820	3.011	183.064	Syringaldehyde	[M+H]+	C9H10O4	KCDXJAYRVLXPFO-UHFFFAOYSA-N	COC1=CC(=CC(=C1O)OC)C=O	Benzenoids	Phenols	Methoxyphenols		0.807	10338.6	11213.6	8347.49	11019.5	11948.4	11011.1	12633.8	19200.3	18867	17257.7	10737.9	18888.8	9343.02	10190.3	13628.4	6942.09	11475.6	14485.7	12870.3	12939.1	7378.76	9535.4	11519.5	9000.05	10369.4	9366.39	9994.88	9999.01	9684.95	7053.29	10010.2
POS_11310	3.226	390.178	Syringin	[M+H]+	C17H24O9	QJVXKWHHAMZTBY-GCPOEHJPSA-N	COC1=C(OC2OC(CO)C(O)C(O)C2O)C(=CC(=C1)C=CCO)OC	Organic oxygen compounds	Organooxygen compounds	Carbohydrates and carbohydrate conjugates		0.856	21535.5	29088.9	18352.2	23615.9	38611.7	29897.9	39153.7	57693.6	45916.9	37068.7	35990.4	48047.9	32980.5	40727	52097.9	27231	40912	51634.9	21752.3	37398.8	19886.6	19208.5	22148.2	24088.8	26718.5	23401.8	28656.9	24671.8	26774.5	15069.6	26750.1
POS_10382	2.241	372.238	Tamoxifen	[M+H]+	C26H29NO	NKANXQFJJICGDU-UHFFFAOYSA-N	CCC(C1=CC=CC=C1)=C(C2=CC=CC=C2)C3=CC=C(OCCN(C)C)C=C3	Lipids and lipid-like molecules	Steroids and steroid derivatives	Estrane steroids		0.821	0	0	119.207	0	0	52.586	66.5387	84.106	121.745	80.11	69.9666	61.6206	122.508	0	84.5576	151.385	61.906	55.3188	209.709	220.987	80993	355.779	882289	334903	31807.4	31000.2	30796.6	31601	31836.1	18841.7	31823.3
POS_7002	2.78	308.169	Tebuconazole	[M+H]+	C16H22ClN3O	PXMNMQRDXWABCY-UHFFFAOYSA-N	CC(C)(C)C(O)(CCC1=CC=C(Cl)C=C1)C[N]2C=NC=N2	Benzenoids	Benzene and substituted derivatives	Phenylbutylamines		0.733	8329.8	10398.9	5000.37	10622.6	10170.2	10242.8	11027.6	15979	13250.5	14091.9	10589.5	15516.2	6789.42	7006.22	11927.9	6490.01	10564.4	11980.2	13919.8	13289.3	13978.6	10193.7	23450.3	11573.8	6958.89	9157.21	8767.41	9076.52	8762.85	6355.54	9045.68
POS_18190	5.758	515.242	Telmisartan	[M+H]+	C33H30N4O2	RMMXLENWKUUMAY-UHFFFAOYSA-N	CCCC1=NC2=C(C)C=C(C=C2[N]1CC3=CC=C(C=C3)C4=C(C=CC=C4)C(O)=O)C5=NC6=C(C=CC=C6)[N]5C	Benzenoids	Benzene and substituted derivatives	Biphenyls and derivatives	C07710	0.868	14112	45080	14029.7	37288.1	52439.6	38527.8	66606.2	81287.8	70489.1	67229.3	60497.1	75985.1	62201.7	74269.7	90380.4	59299.7	81363.6	82857.1	79224.8	90214.4	63629.7	41967.6	85941.2	41965.9	50817.6	58588.5	50803.8	50781.5	53076.8	29035.1	52766.6
POS_12741	5.934	415.229	Tentoxin	[M+H]+	C22H30N4O4	SIIRBDOFKDACOK-LFXZBHHUSA-N	CC(C)C[C@@H]1NC(=O)[C@H](C)N(C)C(=O)CNC(=O)C(=C/C2=CC=CC=C2)/N(C)C1=O	Organic acids and derivatives	Carboxylic acids and derivatives	Amino acids, peptides, and analogues		0.823	43360.7	46095.4	46732.7	48297.4	52302	40587.7	31257.2	47473.2	37987.9	39554.1	41087.1	62538.6	50544.6	48644	59519	42770.2	63189.7	45618.1	52986.6	54249.4	57930.7	40435.5	45236.6	59239.1	47094.2	44155.6	48705.5	48420.7	47090.3	41578.2	48870.5
POS_3135	3.602	226.144	Terbutaline	[M+H]+	C12H19NO3	XWTYSIMOBUGWOL-UHFFFAOYSA-N	CC(C)(C)NCC(O)C1=CC(=CC(=C1)O)O	Benzenoids	Phenols	Benzenediols	C07129	0.735	2977.2	559.594	2519.8	1578.42	10982.9	1456.43	2866.73	3829.38	2713.57	2339.08	2021.03	3098.89	1610.4	2008.82	3406.98	1121.71	1092.67	4831.44	2420.04	3790.92	4682.3	62909.2	1598.67	2812.15	5405.92	6021.3	6314.25	5425.69	3780.66	8295.76	5370.24
POS_16002	9.272	472.325	Terfenadine	[M+H]+	C32H41NO2	GUGOEEXESWIERI-UHFFFAOYSA-N	CC(C)(C)C1=CC=C(C=C1)C(O)CCCN2CCC(CC2)C(O)(C3=CC=CC=C3)C4=CC=CC=C4	Benzenoids	Benzene and substituted derivatives	Diphenylmethanes	C07463	0.74	18218.3	24924.7	21383.8	20066.4	21753.3	24507.6	5511.91	1457.38	6751.76	6291.24	1616.14	4211.68	2920.44	6685.2	7408.15	1589.69	5827.23	6871	1319.62	3603.4	1579.49	1909.02	1918.69	490.882	9755.09	8961.74	13298.4	9159.86	9589.23	9614.66	8735.71
POS_6194	8.897	289.305	Testosterone	[M+H]+	C19H28O2	MUMGGOZAMZWBJJ-YDJBNQETSA-N	CC12CCC(=O)C=C2CCC3C4CC[C@@H](C4(C)CCC31)O					0.746	65000.8	56011.4	66945.3	62791.7	61676	53359.6	66791.9	68429.5	84466.3	63374.3	56745.3	67246	59331.7	53622.5	61647.5	58962.6	46108.1	44114	71734.6	58449.1	48313.2	78106.6	61515.1	45429.8	65526.4	54046.1	65823.5	61837.9	29160.1	65509.8	64231.5
POS_14501	4.872	445.158	Tetracycline	[M+H]+	C22H24N2O8	JYHCQVWYCGHXGP-UHFFFAOYSA-N	CN(C)C1C2CC3C(=C(O)C4=C(C=CC=C4O)C3(C)O)C(=O)C2(O)C(=O)C(=C(N)O)C1=O	Phenylpropanoids and polyketides	Tetracyclines			0.734	14890.5	8860.42	10996	5930.67	8534.43	13486	10575	15773.1	16786.4	11951.6	11831.8	18692.2	21357.5	33863.2	40151.4	24281.9	29269.6	31449.8	25980	23181.5	25148.9	20300	10055.9	27375.1	19238	18854.3	18664	18309.8	20421.1	18287.8	15519.4
POS_10389	10.881	372.312	Tetradecanoylcarnitine	[M+H]+	C21H41NO4	PSHXNVGSVNEJBD-LJQANCHMSA-N	CCCCCCCCCCCCCC(=O)O[C@H](CC([O-])=O)C[N+](C)(C)C	Lipids and lipid-like molecules	Fatty Acyls	Fatty acid esters		0.782	195989	322278	228884	219560	340138	199532	315139	359823	270070	283253	285644	259108	105300	137655	123424	132610	136304	108906	77278.5	106342	64909.5	87580.9	99938.2	95368.6	198781	193130	185625	207192	193034	193331	229639
POS_9833	10.591	363.309	Tetraethylene glycol monododecyl ether	[M+H]+	C20H42O5	WPMWEFXCIYCJSA-UHFFFAOYSA-N	CCCCCCCCCCCCOCCOCCOCCOCCO	Organic oxygen compounds	Organooxygen compounds	Ethers		0.894	383490	335911	449566	389706	394156	526824	373581	372379	401406	322020	432783	367669	488912	522708	437178	511783	500338	396882	445802	539833	448540	542327	517844	519969	485616	460714	439765	460536	474765	461460	538212
POS_22936	7.536	623.303	Tetrandrine	[M+H]+	C38H42N2O6	WVTKBKWTSCPRNU-KYJUHHDHSA-N	COC1=C2OC3=CC=C(C[C@@H]4N(C)CCC5=CC(=C(OC6=C7[C@H](CC(=C2)C=C1)N(C)CCC7=CC(=C6OC)OC)C=C45)OC)C=C3	Lignans, neolignans and related compounds				0.76	36590.4	39008.9	62357.5	40045.2	65043.9	51358.7	38687.3	36841.2	39388.8	40717.4	29200.1	36731.7	29740.9	29495.8	49330.1	30035.7	36816.5	35725.5	60382	57029.4	46596.7	41135.3	47391.8	53877.1	39378.5	33339.9	41443.8	37849.2	39485.5	20585.6	39463.2
POS_23554	11.939	637.3	Thalsimine	[M+H]+	C38H40N2O7	YWNUNVSMOKMJMG-LJAQVGFWSA-N	COC1=C2OC3=CC=C(CC4=NCCC5=CC(=C(OC6=C(OC)C(=C(OC)C7=C6[C@H](CC(=C2)C=C1)N(C)CC7)OC)C=C45)OC)C=C3	Phenylpropanoids and polyketides	Tannins			0.73	61796.9	57226.1	46264.7	90301.4	86477.9	52361.2	52742.3	77170.3	65154.2	59519.4	64355.1	93471.3	47847.2	51982.1	68134.2	47624.4	63039.9	56368.5	98567	52662.1	61428.9	45261.2	71984.3	71959.4	62207.6	59718.7	52970.7	65087.8	53247.6	62275.7	68463
POS_11026	5.44	385.161	THYROTROPIN RELEASING HORMONE	[M+Na]+	C16H22N6O4	XNSAINXGIQZQOO-UHFFFAOYSA-N	C1CC(C(=N)O)N(C1)C(=O)C(CC2=CN=CN2)N=C(C3CCC(=N3)O)O					0.757	15042.1	25150.1	21311.7	27275.6	28148.9	25429.2	34758.1	43404.3	35297	42453.1	36569.1	38177.4	48879.4	47111.4	43053.9	36795.8	57568.6	54308.4	31410.8	27634.7	30400	30460.4	31910.1	31213.2	35499.4	36186.4	44840.1	35640.6	37118.9	25741.5	36926.9
POS_7951	2.261	329.151	Tiapride	[M+H]+	C15H24N2O4S	JTVPZMFULRWINT-UHFFFAOYSA-N	CCN(CC)CCNC(=O)C1=C(OC)C=CC(=C1)[S](C)(=O)=O	Benzenoids	Benzene and substituted derivatives	Benzenesulfonyl compounds		0.725	19150.3	17992.6	13491.5	17493.1	23719.7	16082	15440.8	24747.3	20886.9	16944.8	11154.3	20529.7	10088.7	13034.3	13808.8	3304.53	10606.3	9964.11	30417.3	35442.8	33118.2	19041.7	33975	35990.7	13404	14774	12604	13411.1	12770.5	13488.1	8378.28
POS_12813	6.464	416.353	Tomatidine	[M+H]+	C27H45NO2	XYNPYHXGMWJBLV-VXPJTDKGSA-N	C[C@H]1CC[C@]2(NC1)O[C@H]3C[C@H]4[C@@H]5CC[C@H]6C[C@@H](O)CC[C@]6(C)[C@H]5CC[C@]4(C)[C@H]3[C@@H]2C	Lipids and lipid-like molecules	Steroids and steroid derivatives	Steroidal alkaloids		0.866	64584.7	3201.68	1539.4	1755.88	2305.16	691.474	803.162	189.782	723.684	2493.53	449.293	1476.32	1890.67	797.457	1153.86	1681.15	8375.74	477.551	224.663	222.441	1281.46	999.623	4706.17	968.813	3311.39	3748.55	3457.7	3336.76	2203.74	4721.67	3297.12
POS_14537	13.266	445.365	Topsentisterol A2	[M+H]+	C29H48O3	ZCQZIDOFCDVBNA-WDTQPNHXNA-N	OC1CCC2(C)C3CCC4(C)C(CCC4C53OOC2(C=C5)C1)C(C)CC(C)C(C)C(C)C					0.704	395185	401434	396166	451688	388458	428832	522731	606009	677149	612952	453643	515360	639358	527203	881642	581852	635765	621041	584086	579128	491206	497846	528642	498742	647707	587027	651740	645655	522024	657522	650218
POS_19966	6.15	551.15	Tremulacin	[M+Na]+	C27H28O11	RCKCYCDBDYUIGM-LFMHJWGUSA-N	OCC1OC(OC2=C(COC(=O)C3(O)C=CCCC3=O)C=CC=C2)C(OC(=O)C4=CC=CC=C4)C(O)C1O	Organic oxygen compounds	Organooxygen compounds	Carbohydrates and carbohydrate conjugates		0.794	2039.82	2631.78	947.609	102401	169.896	1981.16	4326.94	5229.47	4130.82	13571	1069.63	3189.36	1740.58	483.049	1269.61	1418.29	1678.45	1470.57	2257.35	969.216	1972.76	2205.58	695.338	644.197	4716.52	3103.24	3457.42	2992.55	2295.15	3814.64	2176.71
POS_6732	11.404	301.21	Tretinoin	[M+H]+	C20H28O2	SHGAZHPCJJPHSC-YCNIQYBTSA-N	CC1=C(C=CC(C)=CC=CC(C)=CC(O)=O)C(C)(C)CCC1	Lipids and lipid-like molecules	Prenol lipids	Retinoids	C00777	0.704	109152	98116.9	118914	141750	101853	98353.9	82082.8	87606.9	83664.1	71615	82075.4	76533.9	82834	91955	85215.1	73851.9	78257.6	77749	91523.9	100473	118012	107230	105945	98962.2	95389.6	90127.3	96856.4	96648.5	91374.7	96791.7	98182
POS_1922	4.861	186.221	Tributylamine	[M+H]+	C12H27N	IMFACGCPASFAPR-UHFFFAOYSA-N	CCCCN(CCCC)CCCC	Organic nitrogen compounds	Organonitrogen compounds	Amines		0.74	13142.5	16483.7	12620.5	18873.4	19637.1	16762.1	15937.5	15953.6	14126.2	12247.1	15409.6	16536.3	16300.1	17996.1	17272.3	18000.6	14949.2	14574.8	19024.3	11853.6	15919.7	18542.7	13919.5	10672.3	20764.9	13686.6	15037.4	11784.9	16656.1	14181.6	14292.9
POS_976	14.055	150.111	Triethanolamine	[M+H]+	C6H15NO3	GSEJCLTVZPLZKY-UHFFFAOYSA-N	OCCN(CCO)CCO	Organic nitrogen compounds	Organonitrogen compounds	Amines	C06771	0.827	69656.8	70355.3	71618.7	85225.8	57868	76790.3	56802.8	60023.6	75970.7	62675.6	72063.5	82340.6	84664.3	67087.8	65862.5	67814.1	87008	82828.1	65249.7	64984.6	84722	69179.4	68369.9	67145.3	68113.9	68150.4	82637.9	68191.6	69426.6	70306.1	68185.5
POS_15808	4.798	469.114	Trifolirhizin	[M+Na]+		VGSYCWGXBYZLLE-QEEQPWONSA-N	OCC1OC(OC2=CC=C3C4OC5=CC6=C(OCO6)C=C5C4COC3=C2)C(O)C(O)C1O	Phenylpropanoids and polyketides	Isoflavonoids	Furanoisoflavonoids		0.797	12879.5	36731.2	17125.2	15110.5	35067.3	25583.6	34200.9	27054.7	32700.2	30986	20475.6	31225.5	37501.5	48686.8	54248.2	36947.4	46440	51918.7	26689.9	28150.4	26725.9	17856.9	28074.4	23830.2	23016.9	21772.5	23732.4	23017	22058.5	12115.5	23002.5
POS_716	4.055	138.054	Trigonelline	[M+H]+	C7H7NO2	WWNNZCOKKKDOPX-UHFFFAOYSA-N	C[N+]1=CC(=CC=C1)C([O-])=O	Alkaloids and derivatives			C01004	0.75	17392.7	21574.7	13613.1	18215.9	25577.8	18428.4	18803.2	26218.6	25428.7	25245.3	14863.1	22767.8	21976.6	25547.6	35524.5	21734.2	20833.4	26628.8	35212.6	26422.1	23724.8	20816.7	23084	22495.7	23036.2	22406.4	21602.2	22118.2	24262.1	22144.5	22408.4
POS_5008	9.085	267.172	Triisobutyl phosphate	[M+H]+	C12H27O4P	HRKAMJBPFPHCSD-UHFFFAOYSA-N	CC(C)CO[P](=O)(OCC(C)C)OCC(C)C	Organic acids and derivatives	Organic phosphoric acids and derivatives	Phosphate esters		0.821	36472.1	38864.7	39648.5	40718.4	51075.6	39583.6	32758.7	30163.7	30251.3	32644.5	39534.3	33605.3	32798.1	32151.3	34630.8	45656.5	40763.5	39975.4	38783.6	53136.7	37779	60903.3	42229.4	39094.5	41732.5	39664.4	37285.5	39855.4	31377.6	39814.2	39790.1
POS_7808	8.533	327.08	Triphenyl phosphate	[M+H]+	C18H15O4P	XZZNDPSIHUTMOC-UHFFFAOYSA-N	O=[P](OC1=CC=CC=C1)(OC2=CC=CC=C2)OC3=CC=CC=C3	Organic acids and derivatives	Organic phosphoric acids and derivatives	Phosphate esters	C06017	0.808	32315.6	50326.9	41156.1	40251.2	33597.2	37796.5	52419.6	49202.5	50698.5	55915.7	50914	44876.1	60794	55716.6	61515.4	61918.8	55577.1	54233.9	50873.9	47853.4	45142.1	43081.2	32870.6	36175.6	50462.9	46867.5	51394.7	48883.3	34978.1	50548.3	50501
POS_7795	7.368	327.008	Tris(1-chloro-2-propyl)phosphate	[M+H]+	C9H18Cl3O4P	KVMPUXDNESXNOH-UHFFFAOYSA-N	CC(CCl)O[P](=O)(OC(C)CCl)OC(C)CCl	Organic acids and derivatives	Organic phosphoric acids and derivatives	Phosphate esters		0.852	24403.7	120967	133351	142463	178466	104604	118498	152724	107238	146990	135910	120472	172811	162415	161194	151045	159336	110787	126814	131130	177442	118323	156046	135323	145263	169085	104764	155135	145324	81921.8	152181
POS_13493	8.439	428.894	Tris(1,3-dichloro-2-propyl)phosphate	[M+H]+	C9H15Cl6O4P	ASLWPAWFJZFCKF-UHFFFAOYSA-N	ClCC(CCl)O[P](=O)(OC(CCl)CCl)OC(CCl)CCl	Organic acids and derivatives	Organic phosphoric acids and derivatives	Phosphate esters		0.788	74950.4	70587.8	62337.3	81899.6	75946.4	94101.8	69864.5	81470.1	99839.5	83459.3	80305.5	86425.9	77418.2	77985.9	76280.9	87204	73170.1	96506.7	90263.8	94181.5	74959.5	70446.2	78512.6	71076.4	88450.5	71070.8	80026.5	85167.8	48374.5	80724.2	83434.8
POS_773	0.798	142.122	Tropine	[M+H]+		CYHOMWAPJJPNMW-UHFFFAOYSA-N	CN1C2CCC1CC(O)C2	Alkaloids and derivatives	Tropane alkaloids		C06173	0.755	53795.7	33228.1	29712.7	44462	41550.3	40631.9	48120.2	35934.8	36433.3	37115.4	44956.4	48098.4	52382.9	49013.6	64247.7	80222.8	47353.7	75928.3	77342	79171.5	68975.9	83077.8	103690	50736.1	52745.1	41675.8	69249.2	50373.7	44806.2	51214.8	53361
POS_1234	4.281	162.089	Tryptophol	[M+H]+	C10H11NO	MBBOMCVGYCRMEA-UHFFFAOYSA-N	OCCC1=C[NH]C2=CC=CC=C12	Organoheterocyclic compounds	Indoles and derivatives	Indoles	C00955	0.875	4501.09	2043.09	7767.01	7622.82	5188.42	6409.51	8426.24	3027.24	3088.33	3522.65	3731.09	7056.67	36347.3	19327.9	18868.3	36081	16289.7	11123.3	11988.9	15137.9	8732.66	7898.68	16314.9	12786.9	23838.7	19794	23828.5	23590.6	26102.1	18645.1	22999.6
POS_22272	11.137	609.27	Tulipanin	[M+H]+	C27H31O16	PLKUTZNSKRWCCA-LTSKFBHWSA-O	C[C@@H]1O[C@@H](OC[C@H]2O[C@@H](OC3=C([O+]=C4C=C(O)C=C(O)C4=C3)C5=CC(=C(O)C(=C5)O)O)[C@H](O)[C@@H](O)[C@@H]2O)[C@H](O)[C@H](O)[C@H]1O	Phenylpropanoids and polyketides	Flavonoids	Flavonoid glycosides	C16315	0.783	3.25096e+06	2.435e+06	2.40411e+06	2.3082e+06	3.70437e+06	2.70788e+06	3.06453e+06	4.53495e+06	2.13228e+06	2.64044e+06	2.74519e+06	3.98119e+06	1.67426e+06	1.19376e+06	2.31154e+06	1.37691e+06	2.36104e+06	2.13444e+06	3.42314e+06	4.91263e+06	4.4077e+06	3.2977e+06	2.84927e+06	3.65146e+06	1.87259e+06	2.41443e+06	2.46831e+06	2.51739e+06	2.37423e+06	2.48854e+06	2.48726e+06
POS_1812	3.411	182.082	Tyrosine	[M+H]+	C9H11NO3	OUYCCCASQSFEME-QMMMGPOBSA-N	NC(CC1=CC=C(O)C=C1)C(O)=O	Organic acids and derivatives	Carboxylic acids and derivatives	Amino acids, peptides, and analogues	C00082	0.708	13116.8	20234.1	12202.1	21222.4	21939.2	18330.8	30728.9	43006.5	36524.8	44792.1	22620.6	37841.2	27096.8	34510.7	41656	22050.7	35176.7	40976.6	53446.4	51130.9	48110.8	29875.5	56664.5	51870	26698.7	25608	28942.2	26533.7	26728.6	17233.9	26765.6
POS_10127	5.438	369.186	Uncarine A	[M+H]+	C21H24N2O4	JMIAZDVHNCCPDM-DQDWJNSRSA-N	COC(=O)C1=CO[C@H](C)[C@H]2CN3CC[C@]4([C@@H]3C[C@H]12)C(=NC5=CC=CC=C45)O	Organoheterocyclic compounds	Indolizidines			0.816	119790	273866	183494	166745	306787	226862	405349	466236	414713	447046	400193	463437	406374	480229	581837	370219	578360	609045	339760	360707	363353	272383	311846	372879	353926	331386	369566	363111	369471	177199	373718
POS_10129	5.601	369.188	Uncarine F	[M+H]+	C21H24N2O4	JMIAZDVHNCCPDM-PMJXBNNDSA-N	COC(=O)C1=CO[C@@H](C)[C@@H]2CN3CC[C@@]4([C@H]3C[C@H]12)C(=NC5=CC=CC=C45)O	Organoheterocyclic compounds	Indolizidines			0.73	22195.2	43846.8	33704.3	34693.6	39155	34276.9	39797.7	44316.1	38645.5	42918.3	31281.4	45640	35571.2	33577.8	50707.3	34669.2	48653.3	38665.8	43712.3	44596.9	48186	18468.5	33827.4	49061.2	43336.3	42581	41513.9	45618.3	41419.9	21303	43352.6
POS_286	0.806	113.033	Uracil	[M+H]+	C4H4N2O2	ISAKRJDGNUQOIC-UHFFFAOYSA-N	OC1=NC(=NC=C1)O	Organoheterocyclic compounds	Diazines	Pyrimidines and pyrimidine derivatives	C00106	0.848	29502.4	23734.3	30362.3	28094	30527	26971.2	20930.8	24222.7	25016.1	20694.9	21497.8	22253.5	21971.3	20797.4	23953	18357.5	18888.5	19736.3	27188.3	27322.7	29803.5	25607.6	29009.2	22361.4	25582.1	22416.1	23095.1	24217.8	24535.9	23672.9	24215.4
POS_16660	4.996	485.199	Urceolide	[M+Na]+	C21H34O11	FSTIKTPQGMHLFJ-AIECACTBSA-N	CC1CCOC2OC(COC3OCC(O)(COC(=O)C(=CCC1)C)C3O)C(O)C(O)C2O	Organic oxygen compounds	Organooxygen compounds	Carbohydrates and carbohydrate conjugates		0.755	191833	361641	168513	347064	409559	353395	142008	200234	173778	168099	186815	212017	163774	167955	179920	129493	170501	184858	267928	290116	326723	253531	248505	271792	268720	271212	268744	268959	282331	129247	279530
POS_14403	13.081	443.35	US10376502, Entry 13	[M+H]+	C24H46N2O5	ZJQFNRKCHMXBQG-CIAFKFPVSA-N	CC(C)(C)C(=O)N(CCCCCCN1C[C@H](O)[C@@H](O)[C@H](O)[C@H]1CO)C2CCCCCC2	Organoheterocyclic compounds	Piperidines			0.721	612689	712429	583384	535122	741602	878158	2.04423e+06	1.95476e+06	2.07941e+06	1.88314e+06	1.18412e+06	1.77564e+06	458823	391580	540245	334112	481890	561309	364498	383275	303748	270886	328189	272402	566430	562678	559829	561918	595694	572415	569831
POS_13308	10.585	425.341	Valactamide E putative	[M+H]+	C24H44N2O4	UOAPDHMSZKCUEI-UHFFFAOYSA-N	CCC(C)C1NC(=O)C(NC(=O)C(C)CC(C)CC(C)CCC(C)OC1=O)C(C)C	Organic acids and derivatives	Peptidomimetics	Depsipeptides		0.702	1.52252e+06	2.10941e+06	1.90374e+06	1.96256e+06	2.16508e+06	2.20065e+06	3.12223e+06	3.66057e+06	3.68109e+06	3.34146e+06	2.67077e+06	2.86392e+06	1.41728e+06	1.53418e+06	1.57601e+06	1.28357e+06	1.643e+06	1.55198e+06	1.09514e+06	1.23321e+06	1.0866e+06	951725	919269	1.14509e+06	1.71345e+06	1.58405e+06	1.79252e+06	1.75592e+06	1.63366e+06	1.75436e+06	1.92238e+06
POS_1281	6.545	163.11	Valerophenone	[M+H]+	C11H14O	XKGLSKVNOSHTAD-UHFFFAOYSA-N	CCCCC(=O)C1=CC=CC=C1	Organic oxygen compounds	Organooxygen compounds	Carbonyl compounds		0.73	77988.4	89809.3	82646.3	118802	109866	102762	109838	125376	116432	127987	85840.3	95954.3	110541	113075	111867	84526.8	108931	87881.6	96527.4	115120	116977	102630	115419	83329.3	102999	103539	106294	103341	111595	44909.8	112153
POS_1045	3.566	153.053	Vanillin	[M+H]+	C8H8O3	MWOOGOJBHIARFG-UHFFFAOYSA-N	COC1=CC(=CC=C1O)C=O	Benzenoids	Phenols	Methoxyphenols	C00755	0.732	5706.27	11829.2	6355.53	19315.3	14512.2	11225	20509.1	26153.3	22816.2	23448.8	14184	26589.7	12979.6	12538.6	19657.2	10060.2	14538.4	14757.7	11273.7	13203.3	6653.86	8366.22	16274.1	10771.9	13222.8	13525.5	10363.7	13628.5	12855.2	5747.65	13534.8
POS_5448	8.204	278.21	Venlafaxine	[M+H]+	C17H27NO2	PNVNVHUZROJLTJ-UHFFFAOYSA-N	COC1=CC=C(C=C1)C(CN(C)C)C2(O)CCCCC2	Benzenoids	Phenol ethers	Anisoles	C07187	0.752	98146.7	65128.2	83694.1	114381	85942.7	94571.2	108557	87697.8	99254.5	96271.5	111376	93177.1	97367	95139.9	56095.3	148117	97427.9	84796.9	96298.2	115911	100211	106130	94739.5	71571.8	117297	99146.6	109929	108982	54454.8	119146	104671
POS_17770	2.499	507.192	Verrucarin J	[M+Na]+	C27H32O8	GXCGYHWSYNQVHU-UGAPSZEOSA-N	CC1=C[C@H]2O[C@@H]3C[C@H]4OC(=O)/C=C/C=C/C(=O)OCC/C(=C/C(=O)OC[C@@]2(CC1)[C@]4(C)[C@]35CO5)C	Lipids and lipid-like molecules	Prenol lipids	Sesquiterpenoids		0.753	40410	42802.8	27076.7	46365.6	47850.2	42946.4	20710.3	58804.6	46600.7	52394.4	39646.3	48698.6	51269.4	30248.5	66049.7	39589.2	23302	55015.4	77957.7	65348	85843.5	51018.1	78392.9	64774.3	47727.8	50234.7	47816.3	50219.6	47749.4	33958.7	49252.6
POS_4987	4.905	267.157	Verrucarol	[M+H]+	C15H22O4	ZSRVBNXAPSQDFY-OJVARPOJSA-N	CC1=C[C@H]2O[C@@H]3C[C@@H](O)[C@](C)([C@@]2(CO)CC1)[C@]34CO4	Lipids and lipid-like molecules	Prenol lipids	Sesquiterpenoids		0.739	34251.7	71089.1	32060	77115.6	88137.9	63964	48439.3	64204	53239.5	49896.9	48160.4	65965.1	39694.3	46222.1	52716.7	35864.8	43040.9	45209.6	68739.2	67735.8	68327.3	59354.6	77609.5	59195	58233.6	53468	59965	56206.8	58398.3	31500.6	58378.1
POS_9408	6.915	355.205	Vincamine	[M+H]+	C21H26N2O3	RXPRRQLKFXBCSJ-GIVPXCGWSA-N	CC[C@@]12CCCN3CCC4=C([C@H]13)[N](C5=CC=CC=C45)[C@](O)(C2)C(=O)OC	Alkaloids and derivatives	Eburnan-type alkaloids			0.751	10214.7	30164.4	22300.1	26146.2	21458.7	26635.9	16264.3	23472.1	23271.3	29780.7	33263.8	24382.6	37565.2	26883.6	29644.3	25236.1	35501	33179.6	23065.8	21553.3	17298.4	27254.4	21134.1	11311.3	24906.6	23718.6	23268.9	25233.4	24879.3	13257.3	28834.2
POS_29942	8.143	825.392	Vincristine	[M+H]+		OGWKCGZFUXNPDA-XQKSVPLYSA-N	CCC1(O)CC2CN(CCC3=C([NH]C4=C3C=CC=C4)C(C2)(C(=O)OC)C5=C(OC)C=C6N(C=O)C7C(O)(C(OC(C)=O)C8(CC)C=CCN9CCC7(C89)C6=C5)C(=O)OC)C1	Alkaloids and derivatives	Vinca alkaloids		C07204	0.748	22172.4	37746.8	41104.6	34029.7	36722.5	37169.1	23902.6	26095.3	27787.6	23615.3	24338.1	25291.4	25224.5	19733.9	27967.7	13525.7	24400.5	22698.4	26649.9	35592.3	31057.7	18788.6	23639.4	31723.5	25219.9	26982	21523.5	27933.1	20762	27065.7	26370.3
[truncated: 11 more rows]

## Sheet: neg
ID	rt(min)	m/z	Name	adduct	Formula	INCHIKEY	SMILES	Superclass	Class	Subclass	KEGG	score	CK-1	CK-2	CK-3	CK-4	CK-5	CK-6	NPs-1	NPs-2	NPs-3	NPs-4	NPs-5	NPs-6	NPsSD-1	NPsSD-2	NPsSD-3	NPsSD-4	NPsSD-5	NPsSD-6	SD-1	SD-2	SD-3	SD-4	SD-5	SD-6	QC-1	QC-2	QC-3	QC-4	QC-5	QC-6	QC-7
[truncated: 433 more rows]
