# Supplementary material for: Integrated physiological, transcriptomic, and metabolomic analyses of drought stress alleviation in Ehretia macrophylla Wall. seedlings by SiO2 NPs (silica nanoparticles)
Source: Front Plant Sci. 2024 Feb 2;15:1260140. doi: 10.3389/fpls.2024.1260140 (PMC10869631; doi:10.3389/fpls.2024.1260140)
Supplement: Supplementary file 14 [file Table_5.xlsx]

## Sheet: DEMs
ID	adduct	Name	VIP	Fold change	p-value	m/z	rt(min)	Superclass	Class	Subclass	Formula	INCHIKEY	SMILES	CK-1	CK-2	CK-3	CK-4	CK-5	CK-6	NPs-1	NPs-2	NPs-3	NPs-4	NPs-5	NPs-6	NPsSD-1	NPsSD-2	NPsSD-3	NPsSD-4	NPsSD-5	NPsSD-6	SD-1	SD-2	SD-3	SD-4	SD-5	SD-6	QC-1	QC-2	QC-3	QC-4	QC-5	QC-6	QC-7
Table S5 There were 28 common metabolites in the four experimental groups
POS_21795	[M+NH4]+	Acanthoside B	2.20686	3.25741	3.92307e-06	598.248	4.719	Lignans, neolignans and related compounds	Lignan glycosides		C28H36O13	WEKCEGQSIIQPAQ-IRBNZIFYSA-N	COC1=C(O)C(=CC(=C1)C2OCC3C2COC3C4=CC(=C(OC5OC(CO)C(O)C(O)C5O)C(=C4)OC)OC)OC	134468	353111	253523	297329	325182	266798	873732	939792	920145	1.09153e+06	640483	845237	372512	561325	689360	407712	523761	564365	426874	389610	483015	251427	383127	410661	445739	422950	426532	493241	426140	212897	462237
POS_11268	[M+H]+	Icariside B5	2.07833	2.8143	5.8556e-06	389.217	3.961	Lipids and lipid-like molecules	Fatty Acyls	Fatty acyl glycosides	C19H32O8	CZYPGTRKJFYXLT-SUHXYMONSA-N	C[C@H](CC[C@@]1(O)C(=CC(=O)CC1(C)C)C)O[C@@H]2O[C@H](CO)[C@@H](O)[C@H](O)[C@H]2O	227982	347636	160832	392030	496798	341460	773302	822764	947182	904806	980034	1.1069e+06	1.01387e+06	1.21459e+06	1.20416e+06	1.05006e+06	1.06296e+06	1.44306e+06	590003	575474	700313	427514	596572	526258	616955	698025	614378	736355	696040	399979	696110
POS_8943	[M+Na]+	(3S)-5-[(1R,2R,8aS)-2-hydroxy-2,5,5,8a-tetramethyl-3,4,4a,6,7,8-hexahydro-1H-naphthalen-1-yl]-3-methylpentanoic acid	1.52723	2.59498	1.21803e-05	347.256	8.442	Lipids and lipid-like molecules	Prenol lipids	Diterpenoids	C20H36O3	KHCCSRVJJDOANA-ZOSGAXDSSA-N	CC(CCC1C(C)(O)CCC2C(C)(C)CCCC12C)CC(O)=O	170723	213068	183287	149221	236315	207839	427908	668821	470544	486972	432108	524991	958191	808755	1.1842e+06	920008	975111	959918	389149	460730	286176	309069	394397	285651	452091	406098	434668	478871	318909	434423	460873
POS_14403	[M+H]+	US10376502, Entry 13	2.986	2.68973	1.25365e-05	443.35	13.081	Organoheterocyclic compounds	Piperidines		C24H46N2O5	ZJQFNRKCHMXBQG-CIAFKFPVSA-N	CC(C)(C)C(=O)N(CCCCCCN1C[C@H](O)[C@@H](O)[C@H](O)[C@H]1CO)C2CCCCCC2	609171	708701	583814	535424	736117	877834	2.02001e+06	1.94961e+06	2.08474e+06	1.87973e+06	1.18052e+06	1.78164e+06	462150	389696	540336	330768	483627	560517	360192	381478	307115	270684	327600	269647	571493	561632	561571	556216	592104	572424	562576
POS_11707	[M+Na]+	3,5,5-Trimethyl-4-[3-[(beta-D-glucopyranosyl)oxy]butyl]-3-cyclohexen-1-ol	1.09067	0.673289	1.38049e-05	397.217	6.012	Lipids and lipid-like molecules	Fatty Acyls	Fatty acyl glycosides	C19H34O7	QOLJILMTPKQQQA-KWEBYEANSA-N	CC(CCC1=C(C)CC(O)CC1(C)C)OC2OC(CO)C(O)C(O)C2O	269310	273792	280271	260771	250924	252158	158396	208886	167954	164843	159480	209101	320745	382111	443432	284611	395309	397864	110389	111997	96596.2	83424.6	103391	102226	228229	220403	229342	220324	229612	110629	229233
POS_14415	[M+Na]+	5beta-Cholestane-3alpha,7alpha,12alpha-triol	5.66622	3.49502	1.41215e-05	443.353	12.166	Lipids and lipid-like molecules	Steroids and steroid derivatives	Cholestane steroids	C27H48O3	RIVQQZVHIVNQFH-XJZYBRFWSA-N	CC(C)CCC[C@@H](C)[C@H]1CC[C@H]2[C@@H]3[C@H](O)C[C@@H]4C[C@H](O)CC[C@]4(C)[C@H]3C[C@H](O)[C@]12C	1.41986e+06	2.15151e+06	1.77899e+06	793537	2.3609e+06	1.10048e+06	5.96829e+06	6.46482e+06	6.70945e+06	5.30239e+06	3.67003e+06	5.45562e+06	1.56889e+06	1.40141e+06	1.80687e+06	1.32707e+06	1.81694e+06	1.57924e+06	800874	714815	781839	883952	1.02698e+06	1.03988e+06	1.37648e+06	1.76938e+06	1.49151e+06	1.86866e+06	1.70265e+06	1.96153e+06	1.76316e+06
POS_11469	[M+H]+	4,9,13-trimethyl-15-(2,6,6-trimethylcyclohex-1-en-1-yl)pentadeca-2,4,6,8,10,12,14-heptaenoic acid	1.29476	0.716574	2.77277e-05	393.278	10.461				C27H36O2	VIAXZJZCXWZOOV-KSMLSKHQSA-N	O=C(O)C=CC(=CC=CC=C(C=CC=C(C=CC1=C(C)CCCC1(C)C)C)C)C	423122	403738	447690	371535	457056	383800	278431	329020	306444	298435	273927	295820	400347	325218	341429	353461	371636	361622	494928	508850	540995	455206	534266	536648	391297	351947	381733	391213	327752	390754	403606
POS_19674	[M+Na]+	2-{2-Hydroxy-5-[(1E)-3-hydroxy-1-propen-1-yl]-3-methoxyphenyl}-3-(4-hydroxy-3-methoxyphenyl)propyl hexopyranoside	1.54135	2.45613	3.07635e-05	545.198	4.383	Phenylpropanoids and polyketides	Stilbenes	Stilbene glycosides	C26H34O11	SEOZHEFAHJQWFY-ONEGZZNKSA-N	COC1=C(O)C=CC(=C1)CC(COC2OC(CO)C(O)C(O)C2O)C3=CC(=CC(=C3O)OC)\\C=C\\CO	170581	216870	243869	263022	235286	224603	562106	660965	585469	464632	661253	391737	1.04911e+06	1.11117e+06	762174	1.05697e+06	804294	888664	337984	337037	340856	877030	586738	478863	519205	537390	519312	527633	537447	294974	537448
POS_2493	[M+H]+	Sinapoyl malate	1.51849	3.49154	4.0719e-05	207.138	3.881	Phenylpropanoids and polyketides	Cinnamic acids and derivatives	Hydroxycinnamic acids and derivatives	C15H16O9	DUDGAPSRYCQPBG-UFFNRZRYSA-N	COC1=C(O)C(=CC(=C1)C=CC(=O)OC(CC(O)=O)C(O)=O)OC	65896.8	141513	58223.4	132840	166210	123949	423051	398945	514813	431374	235349	400854	132118	135280	175392	119318	155953	135491	305451	328558	354743	222365	305055	307444	182992	176664	187362	176724	180710	89955.4	187396
POS_18002	[M+Na]+	(5xi,8alpha,9beta,11beta,14beta,16beta,23S,24R)-11,24,25-Trihydroxy-16,23-epoxydammar-13(17)-en-3-one	4.49296	1.44556	4.10654e-05	511.341	10.583	Lipids and lipid-like molecules	Prenol lipids	Triterpenoids	C30H48O5	YNKJSQIXVXWFBK-DQRXNFCCSA-N	C[C@@H]1C[C@H](O[C@H]2C[C@@]3(C)C(=C12)C[C@H](O)[C@H]4[C@@]5(C)CCC(=O)C(C)(C)C5CC[C@]34C)[C@@H](O)C(C)(C)O	8.07292e+06	1.00117e+07	9.73675e+06	9.85267e+06	1.08394e+07	1.11553e+07	1.41806e+07	1.52365e+07	1.60695e+07	1.41091e+07	1.27929e+07	1.38664e+07	9.2721e+06	9.24254e+06	8.3737e+06	7.95607e+06	9.73476e+06	7.78384e+06	7.18316e+06	8.14538e+06	7.42881e+06	7.27697e+06	7.23732e+06	7.9239e+06	9.6968e+06	8.45948e+06	9.48833e+06	9.6983e+06	8.28046e+06	9.6866e+06	1.05882e+07
POS_14975	[M-H2O+H]+	(E,6S)-7-Hydroxy-2-methyl-6-[(10S,13S,14S,17S)-4,4,10,13,14-pentamethyl-3-oxo-1,2,5,6,7,11,12,15,16,17-decahydrocyclopenta[a]phenanthren-17-yl]hept-2-enoic acid	5.6035	1.60043	6.11031e-05	453.337	10.584	Lipids and lipid-like molecules	Prenol lipids	Triterpenoids	C30H46O4	RLTDMRMWVUCOAI-BOVQQMIFSA-N	CC(=CCCC(CO)C1CCC2(C)C3=C(CCC12C)C4(C)CCC(=O)C(C)(C)C4CC3)C(O)=O	7.04497e+06	9.51186e+06	8.63882e+06	8.78749e+06	1.00621e+07	9.97769e+06	1.38331e+07	1.6204e+07	1.64185e+07	1.45432e+07	1.21984e+07	1.32627e+07	6.89353e+06	7.04811e+06	7.1835e+06	5.76165e+06	7.77915e+06	7.04459e+06	4.89251e+06	5.57255e+06	4.96903e+06	4.36333e+06	4.2239e+06	5.16131e+06	8.07952e+06	7.25062e+06	8.14959e+06	8.02284e+06	7.20534e+06	8.1433e+06	8.93909e+06
POS_14287	[M+H]+	22-Hydoxy-2-hopen-1-one	1.29697	1.49746	8.0077e-05	441.367	11.904	Lipids and lipid-like molecules	Prenol lipids	Hopanoids	C30H48O2	YLKHZBZGHNOEES-LISTXKHRSA-N	CC(C)(O)[C@H]1CC[C@@]2(C)[C@H]1CC[C@]3(C)[C@@H]2CC[C@H]4[C@@]3(C)CCC5C(C)(C)C=CC(=O)[C@]45C	574370	753273	544774	671404	820809	679512	1.07029e+06	996260	1.09137e+06	1.01787e+06	876804	1.00335e+06	552214	543484	562427	477125	505577	481309	427136	380732	322011	374070	345181	409219	568131	520951	621960	555429	539392	569389	594042
POS_11970	[M+H]+	Puerins I-IV	2.32836	1.70945	0.000106781	402.153	5.906				C21H23NO7		O=C1N(CC)C(c2c(O)cc(O)c3c2OC(c4ccc(O)c(O)c4)C(O)C3)CC1	1.09508e+06	1.86948e+06	1.23601e+06	1.58105e+06	1.5241e+06	1.3702e+06	2.45644e+06	2.48415e+06	2.36823e+06	2.63377e+06	2.90043e+06	1.98802e+06	1.67517e+06	1.92549e+06	1.95232e+06	1.4548e+06	1.80882e+06	1.86247e+06	956478	894379	971224	962746	633217	817141	1.79263e+06	1.70119e+06	1.82951e+06	1.75921e+06	1.7929e+06	1.42739e+06	1.80066e+06
POS_14292	[M+H]+	Oleanane-4H, + 2O	2.37931	2.19031	0.000118661	441.371	12.238	Lipids and lipid-like molecules	Prenol lipids	Triterpenoids	C30H48O2	VNGUCOGHCJHFID-UHFFFAOYSA-N	CC1(C)CC2C3=CCC4C5(C)CCC(O)C(C)(CO)C5CCC4(C)C3(C)CCC2(C)C=C1	656485	926358	755148	682477	907178	589567	1.46967e+06	1.79676e+06	1.31605e+06	1.28917e+06	2.01162e+06	2.01082e+06	1.13484e+06	1.06276e+06	938913	914374	968982	913422	340413	359195	311772	480521	415146	345899	866146	725257	863918	865681	820586	863945	912764
POS_13895	[M-H2O+H]+	(22E,24E)-3-Oxo-9,19-cyclolanosta-22,24-dien-26-oic acid	3.00297	1.62551	0.000127486	435.324	10.585	Lipids and lipid-like molecules	Steroids and steroid derivatives	Cycloartanols and derivatives	C30H44O3	LGVFNUIOBMTGRA-GYZJEQCASA-N	CC(\\C=C\\C=C(/C)C(O)=O)C1CCC2(C)C3CCC4C(C)(C)C(=O)CCC45CC35CCC12C	1.9029e+06	2.56661e+06	2.4177e+06	2.42513e+06	2.77608e+06	2.73369e+06	3.78262e+06	4.592e+06	4.70359e+06	4.07401e+06	3.38103e+06	3.56026e+06	1.8009e+06	1.97248e+06	1.99658e+06	1.61458e+06	2.12564e+06	1.94344e+06	1.35656e+06	1.52744e+06	1.36883e+06	1.20759e+06	1.17957e+06	1.45199e+06	2.17528e+06	1.98605e+06	2.24383e+06	2.17575e+06	2.03799e+06	2.22523e+06	2.46601e+06
POS_13308	[M+H]+	Valactamide E putative	2.66778	1.61797	0.000129626	425.341	10.585	Organic acids and derivatives	Peptidomimetics	Depsipeptides	C24H44N2O4	UOAPDHMSZKCUEI-UHFFFAOYSA-N	CCC(C)C1NC(=O)C(NC(=O)C(C)CC(C)CC(C)CCC(C)OC1=O)C(C)C	1.49102e+06	2.06478e+06	1.89189e+06	1.95559e+06	2.19027e+06	2.18564e+06	3.05695e+06	3.67092e+06	3.59694e+06	3.28412e+06	2.61077e+06	2.83867e+06	1.41453e+06	1.54616e+06	1.55699e+06	1.25298e+06	1.6384e+06	1.54525e+06	1.07123e+06	1.20664e+06	1.08569e+06	930616	924739	1.1612e+06	1.71354e+06	1.57554e+06	1.75542e+06	1.71842e+06	1.59986e+06	1.75425e+06	1.9512e+06
POS_8265	[M+H]+	1,3,5-Trimethoxy-2-(2,4,6-trimethoxyphenyl)benzene	1.7476	0.0159375	0.000212808	335.146	5.708	Benzenoids	Benzene and substituted derivatives	Biphenyls and derivatives	C18H22O6	PKTVMNKLPFVXBH-UHFFFAOYSA-N	COC1=CC(=C(C(=C1)OC)C2=C(OC)C=C(OC)C=C2OC)OC	157660	468693	173333	289104	441832	426021	2211.81	6653.38	6315.92	3533.95	3411.11	9057.87	118738	124128	145196	116032	170179	155417	12007	16329	16078.7	13311.4	9006.36	13346.3	119746	114676	118411	115682	119697	52589.9	119670
POS_18109	[M+H]+	Cycloastragenol	1.26315	2.65089	0.00565614	513.354	8.484				C30H50O5	WENNXORDXYGDTP-UOUCMYEWSA-N	C[C@]12CC[C@@]34C[C@@]35CC[C@@H](C([C@@H]5[C@H](C[C@H]4[C@@]1(C[C@@H]([C@@H]2[C@]6(CC[C@H](O6)C(C)(C)O)C)O)C)O)(C)C)O	157750	151783	146789	195822	128300	142146	484871	548028	525710	251898	124668	510510	543093	751824	963204	669969	1.04962e+06	945412	368190	447017	245077	290272	255753	234515	323264	331198	311467	360021	171603	331049	330827
NEG_15363	[M-H]-	(+)-7-Epi-Syringaresinol 4'-glucoside	2.77028	2.80333	9.67037e-08	579.209	4.734	Lignans, neolignans and related compounds	Lignan glycosides		C28H36O13	WEKCEGQSIIQPAQ-UHFFFAOYSA-N	COC1=CC(=CC(=C1O)OC)C2OCC3C2COC3C4=CC(=C(OC5OC(CO)C(O)C(O)C5O)C(=C4)OC)OC	146738	159559	130535	143885	159509	146629	396845	419395	438242	475792	334365	421506	184849	208457	272610	216820	265109	262520	187595	194721	186564	125288	171021	181889	204936	209167	200991	209708	205305	195487	198785
NEG_630	[M-H]-	Indole-3-carboxaldehyde	3.78719	4.47896	3.18555e-07	144.046	4.475	Organoheterocyclic compounds	Indoles and derivatives	Indoles	C9H7NO	OLNJUISKUQQNIM-UHFFFAOYSA-N	O=CC1=C[NH]C2=C1C=CC=C2	137591	147730	120326	146728	153886	149192	639198	645562	688789	762368	455339	640283	422214	417369	507135	468600	552121	565056	631652	655945	623282	484289	695965	610409	346421	346434	359606	346383	349866	343016	345123
NEG_8676	[M-H]-	3-[(7S,8S)-5-Hydroxy-2,2,7,8-tetramethyl-6-oxo-7,8-dihydropyrano[3,2-g]chromen-10-yl]-3-phenylpropanoic acid	1.86027	2.46693	3.39271e-06	421.162	3.892	Organoheterocyclic compounds	Benzopyrans	1-benzopyrans	C25H26O6	CEJSYHIZUAMEQV-CBVZESEGSA-N	CC1OC2=C(C(CC(O)=O)C3=CC=CC=C3)C4=C(C=CC(C)(C)O4)C(=C2C(=O)C1C)O	78354.5	91957.3	73869.4	81454.6	94972	77838.1	219046	194808	219868	244251	151946	199711	82684.5	78073	86140.5	94924.5	109606	86863.7	179531	197611	204305	137514	172879	191664	103589	106795	114982	106847	108596	101243	103223
NEG_4786	[M-H]-	9-Oxo-11-(3-pentyloxiran-2-YL)undec-10-enoic acid	1.85114	0.625951	0.000133766	309.207	8.182	Lipids and lipid-like molecules	Fatty Acyls	Fatty acids and conjugates	C18H30O4	RCMABBHQYMBYKV-UHFFFAOYSA-N	CCCCCC1OC1C=CC(=O)CCCCCCCC(O)=O	295077	286573	344813	315109	290191	323031	123984	219811	202346	229551	163458	221860	105208	117674	132442	129732	133280	145424	176547	192710	187086	132253	193479	197977	170363	172849	170364	171060	168151	159417	187530
NEG_1340	[M-H]-	D-Glucose	2.75809	1.50381	0.000273683	179.056	0.634	Organic oxygen compounds	Organooxygen compounds	Carbohydrates and carbohydrate conjugates	C6H12O6	WQZGKKKJIJFFOK-GASJEMHNSA-N	OC[C@H]1OC(O)[C@H](O)[C@@H](O)[C@@H]1O	706401	609507	516976	530091	600754	527371	996836	764492	911719	1.00145e+06	780847	794617	954813	1.04799e+06	1.25688e+06	980731	1.02859e+06	1.19796e+06	455862	438448	384252	300836	604791	372273	600623	606106	610307	600522	600444	533653	511922
NEG_10666	[M-H]-	Enoxolone	2.31822	1.52639	0.000607958	469.332	10.8	Lipids and lipid-like molecules	Prenol lipids	Triterpenoids	C30H46O4	MPDGHEJMBKOTSU-YKLVYJNSSA-N	CC1(C)[C@@H](O)CC[C@@]2(C)[C@H]1CC[C@]3(C)[C@@H]2C(=O)C=C4[C@@H]5C[C@](C)(CC[C@]5(C)CC[C@@]34C)C(O)=O	328577	520811	324090	394849	490823	413536	667745	640533	614392	734174	522794	594651	140641	165338	158281	194805	182536	178052	110896	131986	123532	101748	100731	104656	260092	258818	258687	272942	258679	260358	258604
NEG_17627	[M-H]-	2-Hydroxy-2-[9-hydroxy-5a,5b,8,11a,13b-pentamethyl-8-[[3,4,5-trihydroxy-6-(hydroxymethyl)oxan-2-yl]oxymethyl]-1,2,3,3a,4,5,6,7,7a,9,10,11,11b,12,13,13a-hexadecahydrocyclopenta[a]chrysen-3-yl]propanoic acid	2.27975	2.37181	0.00130039	651.413	10.471	Lipids and lipid-like molecules	Prenol lipids	Terpene glycosides	C36H60O10	BSLRSZZCUIZWND-UHFFFAOYSA-N	CC(O)(C1CCC2(C)C1CCC3(C)C2CCC4C5(C)CCC(O)C(C)(COC6OC(CO)C(O)C(O)C6O)C5CCC34C)C(O)=O	155038	174782	128586	142837	168984	189549	332675	451238	352099	430283	182275	527835	134716	117894	148138	176406	189801	183902	394477	376243	234590	238077	314546	242469	176716	186587	179535	184496	179528	171836	181774
NEG_18413	[M-H]-	[2-Hydroxy-3-[3,4,5-trihydroxy-6-[[3,4,5-trihydroxy-6-(hydroxymethyl)oxan-2-yl]oxymethyl]oxan-2-yl]oxypropyl] octadeca-9,12,15-trienoate	1.16988	0.389146	0.00493927	675.362	9.928	Lipids and lipid-like molecules	Glycerolipids	Glycosylglycerols	C33H56O14	MPSGDHOYFIUPSO-UHFFFAOYSA-N	CCC=CCC=CCC=CCCCCCCCC(=O)OCC(O)COC1OC(COC2OC(CO)C(O)C(O)C2O)C(O)C(O)C1O	125099	71261.9	70439.4	52720.5	113569	60760.4	20034.8	22904.6	31341.6	20594.8	65481.4	31823	85159.2	103293	80828	66579.3	70116.9	86543.6	143232	229622	153772	183466	100703	170326	117215	119874	117213	109679	118307	124716	125864
NEG_4153	[M-H]-	FA 18:4;O	1.51026	1.35996	0.00824868	291.196	8.611	Lipids and lipid-like molecules	Fatty Acyls	Fatty acids and conjugates	C18H28O3	JZPSRJYCHQSSRG-UHFFFAOYSA-N	O=C(O)CCCC(O)C=CCC=CCC=CCC=CCC	401326	358805	365740	423413	327937	332047	418771	536472	652935	460874	409402	526056	197262	220535	194897	270088	263563	215035	1.00439e+06	1.10892e+06	823893	944081	1.49144e+06	851726	427554	425817	427884	427882	427724	412521	428652
NEG_19834	[M+FA-H]-	3-[(2-Acetamido-2-deoxyhexopyranosyl)oxy]-16-hydroxyolean-12-en-28-oic acid	1.51336	1.69283	0.0111461	720.433	10.1	Lipids and lipid-like molecules	Prenol lipids	Terpene glycosides	C38H61NO9	ZZVZUHRMTUSANL-UHFFFAOYSA-N	CC(=O)NC1C(O)C(O)C(CO)OC1OC2CCC3(C)C(CCC4(C)C3CC=C5C6CC(C)(C)CCC6(C(O)CC45C)C(O)=O)C2(C)C	128075	213517	122700	136156	180875	173539	188107	267133	398118	319117	197410	246528	78346.8	78069.2	76251.1	123102	94521.9	108683	50492.4	85800.1	53110	47653.8	46829.3	45714.6	100972	96555.9	96301.6	96597.6	116930	78080	83343
