# Supplementary material for: Integrated physiological, transcriptomic, and metabolomic analyses of drought stress alleviation in Ehretia macrophylla Wall. seedlings by SiO2 NPs (silica nanoparticles)
Source: Front Plant Sci. 2024 Feb 2;15:1260140. doi: 10.3389/fpls.2024.1260140 (PMC10869631; doi:10.3389/fpls.2024.1260140)
Supplement: Supplementary file 15 [file Table_6.xlsx]

## Sheet: NPs_vs_CK
Table S4 Differential metabolites in the ko01100 and ko01110 metabolic pathways in the NPs_vs_CK group
Map_ID	Map_Name	Name	KEGG	NPs-1	NPs-2	NPs-3	NPs-4	NPs-5	NPs-6	CK-1	CK-2	CK-3	CK-4	CK-5	CK-6
ko01110	Biosynthesis of secondary metabolites	D-Glucose	C00221	954060	819997	881969	1.01632e+06	749507	780584	680852	611440	536650	512592	652935	515255
ko01110	Biosynthesis of secondary metabolites	gamma-Tocotrienol	C14155	74480.4	90080.2	85698	86254.9	47440.8	40657.4	355499	329335	365569	281837	328055	287025
ko01110	Biosynthesis of secondary metabolites	Pilocarpine	C07474	104499	158351	141940	122562	113033	142521	133574	227359	221676	269977	260833	226629
ko01110	Biosynthesis of secondary metabolites	Shikimic acid	C00493	268885	198457	236178	263164	198765	176979	168783	163565	142321	139193	165212	147535
ko01110	Biosynthesis of secondary metabolites	Theobromine	C07480	149867	50705.8	131014	165173	52001.6	61610.3	2100.01	3261.46	2345.79	4868.67	2498.76	2249.85
ko01110	Biosynthesis of secondary metabolites	Theophylline	C07130	140191	89528.9	154108	131503	62574.1	93876.5	19927.4	26624	24293.9	28755.3	22504.6	22507.7
ko01110	Biosynthesis of secondary metabolites	Tryptophan	C00078	62076.7	48598	69303.7	86383.4	69292.3	59969.4	28889.3	23489.5	25516.6	37921.2	21052.3	28001.2
ko01100	Metabolic pathways	5beta-Cholestane-3alpha,7alpha,12alpha-triol	C05454	5.98792e+06	6.39021e+06	6.70316e+06	5.27561e+06	3.67367e+06	5.35742e+06	1.41954e+06	2.14867e+06	1.75978e+06	808393	2.34236e+06	1.09025e+06
ko01100	Metabolic pathways	Choline	C00114	5.6142e+06	5.77051e+06	5.44259e+06	4.97574e+06	5.75439e+06	4.74566e+06	5.51513e+06	5.9216e+06	5.97075e+06	5.84702e+06	6.82884e+06	5.95097e+06
ko01100	Metabolic pathways	D-Glucose	C00221	954060	819997	881969	1.01632e+06	749507	780584	680852	611440	536650	512592	652935	515255
ko01100	Metabolic pathways	gamma-Tocotrienol	C14155	74480.4	90080.2	85698	86254.9	47440.8	40657.4	355499	329335	365569	281837	328055	287025
ko01100	Metabolic pathways	Shikimic acid	C00493	268885	198457	236178	263164	198765	176979	168783	163565	142321	139193	165212	147535
ko01100	Metabolic pathways	Theobromine	C07480	149867	50705.8	131014	165173	52001.6	61610.3	2100.01	3261.46	2345.79	4868.67	2498.76	2249.85
ko01100	Metabolic pathways	Theophylline	C07130	140191	89528.9	154108	131503	62574.1	93876.5	19927.4	26624	24293.9	28755.3	22504.6	22507.7
ko01100	Metabolic pathways	Tryptophan	C00078	62076.7	48598	69303.7	86383.4	69292.3	59969.4	28889.3	23489.5	25516.6	37921.2	21052.3	28001.2

## Sheet: NPs_vs_NPs-SD
Table S4 Differential metabolites in the ko01100 and ko01110 metabolic pathways in the NPs_vs_NPs-SD group
Map_ID	Map_Name	Name	KEGG	NPs-1	NPs-2	NPs-3	NPs-4	NPs-5	NPs-6	NPsSD-1	NPsSD-2	NPsSD-3	NPsSD-4	NPsSD-5	NPsSD-6
ko01110	Biosynthesis of secondary metabolites	D-Glucose	C00221	954060	819997	881969	1.01632e+06	749507	780584	922466	1.13238e+06	1.29023e+06	972572	993594	1.16107e+06
ko01110	Biosynthesis of secondary metabolites	Glutamic acid	C00025	82739.7	105582	73399.3	94404.8	68787	119008	107316	139962	153941	101958	121014	127748
ko01110	Biosynthesis of secondary metabolites	l-Isoleucine	C00407	3031.17	3017.71	2633.4	4339.71	2900.05	3205.11	22822.1	34601.4	31008.7	26258.9	33004.8	36282.4
ko01110	Biosynthesis of secondary metabolites	Leucine	C00123	3401.75	3615.93	3492.55	4692.92	5069.48	4197.4	29624.6	60004.8	53270.5	28426.1	43194.1	54801.8
ko01110	Biosynthesis of secondary metabolites	Phenylalanine	C00079	11877.3	10753.1	12281.1	14653.1	16138.2	12738.3	58812.5	98241.3	95711.6	80248.1	104757	102005
ko01110	Biosynthesis of secondary metabolites	Pipecolic acid	C00408	10990	13429.2	12191.2	13624.4	19210.5	16777.2	38798.7	45891	44921.2	47378.9	46468.6	47849
ko01110	Biosynthesis of secondary metabolites	Theobromine	C07480	149867	50705.8	131014	165173	52001.6	61610.3	20454.9	21786.6	23454.1	27652.9	17669.8	13906.7
ko01110	Biosynthesis of secondary metabolites	Theophylline	C07130	140191	89528.9	154108	131503	62574.1	93876.5	50838.1	52683.4	51946.4	54151.6	52929.3	44188.9
ko01110	Biosynthesis of secondary metabolites	Vitamin E	C02477	573041	568108	505366	574959	571984	596668	1.04328e+06	909675	1.04801e+06	802593	1.13142e+06	1.02866e+06
ko01100	Metabolic pathways	5beta-Cholestane-3alpha,7alpha,12alpha-triol	C05454	5.98792e+06	6.39021e+06	6.70316e+06	5.27561e+06	3.67367e+06	5.35742e+06	1.62206e+06	1.38696e+06	1.79188e+06	1.33058e+06	1.86609e+06	1.59426e+06
ko01100	Metabolic pathways	D-Glucose	C00221	954060	819997	881969	1.01632e+06	749507	780584	922466	1.13238e+06	1.29023e+06	972572	993594	1.16107e+06
ko01100	Metabolic pathways	Glutamic acid	C00025	82739.7	105582	73399.3	94404.8	68787	119008	107316	139962	153941	101958	121014	127748
ko01100	Metabolic pathways	l-Isoleucine	C00407	3031.17	3017.71	2633.4	4339.71	2900.05	3205.11	22822.1	34601.4	31008.7	26258.9	33004.8	36282.4
ko01100	Metabolic pathways	Leucine	C00123	3401.75	3615.93	3492.55	4692.92	5069.48	4197.4	29624.6	60004.8	53270.5	28426.1	43194.1	54801.8
ko01100	Metabolic pathways	Myristic acid	C06424	160795	179887	181202	186029	156140	178944	119425	113483	99816.2	129245	107826	115392
ko01100	Metabolic pathways	Phenylacetic acid	C07086	55090.2	61421.8	55927.8	71250.1	54104.8	61992.7	115436	116162	136711	110524	130546	132212
ko01100	Metabolic pathways	Phenylalanine	C00079	11877.3	10753.1	12281.1	14653.1	16138.2	12738.3	58812.5	98241.3	95711.6	80248.1	104757	102005
ko01100	Metabolic pathways	Pipecolic acid	C00408	10990	13429.2	12191.2	13624.4	19210.5	16777.2	38798.7	45891	44921.2	47378.9	46468.6	47849
ko01100	Metabolic pathways	Raffinose	C00492	77589.4	70214.8	67282.1	83064.3	63359.2	63547.9	86266	90799.5	98242.6	79551.6	84318.8	101042
ko01100	Metabolic pathways	Rosmarinic acid	C01850	23453.5	21014.5	30182.9	44570.9	60403.1	29236.9	82346.7	94060	110862	84704	104161	71417.7
ko01100	Metabolic pathways	Theobromine	C07480	149867	50705.8	131014	165173	52001.6	61610.3	20454.9	21786.6	23454.1	27652.9	17669.8	13906.7
ko01100	Metabolic pathways	Theophylline	C07130	140191	89528.9	154108	131503	62574.1	93876.5	50838.1	52683.4	51946.4	54151.6	52929.3	44188.9
ko01100	Metabolic pathways	Vitamin E	C02477	573041	568108	505366	574959	571984	596668	1.04328e+06	909675	1.04801e+06	802593	1.13142e+06	1.02866e+06

## Sheet: SD_vs_CK
Table S4 Differential metabolites in the ko01100 and ko01110 metabolic pathways in the SD_vs_CK group
Map_ID	Map_Name	Name	KEGG	SD-1	SD-2	SD-3	SD-4	SD-5	SD-6	CK-1	CK-2	CK-3	CK-4	CK-5	CK-6
ko01110	Biosynthesis of secondary metabolites	D-Glucose	C00221	442213	419859	371697	290832	640859	406294	680852	611440	536650	512592	652935	515255
ko01110	Biosynthesis of secondary metabolites	gamma-Tocotrienol	C14155	33016.2	33209.6	35701.1	37231	39163.7	40484.5	355499	329335	365569	281837	328055	287025
ko01110	Biosynthesis of secondary metabolites	l-Isoleucine	C00407	56293.3	56119.5	47455.8	45147.7	39471.6	48689.5	4398.61	4105.14	4109.93	4385.21	3958.6	4489.5
ko01110	Biosynthesis of secondary metabolites	Leucine	C00123	92522.9	68524.1	70452.4	51725.8	46216	70918.4	6032.13	5457.02	7151.94	4360.92	5878.1	4282.53
ko01110	Biosynthesis of secondary metabolites	Tryptophan	C00078	137699	133944	138514	102219	127968	124282	28889.3	23489.5	25516.6	37921.2	21052.3	28001.2
ko01110	Biosynthesis of secondary metabolites	Vitamin E	C02477	696171	948008	823064	678184	823955	779412	439736	451370	496854	666125	495866	534896
ko01100	Metabolic pathways	5beta-Cholestane-3alpha,7alpha,12alpha-triol	C05454	803708	714493	812103	888829	1.01396e+06	1.03539e+06	1.41954e+06	2.14867e+06	1.75978e+06	808393	2.34236e+06	1.09025e+06
ko01100	Metabolic pathways	Adenine	C00147	159318	167466	113166	77853.5	100810	118006	3872.82	2380.77	2753.59	1870.12	2407.27	1916.69
ko01100	Metabolic pathways	Adenosine	C00212	203215	212975	151130	105083	124608	148170	625.949	994.981	666.908	636.866	669.867	999.191
ko01100	Metabolic pathways	Choline	C00114	5.15195e+06	5.47429e+06	5.71875e+06	5.35032e+06	5.8412e+06	5.45792e+06	5.51513e+06	5.9216e+06	5.97075e+06	5.84702e+06	6.82884e+06	5.95097e+06
ko01100	Metabolic pathways	D-Glucose	C00221	442213	419859	371697	290832	640859	406294	680852	611440	536650	512592	652935	515255
ko01100	Metabolic pathways	gamma-Tocotrienol	C14155	33016.2	33209.6	35701.1	37231	39163.7	40484.5	355499	329335	365569	281837	328055	287025
ko01100	Metabolic pathways	Indole-3-acetaldehyde	C00637	118098	143864	126246	71772.1	106168	91245.9	9376.99	17644.1	8112.65	17467.1	13963.4	19455.2
ko01100	Metabolic pathways	l-Isoleucine	C00407	56293.3	56119.5	47455.8	45147.7	39471.6	48689.5	4398.61	4105.14	4109.93	4385.21	3958.6	4489.5
ko01100	Metabolic pathways	Leucine	C00123	92522.9	68524.1	70452.4	51725.8	46216	70918.4	6032.13	5457.02	7151.94	4360.92	5878.1	4282.53
ko01100	Metabolic pathways	Myristic acid	C06424	102562	132219	118897	113112	107954	112267	200695	200514	192358	183685	241728	193569
ko01100	Metabolic pathways	Raffinose	C00492	86481.7	111989	84023	67066	105854	106215	54350.4	47591.9	47062.6	41390	47395.1	43756.5
ko01100	Metabolic pathways	Threonic acid	C01620	141632	132636	120399	62997.3	166696	121144	208825	230408	176835	303890	283190	202513
ko01100	Metabolic pathways	Tryptophan	C00078	137699	133944	138514	102219	127968	124282	28889.3	23489.5	25516.6	37921.2	21052.3	28001.2
ko01100	Metabolic pathways	Vitamin E	C02477	696171	948008	823064	678184	823955	779412	439736	451370	496854	666125	495866	534896

## Sheet: SD_vs_NPs-SD
Table S6 Differential metabolites in the ko01100 and ko01110 metabolic pathways in the SD_vs_NPs-SD group
Map_ID	Map_Name	Name	KEGG	SD-1	SD-2	SD-3	SD-4	SD-5	SD-6	NPsSD-1	NPsSD-2	NPsSD-3	NPsSD-4	NPsSD-5	NPsSD-6
ko01110	Biosynthesis of secondary metabolites	D-Glucose	C00221	442213	419859	371697	290832	640859	406294	922466	1.13238e+06	1.29023e+06	972572	993594	1.16107e+06
ko01110	Biosynthesis of secondary metabolites	Phenylalanine	C00079	28700.4	24441.5	22423.5	17885.2	16621.4	17444.7	58812.5	98241.3	95711.6	80248.1	104757	102005
ko01110	Biosynthesis of secondary metabolites	Pilocarpine	C07474	182012	199711	191331	150756	176894	182363	86798.6	90378.6	98250.8	83128	98839.4	95623.2
ko01110	Biosynthesis of secondary metabolites	Shikimic acid	C00493	116473	113228	98173.7	68521.4	147647	117663	256355	259713	286215	226848	192631	251556
ko01110	Biosynthesis of secondary metabolites	Theophylline	C07130	12196.9	10699.3	13785.6	14952.5	5958.32	13900	50838.1	52683.4	51946.4	54151.6	52929.3	44188.9
ko01110	Biosynthesis of secondary metabolites	Tryptophan	C00078	137699	133944	138514	102219	127968	124282	37876.2	54611.8	49048.8	54600.2	60450.5	52455.9
ko01110	Biosynthesis of secondary metabolites	Vitamin E	C02477	696171	948008	823064	678184	823955	779412	1.04328e+06	909675	1.04801e+06	802593	1.13142e+06	1.02866e+06
ko01100	Metabolic pathways	5beta-Cholestane-3alpha,7alpha,12alpha-triol	C05454	803708	714493	812103	888829	1.01396e+06	1.03539e+06	1.62206e+06	1.38696e+06	1.79188e+06	1.33058e+06	1.86609e+06	1.59426e+06
ko01100	Metabolic pathways	Adenine	C00147	159318	167466	113166	77853.5	100810	118006	2280.3	2767.91	2721.31	3738.94	3016.11	2347.37
ko01100	Metabolic pathways	Adenosine	C00212	203215	212975	151130	105083	124608	148170	1044.92	1370.8	2312.34	1939.22	2613.82	2136.16
ko01100	Metabolic pathways	D-Glucose	C00221	442213	419859	371697	290832	640859	406294	922466	1.13238e+06	1.29023e+06	972572	993594	1.16107e+06
ko01100	Metabolic pathways	Palmitic acid	C00249	71899.4	71408.2	86089	58879.4	78299.7	70191.4	92774.2	96971.4	104538	108543	129244	121164
ko01100	Metabolic pathways	Phenylacetic acid	C07086	41397.3	43072.2	37903.4	27112.5	63396.9	46563.5	115436	116162	136711	110524	130546	132212
ko01100	Metabolic pathways	Phenylalanine	C00079	28700.4	24441.5	22423.5	17885.2	16621.4	17444.7	58812.5	98241.3	95711.6	80248.1	104757	102005
ko01100	Metabolic pathways	Rosmarinic acid	C01850	24580.8	19067.4	20844.1	9963.04	68716.8	29866.8	82346.7	94060	110862	84704	104161	71417.7
ko01100	Metabolic pathways	Shikimic acid	C00493	116473	113228	98173.7	68521.4	147647	117663	256355	259713	286215	226848	192631	251556
ko01100	Metabolic pathways	Theophylline	C07130	12196.9	10699.3	13785.6	14952.5	5958.32	13900	50838.1	52683.4	51946.4	54151.6	52929.3	44188.9
ko01100	Metabolic pathways	Threonic acid	C01620	141632	132636	120399	62997.3	166696	121144	180955	204288	242098	172962	182858	201171
ko01100	Metabolic pathways	Tryptophan	C00078	137699	133944	138514	102219	127968	124282	37876.2	54611.8	49048.8	54600.2	60450.5	52455.9
ko01100	Metabolic pathways	Uridine	C00299	218243	221452	209363	188894	222769	206790	149891	160944	174957	188515	190175	184112
ko01100	Metabolic pathways	Vanillylmandelic acid	C05584	88657.9	98260.1	99310.1	53603.2	113144	103786	125031	107726	148206	104817	173799	176659
ko01100	Metabolic pathways	Vitamin E	C02477	696171	948008	823064	678184	823955	779412	1.04328e+06	909675	1.04801e+06	802593	1.13142e+06	1.02866e+06
