# Supplementary material for: Integrated physiological, transcriptomic, and metabolomic analyses of drought stress alleviation in Ehretia macrophylla Wall. seedlings by SiO2 NPs (silica nanoparticles)
Source: Front Plant Sci. 2024 Feb 2;15:1260140. doi: 10.3389/fpls.2024.1260140 (PMC10869631; doi:10.3389/fpls.2024.1260140)
Supplement: Supplementary file 16 [file Table_7.xlsx]

## Sheet: SD-CK
Table S7 Expression of redox-related DEGs of SD_vs_CK
gene_id	SD_readcount	CK_readcount	log2FoldChange	pvalue	padj	NR_annotation	Swissprot_annotation	Pfam_annotation	KO_annotation	Pathway_annotation
TRINITY_DN15375_c1_g1	10.56	3.4	1.6113	0.19316	0.56659	protein POLLEN DEFECTIVE IN GUIDANCE 1 [Ricinus communis]	Protein POLLEN DEFECTIVE IN GUIDANCE 1 OS=Arabidopsis thaliana OX=3702 GN=POD1 PE=1 SV=1
TRINITY_DN106115_c0_g1	0	1.5	-3.0833	0.43692	0.81424	putative sugar-binding region [Pseudomonas syringae Cit 7]|EGH71232.1 putative sugar-binding region [Pseudomonas syringae pv. aceris str. M302273]|ELQ10149.1 sugar-binding region [Pseudomonas syringae BRIP39023]|EXL30717.1 DeoR family transcriptional regulator with sugar-binding domain protein [Pseudomonas syringae pv. syringae str. B301D-R]|AKF46093.1 Transcriptional regulator, contains sigma fa…
TRINITY_DN944_c1_g1	3752.72	66329	-4.1438	1.3986e-61	2.7762e-58	hypothetical protein TanjilG_12324 [Lupinus angustifolius]	Catalase isozyme 1 OS=Gossypium hirsutum OX=3635 GN=CAT1 PE=2 SV=2	Catalase	K03781|katE, CAT, catB, srpA; catalase [EC:1.11.1.6]	ko00380(Metabolism);ko00630(Metabolism);ko01100(Metabolism);ko01110(Metabolism);ko01200(Metabolism);ko04011(Environmental Information Processing);ko04016(Environmental Information Processing);ko04068(Environmental Information Processing);ko04146(Cellular Processes);ko04211(Organismal Systems);ko04212(Organismal Systems);ko04213(Organismal Systems)
TRINITY_DN5204_c0_g1	3.67	189	-5.7177	1.1387e-11	6.2642e-10	unnamed protein product [Brassica rapa]	Catalase isozyme 1 (Fragment) OS=Nicotiana plumbaginifolia OX=4092 GN=CAT1 PE=2 SV=1
TRINITY_DN13296_c0_g1	1819.37	308.4	2.5594	1.3644e-07	3.9647e-06	catalase-4-like isoform X2 [Abrus precatorius]	Catalase-1/2 OS=Glycine max OX=3847 GN=CAT1 PE=2 SV=1	-	K03781|katE, CAT, catB, srpA; catalase [EC:1.11.1.6]	ko00380(Metabolism);ko00630(Metabolism);ko01100(Metabolism);ko01110(Metabolism);ko01200(Metabolism);ko04011(Environmental Information Processing);ko04016(Environmental Information Processing);ko04068(Environmental Information Processing);ko04146(Cellular Processes);ko04211(Organismal Systems);ko04212(Organismal Systems);ko04213(Organismal Systems)
TRINITY_DN12486_c0_g1	18	1.29	3.778	0.002514	0.024489	unnamed protein product [Brassica rapa]	Catalase isozyme 1 OS=Ricinus communis OX=3988 GN=CAT1 PE=2 SV=2	-	K03781|katE, CAT, catB, srpA; catalase [EC:1.11.1.6]	ko00380(Metabolism);ko00630(Metabolism);ko01100(Metabolism);ko01110(Metabolism);ko01200(Metabolism);ko04011(Environmental Information Processing);ko04016(Environmental Information Processing);ko04068(Environmental Information Processing);ko04146(Cellular Processes);ko04211(Organismal Systems);ko04212(Organismal Systems);ko04213(Organismal Systems)
TRINITY_DN9964_c0_g1	13.47	0.6	4.3918	0.0054425	0.046115	catalase isozyme B isoform X1 [Phoenix dactylifera]	Catalase-1/2 OS=Glycine max OX=3847 GN=CAT1 PE=2 SV=1	-	K03781|katE, CAT, catB, srpA; catalase [EC:1.11.1.6]	ko00380(Metabolism);ko00630(Metabolism);ko01100(Metabolism);ko01110(Metabolism);ko01200(Metabolism);ko04011(Environmental Information Processing);ko04016(Environmental Information Processing);ko04068(Environmental Information Processing);ko04146(Cellular Processes);ko04211(Organismal Systems);ko04212(Organismal Systems);ko04213(Organismal Systems)
TRINITY_DN13385_c1_g1	63.32	23.69	1.4248	0.0098842	0.074178	catalase isozyme 1-like [Physcomitrella patens]|PNR53395.1 hypothetical protein PHYPA_007070 [Physcomitrella patens]	Catalase-1/2 OS=Glycine max OX=3847 GN=CAT1 PE=2 SV=1	-	K03781|katE, CAT, catB, srpA; catalase [EC:1.11.1.6]	ko00380(Metabolism);ko00630(Metabolism);ko01100(Metabolism);ko01110(Metabolism);ko01200(Metabolism);ko04011(Environmental Information Processing);ko04016(Environmental Information Processing);ko04068(Environmental Information Processing);ko04146(Cellular Processes);ko04211(Organismal Systems);ko04212(Organismal Systems);ko04213(Organismal Systems)
TRINITY_DN6426_c0_g1	58.57	17.77	1.7303	0.018757	0.12232	Catalase active site-containing protein [Artemisia annua]	Catalase isozyme 1 OS=Gossypium hirsutum OX=3635 GN=CAT1 PE=2 SV=2	Catalase	K03781|katE, CAT, catB, srpA; catalase [EC:1.11.1.6]	ko00380(Metabolism);ko00630(Metabolism);ko01100(Metabolism);ko01110(Metabolism);ko01200(Metabolism);ko04011(Environmental Information Processing);ko04016(Environmental Information Processing);ko04068(Environmental Information Processing);ko04146(Cellular Processes);ko04211(Organismal Systems);ko04212(Organismal Systems);ko04213(Organismal Systems)
TRINITY_DN66434_c0_g1	4.95	0.91	2.4146	0.22321	0.60981	cationic amino acid transporter 1-like isoform X3 [Cucurbita moschata]	Cationic amino acid transporter 1 OS=Arabidopsis thaliana OX=3702 GN=CAT1 PE=1 SV=1
TRINITY_DN105035_c0_g1	0.27	4.88	-3.8273	0.22838	0.6142	acetyl-CoA hydrolase/transferase family protein [Sphingomonas echinoides]	-	Acetyl-CoA hydrolase/transferase N-terminal domain	K18118|aarC, cat1; succinyl-CoA:acetate CoA	ko00020(Metabolism);ko00620(Metabolism);ko00650(Metabolism);ko01100(Metabolism);ko01110(Metabolism);ko01120(Metabolism);ko01200(Metabolism)
TRINITY_DN34428_c1_g8	0	4.13	-4.5496	0.24681	0.63568	acetyl-CoA hydrolase/transferase family protein [Sphingomonas sp. Ant H11]	-	-	K18118|aarC, cat1; succinyl-CoA:acetate CoA	ko00020(Metabolism);ko00620(Metabolism);ko00650(Metabolism);ko01100(Metabolism);ko01110(Metabolism);ko01120(Metabolism);ko01200(Metabolism)
TRINITY_DN110500_c0_g1	0	3.01	-4.0886	0.29897	0.68905	catalase [Corynebacterium aurimucosum]	Catalase-1 OS=Arabidopsis thaliana OX=3702 GN=CAT1 PE=1 SV=3	-
TRINITY_DN8587_c0_g1	213.25	2662.65	-3.6418	7.0506e-43	5.4375e-40	catalase isozyme 1 [Camellia sinensis]	Catalase isozyme 2 OS=Gossypium hirsutum OX=3635 GN=CAT2 PE=2 SV=1	-	K03781|katE, CAT, catB, srpA; catalase [EC:1.11.1.6]	ko00380(Metabolism);ko00630(Metabolism);ko01100(Metabolism);ko01110(Metabolism);ko01200(Metabolism);ko04011(Environmental Information Processing);ko04016(Environmental Information Processing);ko04068(Environmental Information Processing);ko04146(Cellular Processes);ko04211(Organismal Systems);ko04212(Organismal Systems);ko04213(Organismal Systems)
TRINITY_DN22251_c0_g1	2.24	0	3.6047	0.21261	0.59353	-	Catalase isozyme 2 OS=Zea mays OX=4577 GN=CAT2 PE=2 SV=3
TRINITY_DN107661_c0_g1	0	3.01	-4.0886	0.29897	0.68905	amino acid permease [Methylobacterium mesophilicum]|EMS41708.1 amino acid permease-associated protein [Methylobacterium mesophilicum SR1.6/6]	Cationic amino acid transporter 2, vacuolar OS=Arabidopsis thaliana OX=3702 GN=CAT2 PE=1 SV=1
TRINITY_DN99976_c0_g3	0	3.01	-4.0886	0.29897	0.68905	Catalase [Alternaria tenuissima]	Catalase isozyme 2 OS=Ricinus communis OX=3988 GN=CAT2 PE=2 SV=1	-	K03781|katE, CAT, catB, srpA; catalase [EC:1.11.1.6]	ko00380(Metabolism);ko00630(Metabolism);ko01100(Metabolism);ko01110(Metabolism);ko01200(Metabolism);ko04011(Environmental Information Processing);ko04016(Environmental Information Processing);ko04068(Environmental Information Processing);ko04146(Cellular Processes);ko04211(Organismal Systems);ko04212(Organismal Systems);ko04213(Organismal Systems)
TRINITY_DN100301_c0_g1	2.09	0.33	2.5522	0.31096	0.70477	-	Cationic amino acid transporter 2, vacuolar OS=Arabidopsis thaliana OX=3702 GN=CAT2 PE=1 SV=1
TRINITY_DN55298_c1_g1	0.85	0	2.2264	0.57826	0.88403	PREDICTED: cationic amino acid transporter 2, vacuolar isoform X4 [Vitis vinifera]	Cationic amino acid transporter 2, vacuolar OS=Arabidopsis thaliana OX=3702 GN=CAT2 PE=1 SV=1
TRINITY_DN924_c3_g1	523.54	2928.14	-2.4829	2.0161e-19	2.6914e-17	superoxide dismutase [Cu-Zn], chloroplastic [Sesamum indicum]	Superoxide dismutase [Cu-Zn], chloroplastic OS=Solidago canadensis var. scabra OX=59294 GN=SODCP PE=2 SV=1	Copper/zinc superoxide dismutase (SODC)	K04565|SOD1; superoxide dismutase, Cu	ko04146(Cellular Processes);ko04213(Organismal Systems)
TRINITY_DN4560_c0_g1	337.33	2188.14	-2.6988	4.1284e-16	3.9799e-14	superoxide dismutase [Cu-Zn], chloroplastic [Sesamum indicum]	Superoxide dismutase [Cu-Zn], chloroplastic OS=Petunia hybrida OX=4102 GN=SODCP PE=2 SV=1	Copper/zinc superoxide dismutase (SODC)	K04565|SOD1; superoxide dismutase, Cu	ko04146(Cellular Processes);ko04213(Organismal Systems)
TRINITY_DN9289_c0_g1	91.02	229.14	-1.3276	0.00041711	0.0053722	superoxide dismutase [Luffa aegyptiaca]	Superoxide dismutase [Cu-Zn] OS=Ipomoea batatas OX=4120 GN=SODCC PE=2 SV=2	-	K04565|SOD1; superoxide dismutase, Cu	ko04146(Cellular Processes);ko04213(Organismal Systems)
TRINITY_DN50014_c0_g1	0	8.12	-5.526	0.032095	0.18121	superoxide dismutase family protein [Sphingomonas sp. Ant H11]	-	Copper/zinc superoxide dismutase (SODC)	K04565|SOD1; superoxide dismutase, Cu	ko04146(Cellular Processes);ko04213(Organismal Systems)
TRINITY_DN45057_c0_g1	5.49	17.43	-1.6803	0.052483	0.25732	-	Superoxide dismutase [Cu-Zn], chloroplastic OS=Zantedeschia aethiopica OX=69721 GN=SODCP PE=2 SV=1	-	K04565|SOD1; superoxide dismutase, Cu	ko04146(Cellular Processes);ko04213(Organismal Systems)
TRINITY_DN11805_c0_g1	6.38	21.18	-1.7468	0.18414	0.55359	SOD4 protein, partial [Tamarix hispida]	Superoxide dismutase [Cu-Zn], chloroplastic OS=Vitis vinifera OX=29760 GN=SODCP PE=2 SV=1	-	K04565|SOD1; superoxide dismutase, Cu	ko04146(Cellular Processes);ko04213(Organismal Systems)
TRINITY_DN46045_c0_g1	0	2.25	-3.6718	0.35215	0.74171	superoxide dismutase [Candidatus Rokubacteria bacterium]|PYO10049.1 superoxide dismutase [Candidatus Rokubacteria bacterium]	-	-	K04565|SOD1; superoxide dismutase, Cu	ko04146(Cellular Processes);ko04213(Organismal Systems)
TRINITY_DN81230_c0_g1	1.74	0	3.2464	0.4118	0.80077	PREDICTED: superoxide dismutase [Cu-Zn] [Megachile rotundata]|XP_012148148.1 PREDICTED: superoxide dismutase [Cu-Zn] [Megachile rotundata]	Superoxide dismutase [Cu-Zn] 2 OS=Oryza sativa subsp. japonica OX=39947 GN=SODCC2 PE=1 SV=2	Copper/zinc superoxide dismutase (SODC)	K04565|SOD1; superoxide dismutase, Cu
TRINITY_DN82620_c0_g1	0.66	2.17	-1.7542	0.48172	0.84476	superoxide dismutase [Salix matsudana]	Superoxide dismutase [Cu-Zn] OS=Paulownia kawakamii OX=70770 GN=SODCC PE=2 SV=1	-	K04565|SOD1; superoxide dismutase, Cu	ko04146(Cellular Processes);ko04213(Organismal Systems)
TRINITY_DN4192_c0_g1	12086.6	2706.28	2.159	1.3428e-09	5.4393e-08	hypothetical protein CICLE_v10032324mg [Citrus clementina]|GAY53973.1 hypothetical protein CUMW_153040 [Citrus unshiu]	Superoxide dismutase [Mn], mitochondrial OS=Nicotiana plumbaginifolia OX=4092 GN=SODA PE=1 SV=1	Iron/manganese superoxide dismutases, alpha-hairpin domain	K04564|SOD2; superoxide dismutase, Fe	ko04013(Environmental Information Processing);ko04068(Environmental Information Processing);ko04146(Cellular Processes);ko04211(Organismal Systems);ko04212(Organismal Systems);ko04213(Organismal Systems)
TRINITY_DN17085_c0_g1	2.83	19.24	-2.7638	0.0056611	0.047604	superoxide dismutase [Fe], chloroplastic [Sesamum indicum]	Superoxide dismutase [Fe], chloroplastic OS=Glycine max OX=3847 GN=SODB PE=2 SV=1	-	K04564|SOD2; superoxide dismutase, Fe	ko04013(Environmental Information Processing);ko04068(Environmental Information Processing);ko04146(Cellular Processes);ko04211(Organismal Systems);ko04212(Organismal Systems);ko04213(Organismal Systems)
TRINITY_DN20003_c1_g2	32.01	7.23	2.1286	0.030152	0.17318	Myosin-3 like [Actinidia chinensis var. chinensis]	6-phosphofructo-2-kinase/fructose-2,6-bisphosphatase OS=Arabidopsis thaliana OX=3702 GN=FKFBP PE=1 SV=1	-	K04564|SOD2; superoxide dismutase, Fe	ko04013(Environmental Information Processing);ko04068(Environmental Information Processing);ko04146(Cellular Processes);ko04211(Organismal Systems);ko04212(Organismal Systems);ko04213(Organismal Systems)
TRINITY_DN109324_c0_g1	0	5.64	-4.9976	0.16994	0.52811	Superoxide dismutase [Ralstonia pickettii 12J]	Superoxide dismutase [Fe] 1, chloroplastic OS=Arabidopsis thaliana OX=3702 GN=FSD1 PE=1 SV=4	-	K04564|SOD2; superoxide dismutase, Fe	ko04013(Environmental Information Processing);ko04068(Environmental Information Processing);ko04146(Cellular Processes);ko04211(Organismal Systems);ko04212(Organismal Systems);ko04213(Organismal Systems)
TRINITY_DN103803_c0_g1	0	3.01	-4.0886	0.29897	0.68905	MULTISPECIES: dioxygenase [Variovorax]|SDX86220.1 Aromatic ring-opening dioxygenase, catalytic subunit, LigB family [Variovorax sp. YR634]|SOD27442.1 Aromatic ring-opening dioxygenase, catalytic subunit, LigB family [Variovorax sp. YR752]	-	-
TRINITY_DN37378_c0_g1	0	2.25	-3.6718	0.35215	0.74171	MULTISPECIES: superoxide dismutase [Novosphingobium]	Superoxide dismutase [Fe], chloroplastic (Fragment) OS=Nicotiana plumbaginifolia OX=4092 GN=SODB PE=2 SV=1	-	K04564|SOD2; superoxide dismutase, Fe	ko04013(Environmental Information Processing);ko04068(Environmental Information Processing);ko04146(Cellular Processes);ko04211(Organismal Systems);ko04212(Organismal Systems);ko04213(Organismal Systems)
TRINITY_DN106853_c0_g1	0	1.51	-3.1096	0.4329	0.81424	superoxide dismutase [Sphingomonas wittichii]	-	-	K04564|SOD2; superoxide dismutase, Fe	ko04013(Environmental Information Processing);ko04068(Environmental Information Processing);ko04146(Cellular Processes);ko04211(Organismal Systems);ko04212(Organismal Systems);ko04213(Organismal Systems)
TRINITY_DN41241_c0_g1	1.08	0	2.5377	0.52435	0.86682	MULTISPECIES: superoxide dismutase [Sphingomonas]|RUN77201.1 superoxide dismutase [Sphingomonas sp. TF3]	Superoxide dismutase [Mn], mitochondrial OS=Oryza sativa subsp. japonica OX=39947 GN=SODA PE=2 SV=2	-	K04564|SOD2; superoxide dismutase, Fe
TRINITY_DN5418_c0_g1	12.39	279.87	-4.4824	5.9704e-30	1.9915e-27	lipoxygenase [Olea europaea]	Probable linoleate 9S-lipoxygenase 5 OS=Solanum tuberosum OX=4113 GN=LOX1.5 PE=2 SV=1	Lipoxygenase;Lipoxygenase;PLAT/LH2 domain
TRINITY_DN15623_c0_g1	26.02	133.12	-2.3637	1.1715e-05	0.0002271	Linoleate 9S-lipoxygenase 6 [Vitis vinifera]	Linoleate 9S-lipoxygenase A OS=Solanum lycopersicum OX=4081 GN=LOX1.1 PE=2 SV=1	Lipoxygenase;Lipoxygenase;PLAT/LH2 domain	K00454|LOX2S; lipoxygenase [EC:1.13.11.12]	ko00591(Metabolism);ko00592(Metabolism);ko01100(Metabolism);ko01110(Metabolism)
TRINITY_DN7584_c0_g1	1032.96	3126.48	-1.5974	0.0014031	0.015064	probable linoleate 9S-lipoxygenase 5 [Camellia sinensis]	Probable linoleate 9S-lipoxygenase 5 OS=Solanum tuberosum OX=4113 GN=LOX1.5 PE=2 SV=1	Lipoxygenase;Lipoxygenase;PLAT/LH2 domain
TRINITY_DN49474_c0_g1	7.62	33.21	-2.1272	0.086087	0.35795	PREDICTED: probable linoleate 9S-lipoxygenase 5 isoform X1 [Nicotiana attenuata]|OIT22248.1 putative linoleate 9s-lipoxygenase 5 [Nicotiana attenuata]	Probable linoleate 9S-lipoxygenase 5 OS=Solanum tuberosum OX=4113 GN=LOX1.5 PE=2 SV=1
TRINITY_DN36383_c0_g1	6.31	1.26	2.3	0.12591	0.45328	probable linoleate 9S-lipoxygenase 5 [Medicago truncatula]|AES61371.1 linoleate 9S-lipoxygenase-like protein [Medicago truncatula]|RHN80776.1 putative linoleate 9S-lipoxygenase [Medicago truncatula]	Probable linoleate 9S-lipoxygenase 5 OS=Solanum tuberosum OX=4113 GN=LOX1.5 PE=2 SV=1	-	K15718|LOX1_5; linoleate 9S	ko00591(Metabolism)
TRINITY_DN73086_c0_g1	0	1.92	-3.4483	0.37156	0.76281	probable linoleate 9S-lipoxygenase 5 [Coffea eugenioides]|XP_027164971.1 probable linoleate 9S-lipoxygenase 5 [Coffea eugenioides]	CCC (Fragment) OS=Solanum tuberosum OX=4113 GN=LOX1.6 PE=1 SV=1	-	K15718|LOX1_5; linoleate 9S	ko00591(Metabolism)
TRINITY_DN1718_c1_g2	7.34	3.48	1.0531	0.43514	0.81424	lipoxygenase [Diospyros kaki]	Linoleate 9S-lipoxygenase 2 OS=Solanum tuberosum OX=4113 GN=LOX1.2 PE=1 SV=1	Lipoxygenase
TRINITY_DN5895_c1_g1	456.65	9.93	5.5429	8.1461e-32	3.1312e-29	PREDICTED: LOW QUALITY PROTEIN: linoleate 13S-lipoxygenase 2-1, chloroplastic-like [Capsicum annuum]	Linoleate 13S-lipoxygenase 2-1, chloroplastic OS=Solanum tuberosum OX=4113 GN=LOX2.1 PE=1 SV=1	-	K00454|LOX2S; lipoxygenase [EC:1.13.11.12]
TRINITY_DN6781_c0_g1	3313.08	519.5	2.6735	4.4909e-28	1.2705e-25	linoleate 13S-lipoxygenase 3-1, chloroplastic-like [Camellia sinensis]	Linoleate 13S-lipoxygenase 3-1, chloroplastic OS=Solanum tuberosum OX=4113 GN=LOX3.1 PE=1 SV=1	Lipoxygenase;Lipoxygenase	K00454|LOX2S; lipoxygenase [EC:1.13.11.12]	ko00591(Metabolism);ko00592(Metabolism);ko01100(Metabolism);ko01110(Metabolism)
TRINITY_DN816_c0_g1	85319.9	8367.35	3.3501	3.7459e-24	7.793e-22	Linoleate 13S-lipoxygenase [Actinidia chinensis var. chinensis]	Linoleate 13S-lipoxygenase 2-1, chloroplastic OS=Solanum tuberosum OX=4113 GN=LOX2.1 PE=1 SV=1	Lipoxygenase;Lipoxygenase	K00454|LOX2S; lipoxygenase [EC:1.13.11.12]	ko00591(Metabolism);ko00592(Metabolism);ko01100(Metabolism);ko01110(Metabolism)
TRINITY_DN11419_c0_g1	497.92	86.45	2.5304	2.3613e-06	5.3322e-05	linoleate 13S-lipoxygenase 2-1, chloroplastic-like [Sesamum indicum]	Linoleate 13S-lipoxygenase 2-1, chloroplastic OS=Solanum tuberosum OX=4113 GN=LOX2.1 PE=1 SV=1	-	K00454|LOX2S; lipoxygenase [EC:1.13.11.12]	ko00591(Metabolism);ko00592(Metabolism);ko01100(Metabolism);ko01110(Metabolism)
TRINITY_DN21473_c1_g1	33.9	6.75	2.3542	0.004931	0.042607	Linoleate 13S-lipoxygenase [Handroanthus impetiginosus]	Linoleate 13S-lipoxygenase 2-1, chloroplastic OS=Solanum tuberosum OX=4113 GN=LOX2.1 PE=1 SV=1	-	K00454|LOX2S; lipoxygenase [EC:1.13.11.12]	ko00591(Metabolism);ko00592(Metabolism);ko01100(Metabolism);ko01110(Metabolism)
TRINITY_DN9235_c0_g1	104.85	19.67	2.4158	0.019248	0.12469	linoleate 13S-lipoxygenase 3-1, chloroplastic [Capsicum annuum]|AFU51541.1 lipoxygenase 2 [Capsicum annuum]	Linoleate 13S-lipoxygenase 3-1, chloroplastic OS=Solanum tuberosum OX=4113 GN=LOX3.1 PE=1 SV=1	Lipoxygenase	K00454|LOX2S; lipoxygenase [EC:1.13.11.12]	ko00591(Metabolism);ko00592(Metabolism);ko01100(Metabolism);ko01110(Metabolism)
TRINITY_DN68431_c0_g1	41.96	6.23	2.7505	0.11169	0.42051	linoleate 13S-lipoxygenase 3-1, chloroplastic-like [Olea europaea var. sylvestris]	Linoleate 13S-lipoxygenase 3-1, chloroplastic OS=Solanum tuberosum OX=4113 GN=LOX3.1 PE=1 SV=1	-	K00454|LOX2S; lipoxygenase [EC:1.13.11.12]	ko00591(Metabolism);ko00592(Metabolism);ko01100(Metabolism);ko01110(Metabolism)
TRINITY_DN8915_c0_g1	3.63	9.37	-1.3786	0.22046	0.60719	linoleate 13S-lipoxygenase 2-1, chloroplastic [Morus notabilis]	Linoleate 13S-lipoxygenase 2-1, chloroplastic OS=Solanum tuberosum OX=4113 GN=LOX2.1 PE=1 SV=1	-	K00454|LOX2S; lipoxygenase [EC:1.13.11.12]
TRINITY_DN100137_c0_g2	23.37	9.88	1.257	0.25043	0.64173	linoleate 13S-lipoxygenase 2-1, chloroplastic-like isoform X4 [Quercus suber]	Linoleate 13S-lipoxygenase 2-1, chloroplastic OS=Solanum tuberosum OX=4113 GN=LOX2.1 PE=1 SV=1
TRINITY_DN68431_c1_g1	1.58	0	3.1033	0.43331	0.81424	linoleate 13S-lipoxygenase 3-1, chloroplastic [Cicer arietinum]	Putative lipoxygenase 5 OS=Oryza sativa subsp. japonica OX=39947 GN=Os04g0447100 PE=3 SV=2	-	K00454|LOX2S; lipoxygenase [EC:1.13.11.12]
TRINITY_DN12706_c0_g1	2.83	6.2	-1.1021	0.56373	0.87779	lipoxygenase, partial [Nicotiana attenuata]	Linoleate 13S-lipoxygenase 2-1, chloroplastic OS=Solanum tuberosum OX=4113 GN=LOX2.1 PE=1 SV=1	-	K00454|LOX2S; lipoxygenase [EC:1.13.11.12]
TRINITY_DN96010_c0_g1	1.2	0.33	1.7468	0.61491	0.89922	PREDICTED: lipoxygenase 3, chloroplastic-like [Tarenaya hassleriana]	Lipoxygenase 4, chloroplastic OS=Arabidopsis thaliana OX=3702 GN=LOX4 PE=2 SV=1	-	K00454|LOX2S; lipoxygenase [EC:1.13.11.12]	ko00591(Metabolism);ko00592(Metabolism);ko01100(Metabolism);ko01110(Metabolism)
TRINITY_DN61615_c0_g1	504.33	71.97	2.8102	1.443e-21	2.4167e-19	PREDICTED: probable glutathione S-transferase parC isoform X1 [Solanum tuberosum]	Probable glutathione S-transferase OS=Nicotiana tabacum OX=4097 PE=2 SV=1	-	K00799|GST, gst; glutathione S
TRINITY_DN4912_c1_g1	302.25	1237.67	-2.0346	2.2943e-21	3.7898e-19	PREDICTED: glutathione S-transferase L3-like isoform X1 [Gossypium arboreum]	Glutathione S-transferase L3 OS=Arabidopsis thaliana OX=3702 GN=GSTL3 PE=2 SV=1	Glutathione S-transferase, N-terminal domain;Glutathione S-transferase, N-terminal domain
TRINITY_DN14374_c0_g2	496.38	3248.39	-2.7106	6.8998e-18	7.9339e-16	PREDICTED: glutathione S-transferase U17-like [Nicotiana tabacum]	Glutathione S-transferase U17 OS=Arabidopsis thaliana OX=3702 GN=GSTU17 PE=2 SV=1	Glutathione S-transferase, C-terminal domain;Glutathione S-transferase, N-terminal domain;Glutathione S-transferase, N-terminal domain;Glutathione S-transferase, N-terminal domain	K00799|GST, gst; glutathione S
TRINITY_DN6941_c0_g1	478.61	82	2.5422	5.3145e-15	4.5446e-13	PREDICTED: probable glutathione S-transferase [Fragaria vesca subsp. vesca]	Probable glutathione S-transferase parC OS=Nicotiana tabacum OX=4097 GN=PARC PE=2 SV=1	Glutathione S-transferase, C-terminal domain;Glutathione S-transferase, C-terminal domain	K00799|GST, gst; glutathione S
TRINITY_DN1192_c0_g1	2538.44	15265.7	-2.588	1.15e-14	9.4787e-13	glutathione S-transferase [Solanum pennellii]	Glutathione S-transferase OS=Hyoscyamus muticus OX=35626 PE=1 SV=1	Glutathione S-transferase, C-terminal domain;Glutathione S-transferase, C-terminal domain	K00799|GST, gst; glutathione S
TRINITY_DN10532_c0_g1	475.85	11.09	5.4075	4.004e-13	2.6785e-11	glutathione S-transferase U14 [Populus euphratica]	Probable glutathione S-transferase OS=Glycine max OX=3847 GN=HSP26-A PE=2 SV=1	Glutathione S-transferase, N-terminal domain;Glutathione S-transferase, N-terminal domain;Glutathione S-transferase, N-terminal domain	K00799|GST, gst; glutathione S	ko00480(Metabolism);ko00980(Metabolism);ko00982(Metabolism);ko00983(Metabolism);ko01100(Metabolism);ko04212(Organismal Systems)
TRINITY_DN5239_c0_g2	134.96	0.93	7.0926	4.7855e-13	3.1629e-11	PREDICTED: probable glutathione S-transferase isoform X1 [Populus euphratica]	Probable glutathione S-transferase parA OS=Nicotiana tabacum OX=4097 GN=PARA PE=2 SV=1	-	K00799|GST, gst; glutathione S
TRINITY_DN41_c0_g1	727.35	3345.24	-2.2018	5.0607e-08	1.5839e-06	PREDICTED: glutathione S-transferase-like [Capsicum annuum]	High mobility group B protein 9 OS=Arabidopsis thaliana OX=3702 GN=HMGB9 PE=1 SV=1	ARID/BRIGHT DNA binding domain;HMG (high mobility group) box;HMG-box domain	K00799|GST, gst; glutathione S
TRINITY_DN1541_c1_g1	1726.26	479.17	1.8493	4.8922e-07	1.2731e-05	uncharacterized protein LOC114296888 [Camellia sinensis]	Mitochondrial import receptor subunit TOM20 OS=Solanum tuberosum OX=4113 GN=TOM20 PE=1 SV=1	Plant specific mitochondrial import receptor subunit TOM20;zinc-binding in reverse transcriptase	K00799|GST, gst; glutathione S
TRINITY_DN3740_c0_g1	61.68	4.44	3.7711	3.3829e-06	7.3724e-05	glutathione S-transferase 3-like [Abrus precatorius]	Glutathione S-transferase 3 OS=Glycine max OX=3847 GN=GST3 PE=1 SV=1	Glutathione S-transferase, N-terminal domain;Glutathione S-transferase, N-terminal domain;Glutathione S-transferase, N-terminal domain	K00799|GST, gst; glutathione S
TRINITY_DN8998_c0_g1	140.47	22.39	2.6573	6.469e-06	0.00013305	unnamed protein product [Coffea canephora]	Probable glutathione S-transferase parA OS=Nicotiana tabacum OX=4097 GN=PARA PE=2 SV=1	-	K00799|GST, gst; glutathione S
TRINITY_DN24980_c0_g1	29.1	0.63	5.4682	1.416e-05	0.00027004	hypothetical protein DVH24_010723 [Malus domestica]	Probable glutathione S-transferase OS=Nicotiana tabacum OX=4097 PE=2 SV=1	Glutathione S-transferase, N-terminal domain;Glutathione S-transferase, N-terminal domain;Glutathione S-transferase, N-terminal domain	K00799|GST, gst; glutathione S
TRINITY_DN4016_c3_g2	58.8	4.76	3.6013	1.4504e-05	0.0002759	PREDICTED: probable glutathione S-transferase parC [Prunus mume]	Glutathione S-transferase 3 OS=Glycine max OX=3847 GN=GST3 PE=1 SV=1	-	K00799|GST, gst; glutathione S
TRINITY_DN4554_c0_g1	362.9	164.83	1.1394	7.9478e-05	0.0012579	PREDICTED: glutathione S-transferase zeta class-like [Ipomoea nil]	Glutathione S-transferase Z1 OS=Arabidopsis thaliana OX=3702 GN=GSTZ1 PE=1 SV=1
TRINITY_DN12002_c0_g1	127.66	31.82	2.015	9.2126e-05	0.0014352	PREDICTED: probable glutathione S-transferase [Nicotiana sylvestris]|XP_016454970.1 PREDICTED: probable glutathione S-transferase [Nicotiana tabacum]	Glutathione S-transferase 3 OS=Glycine max OX=3847 GN=GST3 PE=1 SV=1
TRINITY_DN7068_c0_g2	3.9	30.52	-2.9888	0.00099049	0.011221	Glutathione S-transferase [Handroanthus impetiginosus]	Glutathione S-transferase APIC OS=Nicotiana tabacum OX=4097 GN=APIC PE=2 SV=1	-	K00799|GST, gst; glutathione S
TRINITY_DN4554_c0_g2	102.73	41.47	1.3029	0.0015057	0.015981	glutathione S-transferase zeta class-like isoform X1 [Hevea brasiliensis]	Glutathione S-transferase 1 OS=Dianthus caryophyllus OX=3570 GN=GST1 PE=2 SV=1	-	K01800|maiA, GSTZ1; maleylacetoacetate isomerase [EC:5.2.1.2]
TRINITY_DN5239_c0_g1	79.27	26.82	1.5752	0.012236	0.088059	LOW QUALITY PROTEIN: probable glutathione S-transferase [Sesamum indicum]	Probable glutathione S-transferase parC OS=Nicotiana tabacum OX=4097 GN=PARC PE=2 SV=1	-	K00799|GST, gst; glutathione S
TRINITY_DN4016_c2_g1	12	42.82	-1.8337	0.033062	0.18495	PREDICTED: probable glutathione S-transferase parC isoform X1 [Solanum tuberosum]	Probable glutathione S-transferase parC OS=Nicotiana tabacum OX=4097 GN=PARC PE=2 SV=1	-	K00799|GST, gst; glutathione S
TRINITY_DN37699_c0_g1	0	14.28	-6.34	0.034692	0.19153	MULTISPECIES: maleylacetoacetate isomerase [Sphingomonas]|RUN77102.1 maleylacetoacetate isomerase [Sphingomonas sp. TF3]	-	-	K01800|maiA, GSTZ1; maleylacetoacetate isomerase [EC:5.2.1.2]
TRINITY_DN70029_c0_g2	0	9.32	-5.7228	0.036272	0.19764	glutathione S-transferase [Sphingomonas sp. TF3]|RUN75512.1 glutathione S-transferase [Sphingomonas sp. TF3]	-	Glutathione S-transferase, C-terminal domain	K00799|GST, gst; glutathione S
TRINITY_DN100787_c0_g2	11.41	1.84	2.5855	0.047575	0.2406	PREDICTED: glutathione S-transferase U17-like [Nicotiana attenuata]|OIT29204.1 glutathione s-transferase u17 [Nicotiana attenuata]	Glutathione S-transferase U17 OS=Arabidopsis thaliana OX=3702 GN=GSTU17 PE=2 SV=1	Glutathione S-transferase, N-terminal domain;Glutathione S-transferase, N-terminal domain;Glutathione S-transferase, N-terminal domain
TRINITY_DN103870_c0_g1	0.77	12.65	-4.1322	0.048178	0.24282	glutathione S-transferase family protein [Sphingomonas sp. Ant H11]	-	Glutathione S-transferase, N-terminal domain;Glutathione S-transferase, N-terminal domain	K00799|GST, gst; glutathione S
TRINITY_DN73415_c0_g1	4.36	0	4.5599	0.063885	0.29477	PREDICTED: glutathione S-transferase 3-like isoform X3 [Nicotiana tomentosiformis]	Glutathione S-transferase 3 OS=Glycine max OX=3847 GN=GST3 PE=1 SV=1	-	K00799|GST, gst; glutathione S
TRINITY_DN4244_c2_g1	7.17	0.93	2.9052	0.067714	0.30607	unnamed protein product, partial [Vitis vinifera]	Glutathione S-transferase U6 OS=Arabidopsis thaliana OX=3702 GN=GSTU6 PE=2 SV=1	Glutathione S-transferase, N-terminal domain;Glutathione S-transferase, N-terminal domain;Glutathione S-transferase, N-terminal domain	K00799|GST, gst; glutathione S
TRINITY_DN4016_c0_g2	9.32	1.94	2.2501	0.1048	0.40571	GST_C domain-containing protein/GST_N domain-containing protein [Cephalotus follicularis]	Glutathione S-transferase 3 OS=Glycine max OX=3847 GN=GST3 PE=1 SV=1	-	K00799|GST, gst; glutathione S
TRINITY_DN27252_c0_g1	0	6.76	-5.2609	0.131	0.46197	glutathione S-transferase family protein [Bradyrhizobium sp. URHA0002]	-	-	K00799|GST, gst; glutathione S
TRINITY_DN122057_c0_g1	0.66	5.14	-2.9831	0.14547	0.48923	glutathione S-transferase L3-like [Camellia sinensis]	Glutathione S-transferase L3 OS=Arabidopsis thaliana OX=3702 GN=GSTL3 PE=2 SV=1	Glutathione S-transferase, C-terminal domain;Glutathione S-transferase, N-terminal domain;Glutathione S-transferase, N-terminal domain	K00799|GST, gst; glutathione S
TRINITY_DN38594_c0_g2	1.35	6.97	-2.386	0.15078	0.50139	GSH-dependent disulfide-bond oxidoreductase [Sphingobium xenophagum]	Glutathione S-transferase 3 OS=Zea mays OX=4577 GN=GST3 PE=1 SV=4	Glutathione S-transferase, N-terminal domain;Glutathione S-transferase, N-terminal domain;Glutathione S-transferase, N-terminal domain
TRINITY_DN61389_c0_g2	6.14	1.26	2.2419	0.15422	0.50656	Glutathione S-transferase [Actinidia chinensis var. chinensis]	Glutathione S-transferase U17 OS=Arabidopsis thaliana OX=3702 GN=GSTU17 PE=2 SV=1	Glutathione S-transferase, C-terminal domain;Glutathione S-transferase, C-terminal domain
TRINITY_DN38369_c0_g2	19.34	6.17	1.6676	0.17999	0.54765	probable glutathione S-transferase [Olea europaea var. sylvestris]	Probable glutathione S-transferase OS=Nicotiana tabacum OX=4097 PE=2 SV=1	Glutathione S-transferase, C-terminal domain;Glutathione S-transferase, C-terminal domain;Glutathione S-transferase, N-terminal domain;Glutathione S-transferase, N-terminal domain;Glutathione S-transferase, N-terminal domain	K00799|GST, gst; glutathione S
TRINITY_DN120296_c0_g1	0	5.26	-4.8979	0.18621	0.55359	glutathione S-transferase [Bradyrhizobium sp. CCBAU 51781]|RXG88674.1 glutathione S-transferase [Bradyrhizobium sp. CCBAU 51781]	-	-	K00799|GST, gst; glutathione S
TRINITY_DN69086_c1_g3	0	4.88	-4.7909	0.20472	0.58071	MULTISPECIES: glutathione S-transferase family protein [Sphingomonas]|RUN77237.1 glutathione S-transferase family protein [Sphingomonas sp. TF3]	-	-	K00799|GST, gst; glutathione S
TRINITY_DN120323_c0_g1	0	4.51	-4.6753	0.22575	0.60981	glutathione S-transferase family protein [Sphingomonas jaspsi]	-	-	K00799|GST, gst; glutathione S
TRINITY_DN66847_c0_g1	0	4.13	-4.5496	0.24681	0.63568	glutathione S-transferase family protein [Sphingomonas sp. TF3]|RUN76422.1 glutathione S-transferase family protein [Sphingomonas sp. TF3]	-	-	K00799|GST, gst; glutathione S
TRINITY_DN26414_c0_g1	5.11	0.96	2.3881	0.25152	0.64355	uncharacterized protein LOC114270500 [Camellia sinensis]	-	-	K00799|GST, gst; glutathione S
TRINITY_DN38256_c0_g1	1.59	0	3.1069	0.35154	0.74171	-	Glutathione S-transferase L2, chloroplastic OS=Arabidopsis thaliana OX=3702 GN=GSTL2 PE=2 SV=1
TRINITY_DN80508_c0_g1	0	1.97	-3.4852	0.37782	0.76994	glutathione S-transferase [Nemophila menziesii]	Glutathione S-transferase F11 OS=Arabidopsis thaliana OX=3702 GN=GSTF11 PE=2 SV=1	Glutathione S-transferase, C-terminal domain;Glutathione S-transferase, C-terminal domain;Glutathione S-transferase, N-terminal domain	K00799|GST, gst; glutathione S
TRINITY_DN116515_c0_g1	0	1.88	-3.4073	0.38887	0.77771	glutathione S-transferase [Ralstonia pickettii]|ACD27301.1 putative GST-related protein [Ralstonia pickettii 12J]|OCS50877.1 glutathione S-transferase [Ralstonia pickettii]	-	-	K00799|GST, gst; glutathione S
TRINITY_DN21413_c0_g1	33.91	68.93	-1.0233	0.38608	0.77771	hypothetical protein [Klebsiella pneumoniae]	Uncharacterized mitochondrial protein AtMg01250 OS=Arabidopsis thaliana OX=3702 GN=AtMg01250 PE=4 SV=1	zinc-binding in reverse transcriptase	K00799|GST, gst; glutathione S
TRINITY_DN87247_c0_g1	10.33	5.07	1.0166	0.40589	0.79525	PREDICTED: uncharacterized protein LOC108820299 [Raphanus sativus]	-	zinc-binding in reverse transcriptase	K00799|GST, gst; glutathione S
TRINITY_DN11917_c0_g1	0	1.51	-3.1096	0.4329	0.81424	probable glutathione S-transferase [Citrus clementina]|ESR55461.1 hypothetical protein CICLE_v10022193mg [Citrus clementina]	Probable glutathione S-transferase OS=Nicotiana tabacum OX=4097 PE=2 SV=1	-	K00799|GST, gst; glutathione S
TRINITY_DN21212_c0_g2	0.31	1.54	-2.1746	0.50911	0.85707	Glutathione S-transferase [Actinidia chinensis var. chinensis]	Probable glutathione S-transferase OS=Nicotiana tabacum OX=4097 PE=2 SV=1	Glutathione S-transferase, N-terminal domain;Glutathione S-transferase, N-terminal domain;Glutathione S-transferase, N-terminal domain	K00799|GST, gst; glutathione S	ko00480(Metabolism);ko00980(Metabolism);ko00982(Metabolism);ko00983(Metabolism);ko01100(Metabolism);ko04212(Organismal Systems)
TRINITY_DN40567_c0_g1	1.01	0	2.4422	0.54063	0.87097	probable glutathione S-transferase [Arachis duranensis]|XP_025610679.1 probable glutathione S-transferase [Arachis hypogaea]|RYR50354.1 hypothetical protein Ahy_A07g036946 [Arachis hypogaea]	Probable glutathione S-transferase OS=Nicotiana tabacum OX=4097 PE=2 SV=1	-	K00799|GST, gst; glutathione S	ko00480(Metabolism);ko00980(Metabolism);ko00982(Metabolism);ko00983(Metabolism);ko01100(Metabolism);ko04212(Organismal Systems)
TRINITY_DN115408_c0_g1	0.81	0	2.1661	0.58899	0.88403	hypothetical protein CBER1_10059 [Cercospora berteroae]	-	-	K00799|GST, gst; glutathione S	ko00480(Metabolism);ko00980(Metabolism);ko00982(Metabolism);ko00983(Metabolism);ko01100(Metabolism);ko04212(Organismal Systems)
TRINITY_DN16490_c1_g1	0.81	0	2.1661	0.58899	0.88403	PREDICTED: probable glutathione S-transferase [Ipomoea nil]	Probable glutathione S-transferase OS=Nicotiana tabacum OX=4097 PE=2 SV=1	-	K00799|GST, gst; glutathione S	ko00480(Metabolism);ko00980(Metabolism);ko00982(Metabolism);ko00983(Metabolism);ko01100(Metabolism);ko04212(Organismal Systems)
TRINITY_DN100787_c0_g1	0.77	0	2.0333	0.61289	0.89753	PREDICTED: glutathione S-transferase U17-like [Nicotiana attenuata]|OIT29204.1 glutathione s-transferase u17 [Nicotiana attenuata]	Glutathione S-transferase U17 OS=Arabidopsis thaliana OX=3702 GN=GSTU17 PE=2 SV=1	Glutathione S-transferase, N-terminal domain;Glutathione S-transferase, N-terminal domain;Glutathione S-transferase, N-terminal domain
TRINITY_DN101493_c0_g1	0	0.66	-1.9027	0.63768	0.90059	PREDICTED: uncharacterized protein LOC104454827 [Eucalyptus grandis]	-	-	K00799|GST, gst; glutathione S	ko00480(Metabolism);ko00980(Metabolism);ko00982(Metabolism);ko00983(Metabolism);ko01100(Metabolism);ko04212(Organismal Systems)
TRINITY_DN35207_c0_g1	1.08	0.33	1.6139	0.6854	0.90498	-	Glutathione S-transferase U1 OS=Arabidopsis thaliana OX=3702 GN=GSTU1 PE=2 SV=1
TRINITY_DN18018_c1_g1	0.27	0.91	-1.4161	0.72352	0.91067	PREDICTED: uncharacterized protein LOC104416631 [Eucalyptus grandis]	-	-	K00799|GST, gst; glutathione S
TRINITY_DN5044_c0_g1	283.82	1259.29	-2.1505	9.612e-18	1.0938e-15	PREDICTED: probable glutamate dehydrogenase 3 [Gossypium raimondii]|XP_016680248.1 PREDICTED: probable glutamate dehydrogenase 3 [Gossypium hirsutum]|KJB26490.1 hypothetical protein B456_004G244400 [Gossypium raimondii]|PPD78288.1 hypothetical protein GOBAR_DD24784 [Gossypium barbadense]	Glutamate dehydrogenase B OS=Nicotiana plumbaginifolia OX=4092 GN=GDHB PE=2 SV=1	Glutamate/Leucine/Phenylalanine/Valine dehydrogenase;Glu/Leu/Phe/Val dehydrogenase, dimerisation domain	K00261|GLUD1_2, gdhA; glutamate dehydrogenase (NAD(P)+) [EC:1.4.1.3]
TRINITY_DN58612_c0_g1	1.51	24.27	-3.9883	0.023247	0.14343	glutamate dehydrogenase [Sphingomonas sp. TF3]|RUN78442.1 glutamate dehydrogenase [Sphingomonas sp. TF3]	-	Bacterial NAD-glutamate dehydrogenase	K15371|GDH2; glutamate dehydrogenase [EC:1.4.1.2]	ko00220(Metabolism);ko00250(Metabolism);ko00430(Metabolism);ko00910(Metabolism);ko01100(Metabolism);ko01120(Metabolism)
TRINITY_DN106016_c0_g1	0	7.14	-5.339	0.12068	0.44053	glutamate dehydrogenase [Mycolicibacterium mucogenicum]|OBA75929.1 glutamate dehydrogenase [Mycolicibacterium mucogenicum]|TDK85987.1 glutamate dehydrogenase [Mycolicibacterium mucogenicum]	-	-	K15371|GDH2; glutamate dehydrogenase [EC:1.4.1.2]	ko00220(Metabolism);ko00250(Metabolism);ko00430(Metabolism);ko00910(Metabolism);ko01100(Metabolism);ko01120(Metabolism)
TRINITY_DN47184_c0_g1	0	7.14	-5.339	0.12068	0.44053	Glutamate dehydrogenase-like protein [Dinothrombium tinctorium]|RWS15490.1 Glutamate dehydrogenase-like protein [Dinothrombium tinctorium]|RWS15508.1 Glutamate dehydrogenase-like protein [Dinothrombium tinctorium]	-	-	K00261|GLUD1_2, gdhA; glutamate dehydrogenase (NAD(P)+) [EC:1.4.1.3]	ko00220(Metabolism);ko00250(Metabolism);ko00910(Metabolism);ko01100(Metabolism);ko01120(Metabolism);ko01200(Metabolism);ko04217(Cellular Processes);ko04964(Organismal Systems)
TRINITY_DN78289_c0_g1	0	3.31	-4.2264	0.21078	0.59061	glutamate dehydrogenase [Sphingomonas sp. TF3]|RUN78442.1 glutamate dehydrogenase [Sphingomonas sp. TF3]	-	Bacterial NAD-glutamate dehydrogenase	K15371|GDH2; glutamate dehydrogenase [EC:1.4.1.2]	ko00220(Metabolism);ko00250(Metabolism);ko00430(Metabolism);ko00910(Metabolism);ko01100(Metabolism);ko01120(Metabolism)
TRINITY_DN105112_c0_g1	0	3.01	-4.0886	0.29897	0.68905	MULTISPECIES: GMC family oxidoreductase [Ralstonia]|EFP65868.1 FAD dependent oxidoreductase [Ralstonia pickettii]|EGY64140.1 hypothetical protein HMPREF0989_02494 [Ralstonia sp. 5_2_56FAA]|KFL22306.1 FAD dependent oxidoreductase family protein [Ralstonia pickettii]|SCW52195.1 Choline dehydrogenase [Ralstonia sp. UNCCL144]|SUE00324.1 Gluconate 2-dehydrogenase flavoprotein precursor [Ralstonia pick…	-	-	K19813|gdh; glucose dehydrogenase [EC:1.1.5.9]	ko00030(Metabolism);ko01100(Metabolism);ko01110(Metabolism)
TRINITY_DN115566_c0_g1	0	3.01	-4.0886	0.29897	0.68905	hypothetical protein DKT66_14705 [Candidatus Melainabacteria bacterium]	Glutamate dehydrogenase 1 OS=Arabidopsis thaliana OX=3702 GN=GDH1 PE=2 SV=1	-	K00261|GLUD1_2, gdhA; glutamate dehydrogenase (NAD(P)+) [EC:1.4.1.3]	ko00220(Metabolism);ko00250(Metabolism);ko00910(Metabolism);ko01100(Metabolism);ko01120(Metabolism);ko01200(Metabolism);ko04217(Cellular Processes);ko04964(Organismal Systems)
TRINITY_DN29000_c1_g2	8.74	3.43	1.3204	0.31695	0.71309	PREDICTED: NADP-specific glutamate dehydrogenase [Camelina sativa]	-	-	K00262|E1.4.1.4, gdhA; glutamate dehydrogenase (NADP+) [EC:1.4.1.4]	ko00220(Metabolism);ko00250(Metabolism);ko00910(Metabolism);ko01100(Metabolism);ko01120(Metabolism)
TRINITY_DN50598_c0_g1	2.48	6.65	-1.4279	0.35505	0.74444	glutamate dehydrogenase 1, partial [Olea europaea var. sylvestris]	Glutamate dehydrogenase B OS=Nicotiana plumbaginifolia OX=4092 GN=GDHB PE=2 SV=1	Glu/Leu/Phe/Val dehydrogenase, dimerisation domain	K00261|GLUD1_2, gdhA; glutamate dehydrogenase (NAD(P)+) [EC:1.4.1.3]	ko00220(Metabolism);ko00250(Metabolism);ko00910(Metabolism);ko01100(Metabolism);ko01120(Metabolism);ko01200(Metabolism);ko04217(Cellular Processes);ko04964(Organismal Systems)
TRINITY_DN88080_c0_g1	0.81	2.91	-1.7853	0.51362	0.86076	glutamate dehydrogenase [Sphingomonas sp. TF3]|RUN78442.1 glutamate dehydrogenase [Sphingomonas sp. TF3]	-	Bacterial NAD-glutamate dehydrogenase	K15371|GDH2; glutamate dehydrogenase [EC:1.4.1.2]	ko00220(Metabolism);ko00250(Metabolism);ko00430(Metabolism);ko00910(Metabolism);ko01100(Metabolism);ko01120(Metabolism)
TRINITY_DN88317_c0_g1	0.81	0	2.1661	0.58899	0.88403	hypothetical protein PTT_11088 [Pyrenophora teres f. teres 0-1]	NADP-specific glutamate dehydrogenase (Fragment) OS=Chlorella sorokiniana OX=3076 PE=2 SV=1	-	K00262|E1.4.1.4, gdhA; glutamate dehydrogenase (NADP+) [EC:1.4.1.4]	ko00220(Metabolism);ko00250(Metabolism);ko00910(Metabolism);ko01100(Metabolism);ko01120(Metabolism)
TRINITY_DN85271_c0_g1	0.39	1.31	-1.9391	0.62559	0.90059	glutamate dehydrogenase 1 [Herrania umbratica]|XP_021282324.1 glutamate dehydrogenase 1 [Herrania umbratica]|XP_021282325.1 glutamate dehydrogenase 1 [Herrania umbratica]|XP_021282326.1 glutamate dehydrogenase 1 [Herrania umbratica]	Glutamate dehydrogenase OS=Solanum lycopersicum OX=4081 GN=GDH1 PE=2 SV=1

## Sheet: SD_vs_NPs-SD
Table S5 Expression of redox-related DEGs of SD_vs_NPs-SD
gene_id	SD_readcount	NPs-SD_readcount	log2FoldChange	pvalue	padj	NR_annotation	Swissprot_annotation	Pfam_annotation	KO_annotation	Pathway_annotation
TRINITY_DN944_c1_g1	4013.51	37916.6	-3.24	4.8617e-37	3.4376e-34	hypothetical protein TanjilG_12324 [Lupinus angustifolius]	Catalase isozyme 1 OS=Gossypium hirsutum OX=3635 GN=CAT1 PE=2 SV=2	Catalase	K03781|katE, CAT, catB, srpA; catalase [EC:1.11.1.6]	ko00380(Metabolism);ko00630(Metabolism);ko01100(Metabolism);ko01110(Metabolism);ko01200(Metabolism);ko04011(Environmental Information Processing);ko04016(Environmental Information Processing);ko04068(Environmental Information Processing);ko04146(Cellular Processes);ko04211(Organismal Systems);ko04212(Organismal Systems);ko04213(Organismal Systems)
TRINITY_DN31873_c0_g2	457.92	1824.24	-1.9952	1.7603e-18	2.4512e-16	PREDICTED: lecithin-cholesterol acyltransferase-like 1 [Juglans regia]	Lecithin-cholesterol acyltransferase-like 1 OS=Arabidopsis thaliana OX=3702 GN=LCAT1 PE=2 SV=1	Lecithin:cholesterol acyltransferase
TRINITY_DN5204_c0_g1	3.9	113.82	-4.912	5.5975e-16	5.803e-14	unnamed protein product [Brassica rapa]	Catalase isozyme 1 (Fragment) OS=Nicotiana plumbaginifolia OX=4092 GN=CAT1 PE=2 SV=1
TRINITY_DN9964_c0_g1	14.34	4.39	1.7074	0.06089	0.27754	catalase isozyme B isoform X1 [Phoenix dactylifera]	Catalase-1/2 OS=Glycine max OX=3847 GN=CAT1 PE=2 SV=1	-	K03781|katE, CAT, catB, srpA; catalase [EC:1.11.1.6]	ko00380(Metabolism);ko00630(Metabolism);ko01100(Metabolism);ko01110(Metabolism);ko01200(Metabolism);ko04011(Environmental Information Processing);ko04016(Environmental Information Processing);ko04068(Environmental Information Processing);ko04146(Cellular Processes);ko04211(Organismal Systems);ko04212(Organismal Systems);ko04213(Organismal Systems)
TRINITY_DN66434_c0_g1	5.39	2.63	1.074	0.38769	0.84915	cationic amino acid transporter 1-like isoform X3 [Cucurbita moschata]	Cationic amino acid transporter 1 OS=Arabidopsis thaliana OX=3702 GN=CAT1 PE=1 SV=1
TRINITY_DN8587_c0_g1	228.89	1487.95	-2.7001	1.2308e-26	3.8144e-24	catalase isozyme 1 [Camellia sinensis]	Catalase isozyme 2 OS=Gossypium hirsutum OX=3635 GN=CAT2 PE=2 SV=1	-	K03781|katE, CAT, catB, srpA; catalase [EC:1.11.1.6]	ko00380(Metabolism);ko00630(Metabolism);ko01100(Metabolism);ko01110(Metabolism);ko01200(Metabolism);ko04011(Environmental Information Processing);ko04016(Environmental Information Processing);ko04068(Environmental Information Processing);ko04146(Cellular Processes);ko04211(Organismal Systems);ko04212(Organismal Systems);ko04213(Organismal Systems)
TRINITY_DN3660_c1_g1	648.54	1373.59	-1.0825	2.5032e-05	0.00043758	cationic amino acid transporter 4, vacuolar-like isoform X2 [Coffea arabica]	Cationic amino acid transporter 2, vacuolar OS=Arabidopsis thaliana OX=3702 GN=CAT2 PE=1 SV=1	Amino acid permease;Amino acid permease;Amino acid permease
TRINITY_DN22251_c0_g1	2.4	9.18	-1.9341	0.077718	0.33	-	Catalase isozyme 2 OS=Zea mays OX=4577 GN=CAT2 PE=2 SV=3
TRINITY_DN100301_c0_g1	2.26	0.56	1.9649	0.35485	0.81564	-	Cationic amino acid transporter 2, vacuolar OS=Arabidopsis thaliana OX=3702 GN=CAT2 PE=1 SV=1
TRINITY_DN9289_c0_g1	98.11	302.38	-1.6178	1.9072e-07	5.4228e-06	superoxide dismutase [Luffa aegyptiaca]	Superoxide dismutase [Cu-Zn] OS=Ipomoea batatas OX=4120 GN=SODCC PE=2 SV=2	-	K04565|SOD1; superoxide dismutase, Cu	ko04146(Cellular Processes);ko04213(Organismal Systems)
TRINITY_DN924_c3_g1	562.18	1283.17	-1.1904	0.00013038	0.0018436	superoxide dismutase [Cu-Zn], chloroplastic [Sesamum indicum]	Superoxide dismutase [Cu-Zn], chloroplastic OS=Solidago canadensis var. scabra OX=59294 GN=SODCP PE=2 SV=1	Copper/zinc superoxide dismutase (SODC)	K04565|SOD1; superoxide dismutase, Cu	ko04146(Cellular Processes);ko04213(Organismal Systems)
TRINITY_DN50014_c0_g1	0	1.65	-3.1216	0.31521	0.77008	superoxide dismutase family protein [Sphingomonas sp. Ant H11]	-	Copper/zinc superoxide dismutase (SODC)	K04565|SOD1; superoxide dismutase, Cu	ko04146(Cellular Processes);ko04213(Organismal Systems)
TRINITY_DN114907_c0_g1	0	1.31	-2.7862	0.40773	0.86185	copper/zinc binding superoxide dismutase [Alternaria alternata]|OAG19079.1 copper/zinc binding superoxide dismutase [Alternaria alternata]|OWY46566.1 copper/zinc binding superoxide dismutase [Alternaria alternata]|RII17168.1 hypothetical protein CUC08_Gglean002575 [Alternaria sp. MG1]|RYN25162.1 hypothetical protein AA0115_g7834 [Alternaria tenuissima]|RYN25324.1 hypothetical protein AA0112_g8677…	Superoxide dismutase [Cu-Zn] OS=Solidago canadensis var. scabra OX=59294 GN=SODCC PE=2 SV=3	-	K04565|SOD1; superoxide dismutase, Cu	ko04146(Cellular Processes);ko04213(Organismal Systems)
TRINITY_DN113382_c0_g1	0	0.56	-1.582	0.69629	0.92643	superoxide dismutase [Cu-Zn]-like [Quercus suber]	Superoxide dismutase [Cu-Zn], chloroplastic OS=Spinacia oleracea OX=3562 GN=SODCP PE=1 SV=2	-	K04565|SOD1; superoxide dismutase, Cu
TRINITY_DN81230_c0_g1	1.9	0.9	1.0824	0.61387	0.92643	PREDICTED: superoxide dismutase [Cu-Zn] [Megachile rotundata]|XP_012148148.1 PREDICTED: superoxide dismutase [Cu-Zn] [Megachile rotundata]	Superoxide dismutase [Cu-Zn] 2 OS=Oryza sativa subsp. japonica OX=39947 GN=SODCC2 PE=1 SV=2	Copper/zinc superoxide dismutase (SODC)	K04565|SOD1; superoxide dismutase, Cu	ko04146(Cellular Processes);ko04213(Organismal Systems)
TRINITY_DN17085_c0_g1	3.02	47.44	-3.9649	1.0039e-08	3.6711e-07	superoxide dismutase [Fe], chloroplastic [Sesamum indicum]	Superoxide dismutase [Fe], chloroplastic OS=Glycine max OX=3847 GN=SODB PE=2 SV=1	-	K04564|SOD2; superoxide dismutase, Fe	ko04013(Environmental Information Processing);ko04068(Environmental Information Processing);ko04146(Cellular Processes);ko04211(Organismal Systems);ko04212(Organismal Systems);ko04213(Organismal Systems)
TRINITY_DN15936_c0_g1	17.08	124.68	-2.9014	2.1326e-06	4.8699e-05	-	Superoxide dismutase [Fe], chloroplastic (Fragment) OS=Nicotiana plumbaginifolia OX=4092 GN=SODB PE=2 SV=1	-	K04564|SOD2; superoxide dismutase, Fe	ko04013(Environmental Information Processing);ko04068(Environmental Information Processing);ko04146(Cellular Processes);ko04211(Organismal Systems);ko04212(Organismal Systems);ko04213(Organismal Systems)
TRINITY_DN20003_c1_g2	34.3	6.45	2.3934	9.9733e-05	0.0014606	Myosin-3 like [Actinidia chinensis var. chinensis]	6-phosphofructo-2-kinase/fructose-2,6-bisphosphatase OS=Arabidopsis thaliana OX=3702 GN=FKFBP PE=1 SV=1	-	K04564|SOD2; superoxide dismutase, Fe	ko04013(Environmental Information Processing);ko04068(Environmental Information Processing);ko04146(Cellular Processes);ko04211(Organismal Systems);ko04212(Organismal Systems);ko04213(Organismal Systems)
TRINITY_DN4474_c0_g1	15226.1	32700.6	-1.1028	0.0001481	0.0020513	superoxide dismutase [Fe], chloroplastic-like isoform X2 [Camellia sinensis]	Superoxide dismutase [Fe] 2, chloroplastic OS=Arabidopsis thaliana OX=3702 GN=FSD2 PE=1 SV=1	Iron/manganese superoxide dismutases, C-terminal domain;Iron/manganese superoxide dismutases, alpha-hairpin domain	K04564|SOD2; superoxide dismutase, Fe	ko04013(Environmental Information Processing);ko04068(Environmental Information Processing);ko04146(Cellular Processes);ko04211(Organismal Systems);ko04212(Organismal Systems);ko04213(Organismal Systems)
TRINITY_DN1762_c4_g1	97.46	207.08	-1.0941	0.00026839	0.0034287	superoxide dismutase [Mn], mitochondrial [Morus notabilis]	Superoxide dismutase [Mn], mitochondrial OS=Prunus persica OX=3760 GN=SOD PE=2 SV=1	Iron/manganese superoxide dismutases, C-terminal domain;Iron/manganese superoxide dismutases, alpha-hairpin domain	K04564|SOD2; superoxide dismutase, Fe	ko04013(Environmental Information Processing);ko04068(Environmental Information Processing);ko04146(Cellular Processes);ko04211(Organismal Systems);ko04212(Organismal Systems);ko04213(Organismal Systems)
TRINITY_DN20184_c0_g1	4.38	10.83	-1.3003	0.14602	0.49977	Manganese/iron superoxide dismutase [Parasponia andersonii]	Superoxide dismutase [Mn], mitochondrial OS=Prunus persica OX=3760 GN=SOD PE=2 SV=1	-	K04564|SOD2; superoxide dismutase, Fe	ko04013(Environmental Information Processing);ko04068(Environmental Information Processing);ko04146(Cellular Processes);ko04211(Organismal Systems);ko04212(Organismal Systems);ko04213(Organismal Systems)
TRINITY_DN5895_c1_g1	488.97	35.81	3.7725	5.2038e-37	3.6575e-34	PREDICTED: LOW QUALITY PROTEIN: linoleate 13S-lipoxygenase 2-1, chloroplastic-like [Capsicum annuum]	Linoleate 13S-lipoxygenase 2-1, chloroplastic OS=Solanum tuberosum OX=4113 GN=LOX2.1 PE=1 SV=1	-	K00454|LOX2S; lipoxygenase [EC:1.13.11.12]	ko00591(Metabolism);ko00592(Metabolism);ko01100(Metabolism);ko01110(Metabolism)
TRINITY_DN5259_c0_g1	311.67	3.24	6.6169	6.5266e-20	1.0443e-17	-	Lipoxygenase 4, chloroplastic OS=Arabidopsis thaliana OX=3702 GN=LOX4 PE=2 SV=1
TRINITY_DN1196_c0_g1	12511.9	1593.54	2.9731	1.8512e-13	1.4231e-11	PREDICTED: linoleate 13S-lipoxygenase 3-1, chloroplastic-like [Nicotiana tabacum]	Linoleate 13S-lipoxygenase 3-1, chloroplastic OS=Solanum tuberosum OX=4113 GN=LOX3.1 PE=1 SV=1	Lipoxygenase;Lipoxygenase;PLAT/LH2 domain	-
TRINITY_DN6781_c0_g1	3546.7	1438.73	1.3018	1.2291e-09	5.3475e-08	linoleate 13S-lipoxygenase 3-1, chloroplastic-like [Camellia sinensis]	Linoleate 13S-lipoxygenase 3-1, chloroplastic OS=Solanum tuberosum OX=4113 GN=LOX3.1 PE=1 SV=1	Lipoxygenase;Lipoxygenase	K00454|LOX2S; lipoxygenase [EC:1.13.11.12]	ko00591(Metabolism);ko00592(Metabolism);ko01100(Metabolism);ko01110(Metabolism)
TRINITY_DN14107_c0_g1	65.17	1.98	5.0944	2.0249e-09	8.4698e-08	-	Lipoxygenase 3, chloroplastic OS=Arabidopsis thaliana OX=3702 GN=LOX3 PE=2 SV=1
TRINITY_DN5418_c0_g1	13.3	60.46	-2.1728	2.2498e-06	5.1049e-05	lipoxygenase [Olea europaea]	Probable linoleate 9S-lipoxygenase 5 OS=Solanum tuberosum OX=4113 GN=LOX1.5 PE=2 SV=1	Lipoxygenase;Lipoxygenase;PLAT/LH2 domain
TRINITY_DN9235_c0_g1	114.85	2.45	5.5431	2.3883e-05	0.00041948	linoleate 13S-lipoxygenase 3-1, chloroplastic [Capsicum annuum]|AFU51541.1 lipoxygenase 2 [Capsicum annuum]	Linoleate 13S-lipoxygenase 3-1, chloroplastic OS=Solanum tuberosum OX=4113 GN=LOX3.1 PE=1 SV=1	Lipoxygenase	K00454|LOX2S; lipoxygenase [EC:1.13.11.12]	ko00591(Metabolism);ko00592(Metabolism);ko01100(Metabolism);ko01110(Metabolism)
TRINITY_DN15623_c0_g1	27.85	89.34	-1.692	2.8246e-05	0.00048654	Linoleate 9S-lipoxygenase 6 [Vitis vinifera]	Linoleate 9S-lipoxygenase A OS=Solanum lycopersicum OX=4081 GN=LOX1.1 PE=2 SV=1	Lipoxygenase;Lipoxygenase;PLAT/LH2 domain	K00454|LOX2S; lipoxygenase [EC:1.13.11.12]	ko00591(Metabolism);ko00592(Metabolism);ko01100(Metabolism);ko01110(Metabolism)
TRINITY_DN12460_c0_g1	111.81	3.51	4.9981	0.00023107	0.003015	linoleate 13s-lipoxygenase 3-1, chloroplastic [Nicotiana attenuata]	Linoleate 13S-lipoxygenase 3-1, chloroplastic OS=Solanum tuberosum OX=4113 GN=LOX3.1 PE=1 SV=1	PLAT/LH2 domain
TRINITY_DN21473_c1_g1	36.3	9.28	1.9815	0.00047449	0.005595	Linoleate 13S-lipoxygenase [Handroanthus impetiginosus]	Linoleate 13S-lipoxygenase 2-1, chloroplastic OS=Solanum tuberosum OX=4113 GN=LOX2.1 PE=1 SV=1	-	K00454|LOX2S; lipoxygenase [EC:1.13.11.12]	ko00591(Metabolism);ko00592(Metabolism);ko01100(Metabolism);ko01110(Metabolism)
TRINITY_DN68431_c0_g1	46.08	0.34	7.0917	0.0009927	0.010503	linoleate 13S-lipoxygenase 3-1, chloroplastic-like [Olea europaea var. sylvestris]	Linoleate 13S-lipoxygenase 3-1, chloroplastic OS=Solanum tuberosum OX=4113 GN=LOX3.1 PE=1 SV=1	-	K00454|LOX2S; lipoxygenase [EC:1.13.11.12]	ko00591(Metabolism);ko00592(Metabolism);ko01100(Metabolism);ko01110(Metabolism)
TRINITY_DN73086_c0_g1	0	5.88	-4.9642	0.0053493	0.042729	probable linoleate 9S-lipoxygenase 5 [Coffea eugenioides]|XP_027164971.1 probable linoleate 9S-lipoxygenase 5 [Coffea eugenioides]	Linoleate 9S-lipoxygenase 6 (Fragment) OS=Solanum tuberosum OX=4113 GN=LOX1.6 PE=1 SV=1	-	K15718|LOX1_5; linoleate 9S	ko00591(Metabolism)
TRINITY_DN100137_c0_g2	24.95	7.84	1.669	0.0077412	0.057501	linoleate 13S-lipoxygenase 2-1, chloroplastic-like isoform X4 [Quercus suber]	Linoleate 13S-lipoxygenase 2-1, chloroplastic OS=Solanum tuberosum OX=4113 GN=LOX2.1 PE=1 SV=1	-
TRINITY_DN12706_c0_g1	3.08	11.81	-1.8821	0.081575	0.34082	lipoxygenase, partial [Nicotiana attenuata]	Linoleate 13S-lipoxygenase 2-1, chloroplastic OS=Solanum tuberosum OX=4113 GN=LOX2.1 PE=1 SV=1	-	K00454|LOX2S; lipoxygenase [EC:1.13.11.12]	ko00591(Metabolism);ko00592(Metabolism);ko01100(Metabolism);ko01110(Metabolism)
TRINITY_DN1718_c1_g2	7.83	16.58	-1.1018	0.1232	0.44941	lipoxygenase [Diospyros kaki]	Linoleate 9S-lipoxygenase 2 OS=Solanum tuberosum OX=4113 GN=LOX1.2 PE=1 SV=1	Lipoxygenase
TRINITY_DN49474_c0_g1	8.17	17.68	-1.1104	0.12363	0.45036	PREDICTED: probable linoleate 9S-lipoxygenase 5 isoform X1 [Nicotiana attenuata]|OIT22248.1 putative linoleate 9s-lipoxygenase 5 [Nicotiana attenuata]	Probable linoleate 9S-lipoxygenase 5 OS=Solanum tuberosum OX=4113 GN=LOX1.5 PE=2 SV=1
TRINITY_DN14667_c0_g1	0.33	3.01	-3.0231	0.18326	0.57377	unnamed protein product [Coffea canephora]	Probable linoleate 9S-lipoxygenase 5 OS=Solanum tuberosum OX=4113 GN=LOX1.5 PE=2 SV=1
TRINITY_DN68431_c1_g1	1.71	0	3.299	0.27461	0.71904	linoleate 13S-lipoxygenase 3-1, chloroplastic [Cicer arietinum]	Putative lipoxygenase 5 OS=Oryza sativa subsp. japonica OX=39947 GN=Os04g0447100 PE=3 SV=2	-	K00454|LOX2S; lipoxygenase [EC:1.13.11.12]	ko00591(Metabolism);ko00592(Metabolism);ko01100(Metabolism);ko01110(Metabolism)
TRINITY_DN96010_c0_g1	1.3	0	2.9155	0.38602	0.84725	PREDICTED: lipoxygenase 3, chloroplastic-like [Tarenaya hassleriana]	Lipoxygenase 4, chloroplastic OS=Arabidopsis thaliana OX=3702 GN=LOX4 PE=2 SV=1	-	K00454|LOX2S; lipoxygenase [EC:1.13.11.12]	ko00591(Metabolism);ko00592(Metabolism);ko01100(Metabolism);ko01110(Metabolism)
TRINITY_DN76396_c0_g1	0.33	0	1.082	0.79089	0.92643	-	Probable linoleate 9S-lipoxygenase 5 OS=Solanum tuberosum OX=4113 GN=LOX1.5 PE=2 SV=1
TRINITY_DN5239_c0_g2	144.58	5.49	4.7431	1.9722e-19	3.0323e-17	PREDICTED: probable glutathione S-transferase isoform X1 [Populus euphratica]	Probable glutathione S-transferase parA OS=Nicotiana tabacum OX=4097 GN=PARA PE=2 SV=1	-	K00799|GST, gst; glutathione S	ko00480(Metabolism);ko00980(Metabolism);ko00982(Metabolism);ko00983(Metabolism);ko01100(Metabolism);ko04212(Organismal Systems)
TRINITY_DN4912_c1_g1	323.88	797.22	-1.2998	1.1516e-09	5.0476e-08	PREDICTED: glutathione S-transferase L3-like isoform X1 [Gossypium arboreum]	Glutathione S-transferase L3 OS=Arabidopsis thaliana OX=3702 GN=GSTL3 PE=2 SV=1	Glutathione S-transferase, N-terminal domain;Glutathione S-transferase, N-terminal domain	K00799|GST, gst; glutathione S	ko00480(Metabolism);ko00980(Metabolism);ko00982(Metabolism);ko00983(Metabolism);ko01100(Metabolism);ko04212(Organismal Systems)
TRINITY_DN1541_c1_g1	1860.08	650.02	1.5173	3.067e-08	1.0218e-06	uncharacterized protein LOC114296888 [Camellia sinensis]	Mitochondrial import receptor subunit TOM20 OS=Solanum tuberosum OX=4113 GN=TOM20 PE=1 SV=1	Plant specific mitochondrial import receptor subunit TOM20;zinc-binding in reverse transcriptase	K00799|GST, gst; glutathione S	ko00480(Metabolism);ko00980(Metabolism);ko00982(Metabolism);ko00983(Metabolism);ko01100(Metabolism);ko04212(Organismal Systems)
TRINITY_DN1192_c0_g1	2738.08	8174.4	-1.5776	6.5657e-08	2.0445e-06	glutathione S-transferase [Solanum pennellii]	Glutathione S-transferase OS=Hyoscyamus muticus OX=35626 PE=1 SV=1	Glutathione S-transferase, C-terminal domain;Glutathione S-transferase, C-terminal domain	K00799|GST, gst; glutathione S	ko00480(Metabolism);ko00980(Metabolism);ko00982(Metabolism);ko00983(Metabolism);ko01100(Metabolism);ko04212(Organismal Systems)
TRINITY_DN21413_c0_g1	36.57	139.84	-1.921	1.9692e-07	5.5854e-06	hypothetical protein [Klebsiella pneumoniae]	Uncharacterized mitochondrial protein AtMg01250 OS=Arabidopsis thaliana OX=3702 GN=AtMg01250 PE=4 SV=1	zinc-binding in reverse transcriptase	K00799|GST, gst; glutathione S	ko00480(Metabolism);ko00980(Metabolism);ko00982(Metabolism);ko00983(Metabolism);ko01100(Metabolism);ko04212(Organismal Systems)
TRINITY_DN10532_c0_g1	508.64	91.17	2.4769	4.6431e-07	1.2203e-05	glutathione S-transferase U14 [Populus euphratica]	Probable glutathione S-transferase OS=Glycine max OX=3847 GN=HSP26-A PE=2 SV=1	Glutathione S-transferase, N-terminal domain;Glutathione S-transferase, N-terminal domain;Glutathione S-transferase, N-terminal domain	K00799|GST, gst; glutathione S	ko00480(Metabolism);ko00980(Metabolism);ko00982(Metabolism);ko00983(Metabolism);ko01100(Metabolism);ko04212(Organismal Systems)
TRINITY_DN14374_c0_g2	532.63	1256.4	-1.2382	1.17e-05	0.00022305	PREDICTED: glutathione S-transferase U17-like [Nicotiana tabacum]	Glutathione S-transferase U17 OS=Arabidopsis thaliana OX=3702 GN=GSTU17 PE=2 SV=1	Glutathione S-transferase, C-terminal domain;Glutathione S-transferase, N-terminal domain;Glutathione S-transferase, N-terminal domain;Glutathione S-transferase, N-terminal domain	K00799|GST, gst; glutathione S	ko00480(Metabolism);ko00980(Metabolism);ko00982(Metabolism);ko00983(Metabolism);ko01100(Metabolism);ko04212(Organismal Systems)
TRINITY_DN24980_c0_g1	31.27	3.01	3.4301	1.4652e-05	0.00027178	hypothetical protein DVH24_010723 [Malus domestica]	Probable glutathione S-transferase OS=Nicotiana tabacum OX=4097 PE=2 SV=1	Glutathione S-transferase, N-terminal domain;Glutathione S-transferase, N-terminal domain;Glutathione S-transferase, N-terminal domain	K00799|GST, gst; glutathione S	ko00480(Metabolism);ko00980(Metabolism);ko00982(Metabolism);ko00983(Metabolism);ko01100(Metabolism);ko04212(Organismal Systems)
TRINITY_DN624_c0_g2	2062.47	4276.95	-1.0523	2.1798e-05	0.0003871	PREDICTED: glutathione S-transferase F9-like, partial [Malus domestica]	Glutathione S-transferase F9 OS=Arabidopsis thaliana OX=3702 GN=GSTF9 PE=1 SV=1	Glutathione S-transferase, C-terminal domain	K00799|GST, gst; glutathione S	ko00480(Metabolism);ko00980(Metabolism);ko00982(Metabolism);ko00983(Metabolism);ko01100(Metabolism);ko04212(Organismal Systems)
TRINITY_DN966_c0_g1	403.99	188.65	1.1003	6.6987e-05	0.0010368	glutathione S-transferase U7-like [Coffea arabica]	Glutathione S-transferase U8 OS=Arabidopsis thaliana OX=3702 GN=GSTU8 PE=2 SV=1	Glutathione S-transferase, N-terminal domain;Glutathione S-transferase, N-terminal domain;Glutathione S-transferase, N-terminal domain	K00799|GST, gst; glutathione S	ko00480(Metabolism);ko00980(Metabolism);ko00982(Metabolism);ko00983(Metabolism);ko01100(Metabolism);ko04212(Organismal Systems)
TRINITY_DN3333_c0_g1	938.99	343.22	1.4531	0.00035095	0.004328	glutathione S-transferase-like [Olea europaea var. sylvestris]	Glutathione S-transferase OS=Hyoscyamus muticus OX=35626 PE=1 SV=1	Glutathione S-transferase, C-terminal domain;Glutathione S-transferase, C-terminal domain;Glutathione S-transferase, C-terminal domain	K00799|GST, gst; glutathione S	ko00480(Metabolism);ko00980(Metabolism);ko00982(Metabolism);ko00983(Metabolism);ko01100(Metabolism);ko04212(Organismal Systems)
TRINITY_DN38369_c0_g2	20.84	2.38	3.0907	0.00040874	0.004918	probable glutathione S-transferase [Olea europaea var. sylvestris]	Probable glutathione S-transferase OS=Nicotiana tabacum OX=4097 PE=2 SV=1	Glutathione S-transferase, C-terminal domain;Glutathione S-transferase, C-terminal domain;Glutathione S-transferase, N-terminal domain;Glutathione S-transferase, N-terminal domain;Glutathione S-transferase, N-terminal domain	K00799|GST, gst; glutathione S	ko00480(Metabolism);ko00980(Metabolism);ko00982(Metabolism);ko00983(Metabolism);ko01100(Metabolism);ko04212(Organismal Systems)
TRINITY_DN4016_c2_g1	12.91	37.49	-1.5243	0.0042866	0.035738	PREDICTED: probable glutathione S-transferase parC isoform X1 [Solanum tuberosum]	Probable glutathione S-transferase parC OS=Nicotiana tabacum OX=4097 GN=PARC PE=2 SV=1	-	K00799|GST, gst; glutathione S	ko00480(Metabolism);ko00980(Metabolism);ko00982(Metabolism);ko00983(Metabolism);ko01100(Metabolism);ko04212(Organismal Systems)
TRINITY_DN87247_c0_g1	11.07	1.26	3.1414	0.0074257	0.055644	PREDICTED: uncharacterized protein LOC108820299 [Raphanus sativus]	-	zinc-binding in reverse transcriptase	K00799|GST, gst; glutathione S	ko00480(Metabolism);ko00980(Metabolism);ko00982(Metabolism);ko00983(Metabolism);ko01100(Metabolism);ko04212(Organismal Systems)
TRINITY_DN11917_c0_g1	0	4.93	-4.7017	0.01477	0.096068	probable glutathione S-transferase [Citrus clementina]|ESR55461.1 hypothetical protein CICLE_v10022193mg [Citrus clementina]	Probable glutathione S-transferase OS=Nicotiana tabacum OX=4097 PE=2 SV=1	-	K00799|GST, gst; glutathione S	ko00480(Metabolism);ko00980(Metabolism);ko00982(Metabolism);ko00983(Metabolism);ko01100(Metabolism);ko04212(Organismal Systems)
TRINITY_DN4244_c2_g1	7.72	0.62	3.6405	0.016148	0.10296	unnamed protein product, partial [Vitis vinifera]	Glutathione S-transferase U6 OS=Arabidopsis thaliana OX=3702 GN=GSTU6 PE=2 SV=1	Glutathione S-transferase, N-terminal domain;Glutathione S-transferase, N-terminal domain;Glutathione S-transferase, N-terminal domain	K00799|GST, gst; glutathione S	ko00480(Metabolism);ko00980(Metabolism);ko00982(Metabolism);ko00983(Metabolism);ko01100(Metabolism);ko04212(Organismal Systems)
TRINITY_DN73415_c0_g1	4.67	0.33	3.7761	0.046081	0.22762	PREDICTED: glutathione S-transferase 3-like isoform X3 [Nicotiana tomentosiformis]	Glutathione S-transferase 3 OS=Glycine max OX=3847 GN=GST3 PE=1 SV=1	-	K00799|GST, gst; glutathione S	ko00480(Metabolism);ko00980(Metabolism);ko00982(Metabolism);ko00983(Metabolism);ko01100(Metabolism);ko04212(Organismal Systems)
TRINITY_DN62403_c0_g1	0	3.35	-4.1541	0.050657	0.24414	uncharacterized protein LOC114259584 [Camellia sinensis]	-	-	K00799|GST, gst; glutathione S	ko00480(Metabolism);ko00980(Metabolism);ko00982(Metabolism);ko00983(Metabolism);ko01100(Metabolism);ko04212(Organismal Systems)
TRINITY_DN4016_c4_g1	11.21	3.51	1.6847	0.056397	0.26343	PREDICTED: probable glutathione S-transferase [Nicotiana attenuata]|OIT03444.1 putative glutathione s-transferase [Nicotiana attenuata]	Probable glutathione S-transferase parC OS=Nicotiana tabacum OX=4097 GN=PARC PE=2 SV=1	-	K00799|GST, gst; glutathione S	ko00480(Metabolism);ko00980(Metabolism);ko00982(Metabolism);ko00983(Metabolism);ko01100(Metabolism);ko04212(Organismal Systems)
TRINITY_DN4016_c0_g2	10.04	2.74	1.8593	0.080044	0.33668	GST_C domain-containing protein/GST_N domain-containing protein [Cephalotus follicularis]	Glutathione S-transferase 3 OS=Glycine max OX=3847 GN=GST3 PE=1 SV=1	-	K00799|GST, gst; glutathione S	ko00480(Metabolism);ko00980(Metabolism);ko00982(Metabolism);ko00983(Metabolism);ko01100(Metabolism);ko04212(Organismal Systems)
TRINITY_DN21212_c0_g2	0.33	3.81	-3.3709	0.081092	0.33942	Glutathione S-transferase [Actinidia chinensis var. chinensis]	Probable glutathione S-transferase OS=Nicotiana tabacum OX=4097 PE=2 SV=1	Glutathione S-transferase, N-terminal domain;Glutathione S-transferase, N-terminal domain;Glutathione S-transferase, N-terminal domain	K00799|GST, gst; glutathione S	ko00480(Metabolism);ko00980(Metabolism);ko00982(Metabolism);ko00983(Metabolism);ko01100(Metabolism);ko04212(Organismal Systems)
TRINITY_DN46993_c0_g1	8.2	2.25	1.8872	0.086684	0.35509	probable glutathione S-transferase [Solanum pennellii]	Probable glutathione S-transferase OS=Solanum tuberosum OX=4113 GN=PRP1 PE=2 SV=1	-	K00799|GST, gst; glutathione S	ko00480(Metabolism);ko00980(Metabolism);ko00982(Metabolism);ko00983(Metabolism);ko01100(Metabolism);ko04212(Organismal Systems)
TRINITY_DN14834_c0_g1	4.47	9.92	-1.1608	0.17969	0.56793	glutathione S-transferase U8 [Populus yatungensis]	Probable glutathione S-transferase OS=Nicotiana tabacum OX=4097 PE=2 SV=1	-	K00799|GST, gst; glutathione S	ko00480(Metabolism);ko00980(Metabolism);ko00982(Metabolism);ko00983(Metabolism);ko01100(Metabolism);ko04212(Organismal Systems)
TRINITY_DN7068_c0_g2	4.19	10.82	-1.3743	0.1854	0.57751	Glutathione S-transferase [Handroanthus impetiginosus]	Glutathione S-transferase APIC OS=Nicotiana tabacum OX=4097 GN=APIC PE=2 SV=1	-	K00799|GST, gst; glutathione S	ko00480(Metabolism);ko00980(Metabolism);ko00982(Metabolism);ko00983(Metabolism);ko01100(Metabolism);ko04212(Organismal Systems)
TRINITY_DN103870_c0_g1	0.81	2.53	-1.7398	0.38892	0.85056	glutathione S-transferase family protein [Sphingomonas sp. Ant H11]	-	Glutathione S-transferase, N-terminal domain;Glutathione S-transferase, N-terminal domain	K00799|GST, gst; glutathione S	ko00480(Metabolism);ko00980(Metabolism);ko00982(Metabolism);ko00983(Metabolism);ko01100(Metabolism);ko04212(Organismal Systems)
TRINITY_DN115408_c0_g1	0.9	0	2.3912	0.55059	0.91689	hypothetical protein CBER1_10059 [Cercospora berteroae]	-	-	K00799|GST, gst; glutathione S	ko00480(Metabolism);ko00980(Metabolism);ko00982(Metabolism);ko00983(Metabolism);ko01100(Metabolism);ko04212(Organismal Systems)
TRINITY_DN34773_c1_g1	0.9	0	2.3912	0.55059	0.91689	PREDICTED: uncharacterized protein LOC104454827 [Eucalyptus grandis]	-	-	K00799|GST, gst; glutathione S	ko00480(Metabolism);ko00980(Metabolism);ko00982(Metabolism);ko00983(Metabolism);ko01100(Metabolism);ko04212(Organismal Systems)
TRINITY_DN18018_c1_g1	0.3	0	1.082	0.79089	0.92643	PREDICTED: uncharacterized protein LOC104416631 [Eucalyptus grandis]	-	-	K00799|GST, gst; glutathione S	ko00480(Metabolism);ko00980(Metabolism);ko00982(Metabolism);ko00983(Metabolism);ko01100(Metabolism);ko04212(Organismal Systems)
TRINITY_DN45565_c0_g1	0	0.69	-1.8474	0.64655	0.92643	uncharacterized protein LOC110893397 [Helianthus annuus]	-	-	K00799|GST, gst; glutathione S	ko00480(Metabolism);ko00980(Metabolism);ko00982(Metabolism);ko00983(Metabolism);ko01100(Metabolism);ko04212(Organismal Systems)
TRINITY_DN71888_c0_g1	0.3	0	1.082	0.79089	0.92643	PREDICTED: uncharacterized protein LOC104434999 isoform X1 [Eucalyptus grandis]	Uncharacterized mitochondrial protein AtMg00310 OS=Arabidopsis thaliana OX=3702 GN=AtMg00310 PE=4 SV=1	-	K00799|GST, gst; glutathione S	ko00480(Metabolism);ko00980(Metabolism);ko00982(Metabolism);ko00983(Metabolism);ko01100(Metabolism);ko04212(Organismal Systems)
TRINITY_DN80508_c0_g1	0	0.83	-2.1595	0.58978	0.92643	glutathione S-transferase [Nemophila menziesii]	Glutathione S-transferase F11 OS=Arabidopsis thaliana OX=3702 GN=GSTF11 PE=2 SV=1	Glutathione S-transferase, C-terminal domain;Glutathione S-transferase, C-terminal domain;Glutathione S-transferase, N-terminal domain	K00799|GST, gst; glutathione S	ko00480(Metabolism);ko00980(Metabolism);ko00982(Metabolism);ko00983(Metabolism);ko01100(Metabolism);ko04212(Organismal Systems)
TRINITY_DN1315_c1_g1	1439.83	5516.94	-1.9382	3.3673e-24	8.2151e-22	dehydroascorbate reductase 2 [Artemisia annua]	Glutathione S-transferase DHAR1, mitochondrial OS=Arabidopsis thaliana OX=3702 GN=DHAR1 PE=1 SV=1	Glutathione S-transferase, N-terminal domain;Glutathione S-transferase, N-terminal domain;Glutathione S-transferase, N-terminal domain	-	-
TRINITY_DN1546_c1_g1	320.04	26.55	3.6009	5.424e-10	2.5018e-08	PREDICTED: probable glutathione S-transferase [Nicotiana tomentosiformis]	Probable glutathione S-transferase OS=Nicotiana tabacum OX=4097 PE=2 SV=1	Glutathione S-transferase, C-terminal domain;Glutathione S-transferase, N-terminal domain;Glutathione S-transferase, N-terminal domain;Glutathione S-transferase, N-terminal domain	-	-
TRINITY_DN4912_c1_g1	323.88	797.22	-1.2998	1.1516e-09	5.0476e-08	PREDICTED: glutathione S-transferase L3-like isoform X1 [Gossypium arboreum]	Glutathione S-transferase L3 OS=Arabidopsis thaliana OX=3702 GN=GSTL3 PE=2 SV=1	Glutathione S-transferase, N-terminal domain;Glutathione S-transferase, N-terminal domain	K00799|GST, gst; glutathione S	ko00480(Metabolism);ko00980(Metabolism);ko00982(Metabolism);ko00983(Metabolism);ko01100(Metabolism);ko04212(Organismal Systems)
TRINITY_DN26142_c1_g1	42.92	0	7.9423	4.8513e-09	1.88e-07	-	Probable glutathione S-transferase OS=Nicotiana tabacum OX=4097 PE=2 SV=1	-	-	-
TRINITY_DN1192_c0_g1	2738.08	8174.4	-1.5776	6.5657e-08	2.0445e-06	glutathione S-transferase [Solanum pennellii]	Glutathione S-transferase OS=Hyoscyamus muticus OX=35626 PE=1 SV=1	Glutathione S-transferase, C-terminal domain;Glutathione S-transferase, C-terminal domain	K00799|GST, gst; glutathione S	ko00480(Metabolism);ko00980(Metabolism);ko00982(Metabolism);ko00983(Metabolism);ko01100(Metabolism);ko04212(Organismal Systems)
TRINITY_DN10532_c0_g1	508.64	91.17	2.4769	4.6431e-07	1.2203e-05	glutathione S-transferase U14 [Populus euphratica]	Probable glutathione S-transferase OS=Glycine max OX=3847 GN=HSP26-A PE=2 SV=1	Glutathione S-transferase, N-terminal domain;Glutathione S-transferase, N-terminal domain;Glutathione S-transferase, N-terminal domain	K00799|GST, gst; glutathione S	ko00480(Metabolism);ko00980(Metabolism);ko00982(Metabolism);ko00983(Metabolism);ko01100(Metabolism);ko04212(Organismal Systems)
TRINITY_DN14374_c0_g2	532.63	1256.4	-1.2382	1.17e-05	0.00022305	PREDICTED: glutathione S-transferase U17-like [Nicotiana tabacum]	Glutathione S-transferase U17 OS=Arabidopsis thaliana OX=3702 GN=GSTU17 PE=2 SV=1	Glutathione S-transferase, C-terminal domain;Glutathione S-transferase, N-terminal domain;Glutathione S-transferase, N-terminal domain;Glutathione S-transferase, N-terminal domain	K00799|GST, gst; glutathione S	ko00480(Metabolism);ko00980(Metabolism);ko00982(Metabolism);ko00983(Metabolism);ko01100(Metabolism);ko04212(Organismal Systems)
TRINITY_DN31442_c0_g1	29.47	73.66	-1.3186	0.0027976	0.025101	PREDICTED: glutathione S-transferase L3-like isoform X1 [Nicotiana sylvestris]|XP_016433490.1 PREDICTED: glutathione S-transferase L3-like isoform X1 [Nicotiana tabacum]	Glutathione S-transferase L3 OS=Arabidopsis thaliana OX=3702 GN=GSTL3 PE=2 SV=1	-	-	-
TRINITY_DN4016_c2_g1	12.91	37.49	-1.5243	0.0042866	0.035738	PREDICTED: probable glutathione S-transferase parC isoform X1 [Solanum tuberosum]	Probable glutathione S-transferase parC OS=Nicotiana tabacum OX=4097 GN=PARC PE=2 SV=1	-	K00799|GST, gst; glutathione S	ko00480(Metabolism);ko00980(Metabolism);ko00982(Metabolism);ko00983(Metabolism);ko01100(Metabolism);ko04212(Organismal Systems)
TRINITY_DN100787_c0_g1	0.81	6.34	-3.0881	0.069058	0.30362	PREDICTED: glutathione S-transferase U17-like [Nicotiana attenuata]|OIT29204.1 glutathione s-transferase u17 [Nicotiana attenuata]	Glutathione S-transferase U17 OS=Arabidopsis thaliana OX=3702 GN=GSTU17 PE=2 SV=1	Glutathione S-transferase, N-terminal domain;Glutathione S-transferase, N-terminal domain;Glutathione S-transferase, N-terminal domain	-	-
TRINITY_DN35207_c0_g1	1.2	0	2.8019	0.48075	0.90801	-	Glutathione S-transferase U1 OS=Arabidopsis thaliana OX=3702 GN=GSTU1 PE=2 SV=1	-	-	-
TRINITY_DN5044_c0_g1	304.17	985.25	-1.6961	9.58e-11	4.9441e-09	PREDICTED: probable glutamate dehydrogenase 3 [Gossypium raimondii]|XP_016680248.1 PREDICTED: probable glutamate dehydrogenase 3 [Gossypium hirsutum]|KJB26490.1 hypothetical protein B456_004G244400 [Gossypium raimondii]|PPD78288.1 hypothetical protein GOBAR_DD24784 [Gossypium barbadense]	Glutamate dehydrogenase B OS=Nicotiana plumbaginifolia OX=4092 GN=GDHB PE=2 SV=1	Glutamate/Leucine/Phenylalanine/Valine dehydrogenase;Glu/Leu/Phe/Val dehydrogenase, dimerisation domain	K00261|GLUD1_2, gdhA; glutamate dehydrogenase (NAD(P)+) [EC:1.4.1.3]	ko00220(Metabolism);ko00250(Metabolism);ko00910(Metabolism);ko01100(Metabolism);ko01120(Metabolism);ko01200(Metabolism);ko04217(Cellular Processes);ko04964(Organismal Systems)
TRINITY_DN12024_c0_g1	20.97	42.74	-1.0327	0.021421	0.1282	-	-	-	K00262|E1.4.1.4, gdhA; glutamate dehydrogenase (NADP+) [EC:1.4.1.4]	ko00220(Metabolism);ko00250(Metabolism);ko00910(Metabolism);ko01100(Metabolism);ko01120(Metabolism)
TRINITY_DN14395_c0_g1	3.62	0.6	2.5634	0.14072	0.49014	2-oxoglutarate dehydrogenase E1 component [Salvia splendens]	-	-	K00164|OGDH, sucA; 2	ko00020(Metabolism);ko01100(Metabolism);ko01110(Metabolism);ko01120(Metabolism);ko01200(Metabolism)
TRINITY_DN100475_c0_g1	2.12	0	3.602	0.19907	0.60103	2-oxoglutarate dehydrogenase, mitochondrial [Arachis duranensis]|XP_020987133.1 2-oxoglutarate dehydrogenase, mitochondrial [Arachis duranensis]	-	-	K00164|OGDH, sucA; 2	ko00020(Metabolism);ko01100(Metabolism);ko01110(Metabolism);ko01120(Metabolism);ko01200(Metabolism)
TRINITY_DN113730_c0_g1	0.71	2.37	-1.7564	0.41121	0.86499	NADP-specific glutamate dehydrogenase isoform X2 [Coffea arabica]|XP_027169008.1 NADP-specific glutamate dehydrogenase isoform X2 [Coffea eugenioides]	-	-	K00262|E1.4.1.4, gdhA; glutamate dehydrogenase (NADP+) [EC:1.4.1.4]	ko00220(Metabolism);ko00250(Metabolism);ko00910(Metabolism);ko01100(Metabolism);ko01120(Metabolism)
TRINITY_DN121800_c0_g1	0	1.37	-2.8538	0.45179	0.892	glutamate dehydrogenase B-like [Physcomitrella patens]|XP_024382944.1 glutamate dehydrogenase B-like [Physcomitrella patens]|XP_024382945.1 glutamate dehydrogenase B-like [Physcomitrella patens]|XP_024382946.1 glutamate dehydrogenase B-like [Physcomitrella patens]|PNR49577.1 hypothetical protein PHYPA_011473 [Physcomitrella patens]	Glutamate dehydrogenase OS=Vitis vinifera OX=29760 GN=GDH PE=2 SV=1	-	K00261|GLUD1_2, gdhA; glutamate dehydrogenase (NAD(P)+) [EC:1.4.1.3]	ko00220(Metabolism);ko00250(Metabolism);ko00910(Metabolism);ko01100(Metabolism);ko01120(Metabolism);ko01200(Metabolism);ko04217(Cellular Processes);ko04964(Organismal Systems)
TRINITY_DN50598_c0_g1	2.67	0.98	1.4659	0.44023	0.892	glutamate dehydrogenase 1, partial [Olea europaea var. sylvestris]	Glutamate dehydrogenase B OS=Nicotiana plumbaginifolia OX=4092 GN=GDHB PE=2 SV=1	Glu/Leu/Phe/Val dehydrogenase, dimerisation domain	K00261|GLUD1_2, gdhA; glutamate dehydrogenase (NAD(P)+) [EC:1.4.1.3]	ko00220(Metabolism);ko00250(Metabolism);ko00910(Metabolism);ko01100(Metabolism);ko01120(Metabolism);ko01200(Metabolism);ko04217(Cellular Processes);ko04964(Organismal Systems)
TRINITY_DN88317_c0_g1	0.9	0	2.3912	0.55059	0.91689	hypothetical protein PTT_11088 [Pyrenophora teres f. teres 0-1]	NADP-specific glutamate dehydrogenase (Fragment) OS=Chlorella sorokiniana OX=3076 PE=2 SV=1	-	K00262|E1.4.1.4, gdhA; glutamate dehydrogenase (NADP+) [EC:1.4.1.4]	ko00220(Metabolism);ko00250(Metabolism);ko00910(Metabolism);ko01100(Metabolism);ko01120(Metabolism)
TRINITY_DN25935_c0_g1	0	0.9	-2.2574	0.55828	0.91995	2-oxoglutarate dehydrogenase E1 component [Sphingomonas echinoides]	-	2-oxoglutarate dehydrogenase C-terminal;Transketolase, pyrimidine binding domain	K00164|OGDH, sucA; 2	ko00020(Metabolism);ko01100(Metabolism);ko01110(Metabolism);ko01120(Metabolism);ko01200(Metabolism)
TRINITY_DN93055_c0_g1	1.2	0.34	1.8481	0.56816	0.92523	2-oxoglutarate dehydrogenase E1 component [Sphingomonas sp. TF3]|RUN76262.1 2-oxoglutarate dehydrogenase E1 component [Sphingomonas sp. TF3]	-	Transketolase, pyrimidine binding domain	K00164|OGDH, sucA; 2	ko00020(Metabolism);ko01100(Metabolism);ko01110(Metabolism);ko01120(Metabolism);ko01200(Metabolism)
TRINITY_DN5023_c1_g2	0.96	0.33	1.5176	0.61984	0.92643	PREDICTED: 2-oxoglutarate dehydrogenase, mitochondrial-like [Oryza brachyantha]	-	-	K00164|OGDH, sucA; 2	ko00020(Metabolism);ko01100(Metabolism);ko01110(Metabolism);ko01120(Metabolism);ko01200(Metabolism)
TRINITY_DN74474_c0_g1	0.6	0	1.8142	0.65451	0.92643	2-oxoglutarate dehydrogenase, mitochondrial-like [Lactuca sativa]|PLY69559.1 hypothetical protein LSAT_8X58500 [Lactuca sativa]	-	-	K00164|OGDH, sucA; 2	ko00020(Metabolism);ko01100(Metabolism);ko01110(Metabolism);ko01120(Metabolism);ko01200(Metabolism)
