# Supplementary material for: Integrated physiological, transcriptomic, and metabolomic analyses of drought stress alleviation in Ehretia macrophylla Wall. seedlings by SiO2 NPs (silica nanoparticles)
Source: Front Plant Sci. 2024 Feb 2;15:1260140. doi: 10.3389/fpls.2024.1260140 (PMC10869631; doi:10.3389/fpls.2024.1260140)
Supplement: Supplementary file 17 [file Table_8.xlsx]

## Sheet: SD_vs_CK
Table S8 DEGs in "Plant hormone signal transduction" pathway of SD_vs_CK
Gene id	SD_readcount	CK_readcount	log2FoldChange	pvalue	padj	NR_annotation	Swissprot_annotation	Pfam_annotation	KO_annotation	Pathway_annotation
TRINITY_DN571_c1_g1	737.55	1586.08	-1.1053	0.00014906	0.0021959	PREDICTED: auxin transporter-like protein 2 isoform X1 [Vitis vinifera]|CBI30413.3 unnamed protein product, partial [Vitis vinifera]	Auxin transporter-like protein 2 OS=Medicago truncatula OX=3880 GN=LAX2 PE=2 SV=1	Transmembrane amino acid transporter protein	K13946|AUX1, LAX; auxin influx carrier (AUX1 LAX family)	ko04075(Environmental Information Processing)
TRINITY_DN2530_c6_g1	92.03	401.87	-2.1283	4.2783e-07	1.1254e-05	hypothetical protein AQUCO_04500029v1 [Aquilegia coerulea]	Auxin transporter-like protein 4 OS=Medicago truncatula OX=3880 GN=LAX4 PE=2 SV=1	-	K13946|AUX1, LAX; auxin influx carrier (AUX1 LAX family)	ko04075(Environmental Information Processing)
TRINITY_DN22292_c0_g2	18.16	83.14	-2.1749	5.3389e-05	0.00088942	PREDICTED: auxin transporter-like protein 2 [Nicotiana tomentosiformis]|XP_009610290.1 PREDICTED: auxin transporter-like protein 2 [Nicotiana tomentosiformis]|XP_016474808.1 PREDICTED: auxin transporter-like protein 2 [Nicotiana tabacum]|XP_016474809.1 PREDICTED: auxin transporter-like protein 2 [Nicotiana tabacum]	Auxin transporter protein 1 OS=Arabidopsis thaliana OX=3702 GN=AUX1 PE=1 SV=1	Transmembrane amino acid transporter protein	K13946|AUX1, LAX; auxin influx carrier (AUX1 LAX family)	ko04075(Environmental Information Processing)
TRINITY_DN11660_c0_g1	3.71	36.61	-3.3213	0.005109	0.043832	protein TRANSPORT INHIBITOR RESPONSE 1-like isoform X1 [Olea europaea var. sylvestris]	Protein TRANSPORT INHIBITOR RESPONSE 1 OS=Arabidopsis thaliana OX=3702 GN=TIR1 PE=1 SV=2	-	K14485|TIR1; transport inhibitor response 1	ko04075(Environmental Information Processing)
TRINITY_DN3077_c0_g1	676	2712.43	-2.0056	3.7308e-11	1.9109e-09	protein TRANSPORT INHIBITOR RESPONSE 1-like [Sesamum indicum]|XP_011082497.1 protein TRANSPORT INHIBITOR RESPONSE 1-like [Sesamum indicum]|XP_011082499.1 protein TRANSPORT INHIBITOR RESPONSE 1-like [Sesamum indicum]	Protein TRANSPORT INHIBITOR RESPONSE 1 OS=Arabidopsis thaliana OX=3702 GN=TIR1 PE=1 SV=2	F-box-like;Leucine Rich repeats (2 copies);Leucine Rich repeat	K14485|TIR1; transport inhibitor response 1	ko04075(Environmental Information Processing)
TRINITY_DN1366_c4_g1	55.69	171.41	-1.6273	0.00019009	0.0027187	-	Protein TRANSPORT INHIBITOR RESPONSE 1 OS=Arabidopsis thaliana OX=3702 GN=TIR1 PE=1 SV=2	-	K14485|TIR1; transport inhibitor response 1	ko04075(Environmental Information Processing)
TRINITY_DN636_c5_g1	2086	177.91	3.5502	2.0126e-14	1.6095e-12	auxin-responsive protein IAA26-like [Coffea eugenioides]|XP_027167496.1 auxin-responsive protein IAA26-like [Coffea eugenioides]	-	AUX/IAA family	K14484|IAA; auxin	ko04075(Environmental Information Processing)
TRINITY_DN2763_c3_g3	560.22	214.66	1.3844	4.3748e-05	0.00074648	PREDICTED: auxin-responsive protein IAA27 [Vitis vinifera]	Auxin-responsive protein IAA27 OS=Arabidopsis thaliana OX=3702 GN=IAA27 PE=1 SV=1	AUX/IAA family	K14484|IAA; auxin	ko04075(Environmental Information Processing)
TRINITY_DN10590_c0_g3	87.43	26.36	1.7285	5.7982e-05	0.00095635	AUX/IAA protein [Trema orientale]	Auxin-responsive protein IAA11 OS=Arabidopsis thaliana OX=3702 GN=IAA11 PE=1 SV=1	-	K14484|IAA; auxin	ko04075(Environmental Information Processing)
TRINITY_DN2492_c1_g1	56.76	14.26	1.9814	0.00061924	0.0075407	-	Auxin-responsive protein IAA18 OS=Arabidopsis thaliana OX=3702 GN=IAA18 PE=1 SV=2	-	K14484|IAA; auxin	ko04075(Environmental Information Processing)
TRINITY_DN2763_c3_g4	12.1	220.38	-4.1904	2.5362e-13	1.7408e-11	unnamed protein product [Coffea canephora]	Auxin-responsive protein IAA27 OS=Arabidopsis thaliana OX=3702 GN=IAA27 PE=1 SV=1	AUX/IAA family	K14484|IAA; auxin	ko04075(Environmental Information Processing)
TRINITY_DN1028_c0_g1	1732.61	3979.27	-1.1995	2.4321e-05	0.00044083	auxin-responsive protein IAA14-like [Coffea eugenioides]	Auxin-responsive protein IAA14 OS=Arabidopsis thaliana OX=3702 GN=IAA14 PE=1 SV=2	AUX/IAA family	K14484|IAA; auxin	ko04075(Environmental Information Processing)
TRINITY_DN1711_c2_g1	1.2	43.82	-5.1373	4.7687e-06	0.00010093	PREDICTED: auxin-responsive protein IAA27-like [Ipomoea nil]	Auxin-responsive protein IAA27 OS=Arabidopsis thaliana OX=3702 GN=IAA27 PE=1 SV=1	-	K14484|IAA; auxin	ko04075(Environmental Information Processing)
TRINITY_DN24_c0_g2	60.52	1340.9	-4.4681	9.3003e-21	1.4437e-18	PREDICTED: auxin-responsive protein IAA17-like [Solanum tuberosum]	Auxin-responsive protein IAA17 OS=Arabidopsis thaliana OX=3702 GN=IAA17 PE=1 SV=2	AUX/IAA family	K14484|IAA; auxin	ko04075(Environmental Information Processing)
TRINITY_DN20111_c0_g1	2.98	43.81	-3.8492	0.0010604	0.011898	auxin-induced protein 22A-like [Abrus precatorius]	Auxin-induced protein AUX22 OS=Glycine max OX=3847 GN=AUX22 PE=2 SV=1	AUX/IAA family	K14484|IAA; auxin	ko04075(Environmental Information Processing)
TRINITY_DN1028_c1_g1	219.85	1574.74	-2.8426	2.3069e-20	3.4147e-18	auxin-induced protein 22D [Sesamum indicum]	Auxin-induced protein 22B OS=Vigna radiata var. radiata OX=3916 GN=AUX22B PE=2 SV=1	AUX/IAA family	K14484|IAA; auxin	ko04075(Environmental Information Processing)
TRINITY_DN20940_c0_g1	196.73	851.48	-2.1168	1.4757e-07	4.2482e-06	auxin-responsive protein IAA20-like isoform X2 [Camellia sinensis]	Auxin-responsive protein IAA10 OS=Oryza sativa subsp. indica OX=39946 GN=IAA10 PE=2 SV=2	AUX/IAA family	K14484|IAA; auxin	ko04075(Environmental Information Processing)
TRINITY_DN2084_c2_g1	138.05	865.36	-2.6496	1.527e-18	1.8619e-16	PREDICTED: auxin response factor 7 isoform X1 [Vitis vinifera]	Auxin response factor 7 OS=Arabidopsis thaliana OX=3702 GN=ARF7 PE=1 SV=2	-	K14486|K14486, ARF; auxin response factor	ko04075(Environmental Information Processing)
TRINITY_DN10675_c0_g1	5.15	29.36	-2.4885	0.00057808	0.0071119	auxin response factor 19-like [Coffea eugenioides]	Auxin response factor 7 OS=Arabidopsis thaliana OX=3702 GN=ARF7 PE=1 SV=2	-	K14486|K14486, ARF; auxin response factor	ko04075(Environmental Information Processing)
TRINITY_DN7993_c2_g1	9.64	41.31	-2.0798	0.0011414	0.012641	auxin response factor 9-like isoform X1 [Camellia sinensis]	Auxin response factor 7 OS=Oryza sativa subsp. japonica OX=39947 GN=ARF7 PE=2 SV=1	-	K14486|K14486, ARF; auxin response factor	ko04075(Environmental Information Processing)
TRINITY_DN1398_c2_g1	321.14	1150.07	-1.8407	1.617e-08	5.5029e-07	indole-3-acetic acid-amido synthetase GH3.10 [Ricinus communis]|EEF44482.1 Indole-3-acetic acid-amido synthetase GH3.5, putative [Ricinus communis]	Indole-3-acetic acid-amido synthetase GH3.10 OS=Arabidopsis thaliana OX=3702 GN=GH3.10 PE=2 SV=1	GH3 auxin-responsive promoter	K14487|GH3; auxin responsive GH3 gene family	ko04075(Environmental Information Processing)
TRINITY_DN50329_c0_g1	8.51	0	5.5342	0.0033426	0.031033	auxin-responsive protein SAUR50-like [Papaver somniferum]	Auxin-induced protein X10A OS=Glycine max OX=3847 PE=2 SV=1	-	K14488|SAUR; SAUR family protein	ko04075(Environmental Information Processing)
TRINITY_DN14898_c0_g2	1617.76	700.95	1.2063	0.00015189	0.0022314	auxin-responsive protein SAUR36-like [Olea europaea var. sylvestris]	Auxin-responsive protein SAUR36 OS=Arabidopsis thaliana OX=3702 GN=SAUR36 PE=2 SV=1	Auxin responsive protein	K14488|SAUR; SAUR family protein	ko04075(Environmental Information Processing)
TRINITY_DN9600_c0_g2	9.06	388.55	-5.4291	2.3443e-15	2.0856e-13	Small auxin-up RNA [Parasponia andersonii]	Auxin-induced protein X10A OS=Glycine max OX=3847 PE=2 SV=1	Auxin responsive protein	K14488|SAUR; SAUR family protein	ko04075(Environmental Information Processing)
TRINITY_DN9600_c0_g1	0.27	11.89	-5.1143	0.0018787	0.019279	Auxin-responsive protein SAUR24 [Vitis vinifera]	Indole-3-acetic acid-induced protein ARG7 OS=Vigna radiata var. radiata OX=3916 GN=ARG7 PE=2 SV=1	-	K14488|SAUR; SAUR family protein	ko04075(Environmental Information Processing)
TRINITY_DN24218_c0_g1	29.8	171.03	-2.5119	3.707e-06	8.0119e-05	auxin-responsive protein SAUR50 [Citrus clementina]|XP_024951735.1 auxin-responsive protein SAUR50 [Citrus sinensis]|ESR48391.1 hypothetical protein CICLE_v10002928mg [Citrus clementina]|KDO84802.1 hypothetical protein CISIN_1g047827mg [Citrus sinensis]	Auxin-responsive protein SAUR50 OS=Arabidopsis thaliana OX=3702 GN=SAUR50 PE=1 SV=1	Auxin responsive protein	K14488|SAUR; SAUR family protein	ko04075(Environmental Information Processing)
TRINITY_DN8421_c0_g1	6.71	147.58	-4.4953	4.9811e-05	0.00083704	auxin-responsive protein SAUR21-like [Camellia sinensis]	Auxin-responsive protein SAUR22 OS=Arabidopsis thaliana OX=3702 GN=SAUR22 PE=2 SV=1	-	K14488|SAUR; SAUR family protein	ko04075(Environmental Information Processing)
TRINITY_DN104401_c0_g1	7.8	415.79	-5.7895	2.7643e-17	3.0154e-15	PREDICTED: auxin-responsive protein SAUR50 [Vitis vinifera]|CAN82489.1 hypothetical protein VITISV_036184 [Vitis vinifera]|RVW93322.1 Auxin-responsive protein SAUR50 [Vitis vinifera]	Auxin-responsive protein SAUR50 OS=Arabidopsis thaliana OX=3702 GN=SAUR50 PE=1 SV=1	Auxin responsive protein	K14488|SAUR; SAUR family protein	ko04075(Environmental Information Processing)
TRINITY_DN52178_c0_g1	0.39	23.66	-6.1098	0.0002684	0.0036684	PREDICTED: auxin-induced protein 15A-like [Populus euphratica]	-	-	K14488|SAUR; SAUR family protein	ko04075(Environmental Information Processing)
TRINITY_DN120566_c0_g1	26.38	300.51	-3.5252	7.393e-07	1.8552e-05	putative small auxin-up RNA [Rosa chinensis]	Auxin-responsive protein SAUR50 OS=Arabidopsis thaliana OX=3702 GN=SAUR50 PE=1 SV=1	Auxin responsive protein	K14488|SAUR; SAUR family protein	ko04075(Environmental Information Processing)
TRINITY_DN26351_c0_g1	1.28	27.87	-4.4504	0.00053175	0.0066162	auxin-responsive protein SAUR24-like [Cucurbita moschata]	Auxin-responsive protein SAUR24 OS=Arabidopsis thaliana OX=3702 GN=SAUR24 PE=2 SV=1	-	K14488|SAUR; SAUR family protein	ko04075(Environmental Information Processing)
TRINITY_DN2429_c0_g1	0.7	18.7	-4.84	0.0010005	0.01132	Auxin-responsive protein SAUR24 [Vitis vinifera]	Auxin-responsive protein SAUR24 OS=Arabidopsis thaliana OX=3702 GN=SAUR24 PE=2 SV=1	-	K14488|SAUR; SAUR family protein	ko04075(Environmental Information Processing)
TRINITY_DN26351_c0_g2	0.62	16.16	-4.6802	0.0059916	0.049855	auxin-responsive protein SAUR21-like [Cucurbita pepo subsp. pepo]	Auxin-responsive protein SAUR20 OS=Arabidopsis thaliana OX=3702 GN=SAUR20 PE=2 SV=1	-	K14488|SAUR; SAUR family protein	ko04075(Environmental Information Processing)
TRINITY_DN1356_c1_g1	292.86	747.28	-1.3533	0.00031408	0.0041988	PREDICTED: histidine kinase 4 isoform X1 [Vitis vinifera]|XP_019075175.1 PREDICTED: histidine kinase 4 isoform X1 [Vitis vinifera]	Histidine kinase 4 OS=Arabidopsis thaliana OX=3702 GN=AHK4 PE=1 SV=1	CHASE domain;Histidine kinase-, DNA gyrase B-, and HSP90-like ATPase;His Kinase A (phospho-acceptor) domain;Response regulator receiver domain	K14489|AHK2_3_4; arabidopsis histidine kinase 2/3/4 (cytokinin receptor) [EC:2.7.13.3]	ko04075(Environmental Information Processing)
TRINITY_DN5988_c0_g1	267.48	99.61	1.421	1.7734e-05	0.00033088	PREDICTED: histidine-containing phosphotransfer protein 1-like isoform X2 [Juglans regia]	-	-	K14490|AHP; histidine	ko04075(Environmental Information Processing)
TRINITY_DN34_c1_g2	75.97	390.74	-2.3583	3.7989e-13	2.5483e-11	hypothetical protein B456_011G182900 [Gossypium raimondii]	Histidine-containing phosphotransfer protein 1 OS=Arabidopsis thaliana OX=3702 GN=AHP1 PE=1 SV=1	-	-	-
TRINITY_DN9958_c1_g1	99.2	321.73	-1.6932	7.558e-06	0.0001529	histidine-containing phosphotransfer protein [Catharanthus roseus]	Histidine-containing phosphotransfer protein 1 OS=Arabidopsis thaliana OX=3702 GN=AHP1 PE=1 SV=1	-	K14490|AHP; histidine	ko04075(Environmental Information Processing)
TRINITY_DN16861_c0_g1	50.7	5.17	3.2878	0.0059437	0.049547	two-component response regulator ORR9-like [Sesamum indicum]	Two-component response regulator ORR9 OS=Oryza sativa subsp. indica OX=39946 GN=RR9 PE=2 SV=1	Response regulator receiver domain	K14492|ARR-A; two-component response regulator ARR	ko04075(Environmental Information Processing)
TRINITY_DN6859_c0_g1	6.81	67.5	-3.2956	5.6601e-09	2.0882e-07	two-component response regulator ARR9 isoform X1 [Abrus precatorius]	Two-component response regulator ARR9 OS=Arabidopsis thaliana OX=3702 GN=ARR9 PE=1 SV=1	Response regulator receiver domain	K14492|ARR-A; two-component response regulator ARR	ko04075(Environmental Information Processing)
TRINITY_DN185_c0_g1	2106.96	278.32	2.9201	7.4977e-23	1.3924e-20	PREDICTED: gibberellin receptor GID1B-like [Nicotiana sylvestris]|XP_016489970.1 PREDICTED: gibberellin receptor GID1B-like [Nicotiana tabacum]	Gibberellin receptor GID1B OS=Arabidopsis thaliana OX=3702 GN=GID1B PE=1 SV=1	alpha/beta hydrolase fold;Carboxylesterase family	K14493|GID1; gibberellin receptor GID1 [EC:3.-.-.	ko04075(Environmental Information Processing)
TRINITY_DN109905_c0_g1	193.36	470.55	-1.2822	1.4608e-07	4.2124e-06	F-box protein GID2-like [Coffea arabica]|XP_027148586.1 F-box protein GID2 [Coffea eugenioides]	F-box protein GID2 OS=Arabidopsis thaliana OX=3702 GN=GID2 PE=1 SV=1	F-box domain;F-box-like	K14495|GID2, SLY1; F	ko04075(Environmental Information Processing)
TRINITY_DN22702_c0_g1	9.7	53.58	-2.4837	0.0012325	0.013511	PREDICTED: DELLA protein DWARF8-like [Ipomoea nil]	DELLA protein GAI OS=Arabidopsis thaliana OX=3702 GN=GAI PE=1 SV=1	Transcriptional regulator DELLA protein N terminal;GRAS domain family	K14494|DELLA; DELLA protein	ko04075(Environmental Information Processing)
TRINITY_DN1995_c0_g1	1677.28	4817.26	-1.5222	1.6661e-06	3.8878e-05	PREDICTED: transcription factor PIF4 [Capsicum annuum]|PHT75765.1 hypothetical protein T459_19287 [Capsicum annuum]	Transcription factor PIF4 OS=Arabidopsis thaliana OX=3702 GN=PIF4 PE=1 SV=1	Helix-loop-helix DNA-binding domain	K16189|PIF4; phytochrome	ko04075(Environmental Information Processing)
TRINITY_DN22868_c0_g1	15.16	139.65	-3.2166	9.9129e-15	8.2041e-13	abscisic acid receptor PYR1 [Solanum lycopersicum]	Abscisic acid receptor PYL1 OS=Arabidopsis thaliana OX=3702 GN=PYL1 PE=1 SV=1	Polyketide cyclase / dehydrase and lipid transport;Polyketide cyclase / dehydrase and lipid transport	K14496|PYL; abscisic acid receptor PYR/PYL family	ko04016(Environmental Information Processing);ko04075(Environmental Information Processing)
TRINITY_DN13365_c0_g1	22.26	76.27	-1.7711	0.00023317	0.0032481	PREDICTED: abscisic acid receptor PYL2-like [Nicotiana tabacum]|XP_009614897.2 PREDICTED: abscisic acid receptor PYL2-like [Nicotiana tomentosiformis]	Abscisic acid receptor PYL2 OS=Arabidopsis thaliana OX=3702 GN=PYL2 PE=1 SV=1	Polyketide cyclase / dehydrase and lipid transport	K14496|PYL; abscisic acid receptor PYR/PYL family	ko04016(Environmental Information Processing);ko04075(Environmental Information Processing)
TRINITY_DN18983_c1_g1	22.01	75.29	-1.7757	0.0053989	0.0458	abscisic acid receptor PYL4-like [Manihot esculenta]|OAY41546.1 hypothetical protein MANES_09G110800 [Manihot esculenta]	Abscisic acid receptor PYL4 OS=Arabidopsis thaliana OX=3702 GN=PYL4 PE=1 SV=1	Polyketide cyclase / dehydrase and lipid transport	K14496|PYL; abscisic acid receptor PYR/PYL family	ko04016(Environmental Information Processing);ko04075(Environmental Information Processing)
TRINITY_DN28466_c0_g1	161.92	752.33	-2.2136	1.2093e-13	8.6948e-12	abscisic acid receptor PYL11-like [Coffea eugenioides]	Abscisic acid receptor PYL11 OS=Arabidopsis thaliana OX=3702 GN=PYL11 PE=1 SV=1	Polyketide cyclase / dehydrase and lipid transport	K14496|PYL; abscisic acid receptor PYR/PYL family	ko04016(Environmental Information Processing);ko04075(Environmental Information Processing)
TRINITY_DN5492_c0_g1	1367.24	64.68	4.4	2.0575e-07	5.7592e-06	Serine/threonine protein phosphatase [Handroanthus impetiginosus]	Protein phosphatase 2C 51 OS=Oryza sativa subsp. japonica OX=39947 GN=PP2C51 PE=1 SV=1	Protein phosphatase 2C	K14497|PP2C; protein phosphatase 2C [EC:3.1.3.16]	ko04016(Environmental Information Processing);ko04075(Environmental Information Processing)
TRINITY_DN7316_c1_g1	29.76	3.45	3.0738	0.00083472	0.0097126	-	Probable protein phosphatase 2C 6 OS=Oryza sativa subsp. japonica OX=39947 GN=PP2C06 PE=1 SV=1	-	K14497|PP2C; protein phosphatase 2C [EC:3.1.3.16]	ko04016(Environmental Information Processing);ko04075(Environmental Information Processing)
TRINITY_DN5869_c0_g1	8540.62	3729.96	1.1951	0.0002716	0.0037044	protein phosphatase 2C 37-like [Sesamum indicum]	Protein phosphatase 2C 37 OS=Arabidopsis thaliana OX=3702 GN=PP2CA PE=1 SV=1	Protein phosphatase 2C	K14497|PP2C; protein phosphatase 2C [EC:3.1.3.16]	ko04016(Environmental Information Processing);ko04075(Environmental Information Processing)
TRINITY_DN86431_c0_g1	64.05	6.48	3.2988	0.0029243	0.027699	hypothetical protein GOBAR_AA24738 [Gossypium barbadense]	Protein phosphatase 2C 51 OS=Oryza sativa subsp. japonica OX=39947 GN=PP2C51 PE=1 SV=1	-	K14497|PP2C; protein phosphatase 2C [EC:3.1.3.16]	ko04016(Environmental Information Processing);ko04075(Environmental Information Processing)
TRINITY_DN3644_c0_g3	162.19	71.49	1.1791	0.0033053	0.030745	PREDICTED: serine/threonine-protein kinase SAPK3-like [Nicotiana tomentosiformis]|XP_016481754.1 PREDICTED: serine/threonine-protein kinase SAPK3-like [Nicotiana tabacum]	Serine/threonine-protein kinase SAPK3 OS=Oryza sativa subsp. japonica OX=39947 GN=SAPK3 PE=1 SV=1	Protein kinase domain;Protein tyrosine kinase	K14498|SNRK2; serine/threonine	ko04016(Environmental Information Processing);ko04075(Environmental Information Processing)
TRINITY_DN16101_c0_g1	2877.01	180.81	3.9898	4.1831e-33	1.7897e-30	hypothetical protein F511_12463 [Dorcoceras hygrometricum]	Serine/threonine-protein kinase SAPK10 OS=Oryza sativa subsp. japonica OX=39947 GN=SAPK10 PE=1 SV=1	Protein kinase domain;Protein kinase domain;Protein tyrosine kinase	K14498|SNRK2; serine/threonine	ko04016(Environmental Information Processing);ko04075(Environmental Information Processing)
TRINITY_DN3944_c0_g1	85.37	546.47	-2.6734	3.1085e-20	4.5292e-18	Serine/threonine protein kinase [Handroanthus impetiginosus]	Serine/threonine-protein kinase SRK2C OS=Arabidopsis thaliana OX=3702 GN=SRK2C PE=1 SV=1	Protein kinase domain	K14498|SNRK2; serine/threonine	ko04016(Environmental Information Processing);ko04075(Environmental Information Processing)
TRINITY_DN3644_c2_g1	12.14	47.74	-1.9919	0.00051654	0.0064571	serine/threonine-protein kinase SAPK3-like [Dendrobium catenatum]|PKU80471.1 Serine/threonine-protein kinase SAPK3 [Dendrobium catenatum]	Serine/threonine-protein kinase SAPK3 OS=Oryza sativa subsp. japonica OX=39947 GN=SAPK3 PE=1 SV=1	-	K14498|SNRK2; serine/threonine	ko04016(Environmental Information Processing);ko04075(Environmental Information Processing)
TRINITY_DN21587_c0_g1	317.2	140.44	1.1756	3.3036e-06	7.2111e-05	PREDICTED: ABSCISIC ACID-INSENSITIVE 5-like protein 2 isoform X2 [Nicotiana attenuata]	ABSCISIC ACID-INSENSITIVE 5-like protein 2 OS=Arabidopsis thaliana OX=3702 GN=DPBF3 PE=1 SV=1	bZIP transcription factor;Basic region leucine zipper	K14432|ABF; ABA responsive element binding factor	ko04075(Environmental Information Processing)
TRINITY_DN1473_c2_g1	1034.5	435.35	1.2482	4.1127e-06	8.8074e-05	PREDICTED: G-box-binding factor 4-like [Capsicum annuum]|XP_016539163.1 PREDICTED: G-box-binding factor 4-like [Capsicum annuum]	bZIP transcription factor 12 OS=Oryza sativa subsp. japonica OX=39947 GN=BZIP12 PE=2 SV=1	bZIP transcription factor;Basic region leucine zipper	K14432|ABF; ABA responsive element binding factor	ko04075(Environmental Information Processing)
TRINITY_DN585_c1_g1	711.48	48.43	3.8706	1.9469e-20	2.9212e-18	ethylene receptor 2-like [Olea europaea var. sylvestris]	Ethylene receptor 2 OS=Arabidopsis thaliana OX=3702 GN=ETR2 PE=1 SV=2	GAF domain;Histidine kinase-, DNA gyrase B-, and HSP90-like ATPase;His Kinase A (phospho-acceptor) domain;Response regulator receiver domain	K14509|ETR, ERS; ethylene receptor [EC:2.7.13.	ko04016(Environmental Information Processing);ko04075(Environmental Information Processing)
TRINITY_DN11791_c0_g1	18.31	127.97	-2.7824	2.0724e-07	5.7939e-06	ethylene receptor 2-like [Olea europaea var. sylvestris]	Ethylene receptor 2 OS=Arabidopsis thaliana OX=3702 GN=ETR2 PE=1 SV=2	GAF domain;Histidine kinase-, DNA gyrase B-, and HSP90-like ATPase	K14509|ETR, ERS; ethylene receptor [EC:2.7.13.	ko04016(Environmental Information Processing);ko04075(Environmental Information Processing)
TRINITY_DN2067_c0_g5	13.28	190	-3.8106	5.2422e-12	3.0384e-10	-	-	Protein of unknown function (DUF1639)	-	-
TRINITY_DN3635_c0_g1	925.99	1862.31	-1.0077	0.00084791	0.0098387	EIN3-binding F-box protein 1-like [Sesamum indicum]	EIN3-binding F-box protein 2 OS=Arabidopsis thaliana OX=3702 GN=EBF2 PE=1 SV=1	Leucine Rich repeats (2 copies);Leucine Rich repeat	K14515|EBF1_2; EIN3-binding F	ko04016(Environmental Information Processing);ko04075(Environmental Information Processing)
TRINITY_DN25440_c0_g1	48.6	263.82	-2.4335	1.0459e-06	2.5459e-05	Ethylene-responsive transcription factor 1B like [Actinidia chinensis var. chinensis]	Ethylene-responsive transcription factor 1B OS=Arabidopsis thaliana OX=3702 GN=ERF1B PE=1 SV=2	AP2 domain	K14516|ERF1; ethylene	ko04016(Environmental Information Processing);ko04075(Environmental Information Processing)
TRINITY_DN12426_c0_g1	159.34	1758.38	-3.4674	1.943e-12	1.1864e-10	BRI1 kinase inhibitor 1 [Prunus persica]|ONI33638.1 hypothetical protein PRUPE_1G437500 [Prunus persica]	BRI1 kinase inhibitor 1 OS=Arabidopsis thaliana OX=3702 GN=BKI1 PE=1 SV=1	-	K14499|BKI1; BRI1 kinase inhibitor 1	ko04075(Environmental Information Processing)
TRINITY_DN4175_c1_g1	6.5	26.23	-2.0015	0.0057043	0.047924	hypothetical protein CISIN_1g014750mg [Citrus sinensis]	Shaggy-related protein kinase eta OS=Arabidopsis thaliana OX=3702 GN=ASK7 PE=1 SV=2	-	K14502|BIN2; protein brassinosteroid insensitive 2 [EC:2.7.11.1]	ko04075(Environmental Information Processing)
TRINITY_DN4596_c0_g1	23.71	236.31	-3.3204	2.4403e-06	5.491e-05	cyclin-D3-1-like isoform X2 [Herrania umbratica]	Cyclin-D3-3 OS=Arabidopsis thaliana OX=3702 GN=CYCD3-3 PE=2 SV=1	Cyclin, C-terminal domain;Cyclin, N-terminal domain	K14505|CYCD3; cyclin D3, plant	ko04075(Environmental Information Processing)
TRINITY_DN1377_c1_g1	50.68	257.23	-2.3426	2.4823e-06	5.5753e-05	cyclin-D3-1-like [Nicotiana tabacum]|XP_009606822.1 PREDICTED: cyclin-D3-1-like [Nicotiana tomentosiformis]|BAE93057.1 cyclin [Nicotiana tabacum]	Cyclin-D3-3 OS=Arabidopsis thaliana OX=3702 GN=CYCD3-3 PE=2 SV=1	Cyclin, C-terminal domain;Cyclin, N-terminal domain	K14505|CYCD3; cyclin D3, plant	ko04075(Environmental Information Processing)
TRINITY_DN233_c0_g1	159.06	571.02	-1.8461	3.3429e-07	9.0086e-06	cyclin D-like protein [Nicotiana tabacum]	Cyclin-D3-3 OS=Arabidopsis thaliana OX=3702 GN=CYCD3-3 PE=2 SV=1	Cyclin, C-terminal domain;Cyclin, N-terminal domain	K14505|CYCD3; cyclin D3, plant	ko04075(Environmental Information Processing)
TRINITY_DN19998_c0_g1	1.67	42.01	-4.5594	1.2944e-05	0.00024897	unnamed protein product, partial [Vitis vinifera]	-	-	K14505|CYCD3; cyclin D3, plant	ko04075(Environmental Information Processing)
TRINITY_DN5909_c0_g1	5425.35	15342.8	-1.4999	3.3069e-10	1.471e-08	hypothetical protein CDL12_00708 [Handroanthus impetiginosus]	Jasmonic acid-amido synthetase JAR1 OS=Oryza sativa subsp. japonica OX=39947 GN=GH3.5 PE=2 SV=1	Protein of unknown function (DUF3493);GH3 auxin-responsive promoter	K14506|JAR1_4_6; jasmonic acid	ko04075(Environmental Information Processing)
RINITY_DN194_c1_g1	4918.01	1243.71	1.9835	0.00090769	0.010429	protein TIFY 10A [Coffea eugenioides]	Protein TIFY 10A OS=Arabidopsis thaliana OX=3702 GN=TIFY10A PE=1 SV=1	Divergent CCT motif;tify domain	K13464|JAZ; jasmonate ZIM domain	ko04075(Environmental Information Processing)
TRINITY_DN194_c2_g2	2333.32	916.84	1.3477	0.003576	0.032814	protein TIFY 10A [Coffea eugenioides]	Protein TIFY 11A OS=Arabidopsis thaliana OX=3702 GN=TIFY11A PE=1 SV=1	tify domain	K13464|JAZ; jasmonate ZIM domain	ko04075(Environmental Information Processing)
TRINITY_DN1488_c1_g1	511.28	1623.86	-1.6661	6.2454e-06	0.00012896	regulatory protein NPR3-like, partial [Camellia sinensis]	BTB/POZ domain and ankyrin repeat-containing protein NPR2 OS=Oryza sativa subsp. japonica OX=39947 GN=NPR2 PE=1 SV=1	Ankyrin repeat;Ankyrin repeats (3 copies);Ankyrin repeat;Ankyrin repeats (many copies);BTB/POZ domain;Domain of unknown function (DUF3420);NPR1/NIM1 like defence protein C terminal	K14508|NPR1; regulatory protein NPR1	ko04075(Environmental Information Processing)
TRINITY_DN149_c0_g2	619.7	3287.96	-2.4085	1.9411e-10	8.9705e-09	pathogenesis-related protein PR-1 type-like [Cynara cardunculus var. scolymus]	Pathogenesis-related protein 1A OS=Nicotiana tabacum OX=4097 PE=1 SV=1	Cysteine-rich secretory protein family	K13449|PR1; pathogenesis	ko04016(Environmental Information Processing);ko04075(Environmental Information Processing);ko04626(Organismal Systems)
TRINITY_DN17066_c1_g1	16.12	650.1	-5.3413	1.9636e-22	3.5592e-20	basic form of pathogenesis-related protein 1-like [Olea europaea var. sylvestris]	Basic form of pathogenesis-related protein 1 OS=Nicotiana tabacum OX=4097 PE=3 SV=1	Cysteine-rich secretory protein family	K13449|PR1; pathogenesis	ko04016(Environmental Information Processing);ko04075(Environmental Information Processing);ko04626(Organismal Systems)

## Sheet:  SD_vs_NPs-SD
Table S6 DEGs in "Plant hormone signal transduction" pathway of SD_vs_NPs-SD
Gene id	SD_readcount	NPs-SD_readcount	log2FoldChange	pvalue	padj	NR_annotation	Swissprot_annotation	Pfam_annotation	KO_annotation	Pathway_annotation
TRINITY_DN2530_c6_g1	98.5	281.14	-1.5162	1.7315e-05	0.00031586	hypothetical protein AQUCO_04500029v1 [Aquilegia coerulea]	Auxin transporter-like protein 4 OS=Medicago truncatula OX=3880 GN=LAX4 PE=2 SV=1	-	K13946|AUX1, LAX; auxin influx carrier (AUX1 LAX family)	ko04075(Environmental Information Processing)
TRINITY_DN3077_c0_g1	722.14	1704.73	-1.2405	1.0453e-06	2.5535e-05	protein TRANSPORT INHIBITOR RESPONSE 1-like [Sesamum indicum]|XP_011082497.1 protein TRANSPORT INHIBITOR RESPONSE 1-like [Sesamum indicum]|XP_011082499.1 protein TRANSPORT INHIBITOR RESPONSE 1-like [Sesamum indicum]	Protein TRANSPORT INHIBITOR RESPONSE 1 OS=Arabidopsis thaliana OX=3702 GN=TIR1 PE=1 SV=2	F-box-like;Leucine Rich repeats (2 copies);Leucine Rich repeat	K14485|TIR1; transport inhibitor response 1	ko04075(Environmental Information Processing)
TRINITY_DN4036_c0_g1	902.06	1823.86	-1.0161	0.0035762	0.030743	Auxin-induced protein like [Actinidia chinensis var. chinensis]|PSR94834.1 Auxin-induced protein like [Actinidia chinensis var. chinensis]	Auxin-induced protein 22D OS=Vigna radiata var. radiata OX=3916 GN=AUX22D PE=2 SV=1	-	K14484|IAA; auxin	ko04075(Environmental Information Processing)
TRINITY_DN1028_c0_g2	35.67	157.5	-2.1394	4.7776e-06	0.0001004	PREDICTED: auxin-responsive protein IAA14 [Vitis vinifera]	Auxin-induced protein AUX28 OS=Glycine max OX=3847 GN=AUX28 PE=2 SV=1	AUX/IAA family	K14484|IAA; auxin	ko04075(Environmental Information Processing)
TRINITY_DN12528_c0_g1	16.86	77.56	-2.2094	8.9184e-07	2.2101e-05	PREDICTED: auxin-responsive protein IAA14 [Vitis vinifera]	Auxin-induced protein AUX28 OS=Glycine max OX=3847 GN=AUX28 PE=2 SV=1	AUX/IAA family	K14484|IAA; auxin	ko04075(Environmental Information Processing)
TRINITY_DN24_c0_g2	65.36	463.46	-2.8255	1.54e-09	6.5884e-08	PREDICTED: auxin-responsive protein IAA17-like [Solanum tuberosum]	Auxin-responsive protein IAA17 OS=Arabidopsis thaliana OX=3702 GN=IAA17 PE=1 SV=2	AUX/IAA family	K14484|IAA; auxin	ko04075(Environmental Information Processing)
TRINITY_DN20940_c0_g1	210.03	766.79	-1.8719	5.9851e-09	2.2849e-07	auxin-responsive protein IAA20-like isoform X2 [Camellia sinensis]	Auxin-responsive protein IAA10 OS=Oryza sativa subsp. indica OX=39946 GN=IAA10 PE=2 SV=2	AUX/IAA family	K14484|IAA; auxin	ko04075(Environmental Information Processing)
TRINITY_DN6455_c2_g1	8.49	48.1	-2.4839	0.00034099	0.0042224	Aux/IAA1, partial [Mirabilis jalapa]	Auxin-responsive protein IAA7 OS=Arabidopsis thaliana OX=3702 GN=IAA7 PE=1 SV=1	-	K14484|IAA; auxin	ko04075(Environmental Information Processing)
TRINITY_DN1028_c1_g1	235.7	802.07	-1.7682	6.866e-07	1.7387e-05	auxin-induced protein 22D [Sesamum indicum]	Auxin-induced protein 22B OS=Vigna radiata var. radiata OX=3916 GN=AUX22B PE=2 SV=1	AUX/IAA family	K14484|IAA; auxin	ko04075(Environmental Information Processing)
TRINITY_DN2352_c0_g1	789.64	2237.85	-1.5027	1.3758e-06	3.2799e-05	auxin-responsive protein IAA9-like [Coffea arabica]|XP_027094469.1 auxin-responsive protein IAA9-like [Coffea arabica]	Auxin-responsive protein IAA8 OS=Arabidopsis thaliana OX=3702 GN=IAA8 PE=1 SV=1	AUX/IAA family	K14484|IAA; auxin	ko04075(Environmental Information Processing)
TRINITY_DN7336_c0_g1	460.54	1064.14	-1.2067	1.3329e-05	0.00024998	PREDICTED: auxin-responsive protein IAA17-like [Nicotiana sylvestris]|XP_016490938.1 PREDICTED: auxin-responsive protein IAA17-like [Nicotiana tabacum]	Auxin-responsive protein IAA17 OS=Arabidopsis thaliana OX=3702 GN=IAA17 PE=1 SV=2	AUX/IAA family	K14484|IAA; auxin	ko04075(Environmental Information Processing)
TRINITY_DN2829_c0_g1	854.52	380.59	1.1658	1.6403e-07	4.7205e-06	auxin response factor 18 isoform X1 [Sesamum indicum]	Auxin response factor 18 OS=Arabidopsis thaliana OX=3702 GN=ARF18 PE=1 SV=1	Auxin response factor;AUX/IAA family;B3 DNA binding domain	K14486|K14486, ARF; auxin response factor	ko04075(Environmental Information Processing)
TRINITY_DN3111_c0_g1	6.71	50.63	-2.9781	1.9018e-06	4.3877e-05	auxin response factor 19-like isoform X1 [Helianthus annuus]	Auxin response factor 16 OS=Oryza sativa subsp. japonica OX=39947 GN=ARF16 PE=2 SV=1	Auxin response factor	K14486|K14486, ARF; auxin response factor	ko04075(Environmental Information Processing)
TRINITY_DN2084_c2_g1	147.84	881.08	-2.5773	2.0387e-26	6.2045e-24	PREDICTED: auxin response factor 7 isoform X1 [Vitis vinifera]	Auxin response factor 7 OS=Arabidopsis thaliana OX=3702 GN=ARF7 PE=1 SV=2	-	K14486|K14486, ARF; auxin response factor	ko04075(Environmental Information Processing)
TRINITY_DN10675_c0_g1	5.56	51.18	-3.1743	4.0622e-08	1.3199e-06	auxin response factor 19-like [Coffea eugenioides]	Auxin response factor 7 OS=Arabidopsis thaliana OX=3702 GN=ARF7 PE=1 SV=2	-	K14486|K14486, ARF; auxin response factor	ko04075(Environmental Information Processing)
TRINITY_DN7993_c2_g1	10.39	54.65	-2.3719	2.2084e-05	0.0003912	auxin response factor 9-like isoform X1 [Camellia sinensis]	Auxin response factor 7 OS=Oryza sativa subsp. japonica OX=39947 GN=ARF7 PE=2 SV=1	-	K14486|K14486, ARF; auxin response factor	ko04075(Environmental Information Processing)
TRINITY_DN56976_c0_g1	47.96	2.96	4.0466	2.6404e-05	0.00045808	PREDICTED: probable indole-3-acetic acid-amido synthetase GH3.1 [Theobroma cacao]	Probable indole-3-acetic acid-amido synthetase GH3.1 OS=Arabidopsis thaliana OX=3702 GN=GH3.1 PE=2 SV=1	GH3 auxin-responsive promoter	K14487|GH3; auxin responsive GH3 gene family	ko04075(Environmental Information Processing)
TRINITY_DN1398_c2_g1	343.48	1723.11	-2.3273	1.0478e-18	1.4817e-16	indole-3-acetic acid-amido synthetase GH3.10 [Ricinus communis]|EEF44482.1 Indole-3-acetic acid-amido synthetase GH3.5, putative [Ricinus communis]	Indole-3-acetic acid-amido synthetase GH3.10 OS=Arabidopsis thaliana OX=3702 GN=GH3.10 PE=2 SV=1	GH3 auxin-responsive promoter	K14487|GH3; auxin responsive GH3 gene family	ko04075(Environmental Information Processing)
TRINITY_DN50329_c0_g1	9.18	0	5.731	0.00036932	0.0045196	auxin-responsive protein SAUR50-like [Papaver somniferum]	Auxin-induced protein X10A OS=Glycine max OX=3847 PE=2 SV=1	-	K14488|SAUR; SAUR family protein	ko04075(Environmental Information Processing)
TRINITY_DN14898_c0_g2	1741.44	633.84	1.4577	6.1562e-08	1.9267e-06	auxin-responsive protein SAUR36-like [Olea europaea var. sylvestris]	Auxin-responsive protein SAUR36 OS=Arabidopsis thaliana OX=3702 GN=SAUR36 PE=2 SV=1	Auxin responsive protein	K14488|SAUR; SAUR family protein	ko04075(Environmental Information Processing)
TRINITY_DN9600_c0_g2	9.61	99.98	-3.3809	1.1333e-07	3.3572e-06	Small auxin-up RNA [Parasponia andersonii]	Auxin-induced protein X10A OS=Glycine max OX=3847 PE=2 SV=1	Auxin responsive protein	K14488|SAUR; SAUR family protein	ko04075(Environmental Information Processing)
TRINITY_DN8421_c0_g1	7.08	170.33	-4.6094	0.0011022	0.011485	auxin-responsive protein SAUR21-like [Camellia sinensis]	Auxin-responsive protein SAUR22 OS=Arabidopsis thaliana OX=3702 GN=SAUR22 PE=2 SV=1	-	K14488|SAUR; SAUR family protein	ko04075(Environmental Information Processing)
TRINITY_DN104401_c0_g1	8.26	49.61	-2.6302	0.00028283	0.0035871	PREDICTED: auxin-responsive protein SAUR50 [Vitis vinifera]|CAN82489.1 hypothetical protein VITISV_036184 [Vitis vinifera]|RVW93322.1 Auxin-responsive protein SAUR50 [Vitis vinifera]	Auxin-responsive protein SAUR50 OS=Arabidopsis thaliana OX=3702 GN=SAUR50 PE=1 SV=1	Auxin responsive protein	K14488|SAUR; SAUR family protein	ko04075(Environmental Information Processing)
TRINITY_DN52178_c0_g1	0.41	14.41	-5.2875	0.00056047	0.006468	PREDICTED: auxin-induced protein 15A-like [Populus euphratica]	-	-	K14488|SAUR; SAUR family protein	ko04075(Environmental Information Processing)
TRINITY_DN120566_c0_g1	27.96	110.87	-2.0068	0.00051522	0.0060057	putative small auxin-up RNA [Rosa chinensis]	Auxin-responsive protein SAUR50 OS=Arabidopsis thaliana OX=3702 GN=SAUR50 PE=1 SV=1	Auxin responsive protein	K14488|SAUR; SAUR family protein	ko04075(Environmental Information Processing)
TRINITY_DN9750_c0_g1	28.33	205.24	-2.8371	5.5962e-10	2.5742e-08	auxin-induced protein X10A-like [Solanum lycopersicum]	Auxin-responsive protein SAUR32 OS=Arabidopsis thaliana OX=3702 GN=SAUR32 PE=2 SV=1	Auxin responsive protein	K14488|SAUR; SAUR family protein	ko04075(Environmental Information Processing)
TRINITY_DN7445_c0_g1	816.77	1790.64	-1.1315	0.00030372	0.0038258	auxin-responsive protein SAUR40-like [Olea europaea var. sylvestris]	-	Auxin responsive protein	K14488|SAUR; SAUR family protein	ko04075(Environmental Information Processing)
TRINITY_DN1356_c1_g1	313.16	797.09	-1.3503	1.0455e-05	0.00020185	PREDICTED: histidine kinase 4 isoform X1 [Vitis vinifera]|XP_019075175.1 PREDICTED: histidine kinase 4 isoform X1 [Vitis vinifera]	Histidine kinase 4 OS=Arabidopsis thaliana OX=3702 GN=AHK4 PE=1 SV=1	CHASE domain;Histidine kinase-, DNA gyrase B-, and HSP90-like ATPase;His Kinase A (phospho-acceptor) domain;Response regulator receiver domain	K14489|AHK2_3_4; arabidopsis histidine kinase 2/3/4 (cytokinin receptor) [EC:2.7.13.3]	ko04075(Environmental Information Processing)
TRINITY_DN2128_c1_g1	34.05	450.26	-3.7299	2.6135e-25	7.177e-23	histidine-containing phosphotransfer protein 4-like [Olea europaea var. sylvestris]	Pseudo histidine-containing phosphotransfer protein 5 OS=Oryza sativa subsp. japonica OX=39947 GN=PHP5 PE=2 SV=1	Hpt domain	K14490|AHP; histidine	ko04075(Environmental Information Processing)
TRINITY_DN1910_c2_g1	121.41	388.59	-1.6829	1.0146e-05	0.00019649	histidine-containing phosphotransfer protein [Actinidia chinensis var. chinensis]	Pseudo histidine-containing phosphotransfer protein 5 OS=Oryza sativa subsp. japonica OX=39947 GN=PHP5 PE=2 SV=1	Hpt domain	K14490|AHP; histidine	ko04075(Environmental Information Processing)
TRINITY_DN9958_c1_g1	106.95	290.99	-1.4381	6.4568e-06	0.00013147	histidine-containing phosphotransfer protein [Catharanthus roseus]	Histidine-containing phosphotransfer protein 1 OS=Arabidopsis thaliana OX=3702 GN=AHP1 PE=1 SV=1	-	K14490|AHP; histidine	ko04075(Environmental Information Processing)
TRINITY_DN9958_c0_g1	365.15	858.41	-1.233	1.89e-07	5.3778e-06	PREDICTED: histidine-containing phosphotransfer protein 1-like [Nicotiana tomentosiformis]	Histidine-containing phosphotransfer protein 1 OS=Arabidopsis thaliana OX=3702 GN=AHP1 PE=1 SV=1	-	K14490|AHP; histidine	ko04075(Environmental Information Processing)
TRINITY_DN16861_c0_g1	55.4	0.65	6.4552	4.404e-07	1.1626e-05	two-component response regulator ORR9-like [Sesamum indicum]	Two-component response regulator ORR9 OS=Oryza sativa subsp. indica OX=39946 GN=RR9 PE=2 SV=1	Response regulator receiver domain	K14492|ARR-A; two-component response regulator ARR	ko04075(Environmental Information Processing)
TRINITY_DN10378_c0_g1	107.49	507.9	-2.2463	3.7864e-13	2.7874e-11	hypothetical protein CCACVL1_25855 [Corchorus capsularis]	Two-component response regulator ARR4 OS=Arabidopsis thaliana OX=3702 GN=ARR4 PE=1 SV=1	Response regulator receiver domain	K14492|ARR-A; two-component response regulator ARR	ko04075(Environmental Information Processing)
TRINITY_DN699_c1_g1	186.1	373.88	-1.0063	0.0012147	0.012456	two-component response regulator ORR9 [Sesamum indicum]	Two-component response regulator ARR9 OS=Arabidopsis thaliana OX=3702 GN=ARR9 PE=1 SV=1	Response regulator receiver domain	K14492|ARR-A; two-component response regulator ARR	ko04075(Environmental Information Processing)
TRINITY_DN6859_c0_g1	7.33	47.26	-2.6774	1.5e-06	3.5402e-05	two-component response regulator ARR9 isoform X1 [Abrus precatorius]	Two-component response regulator ARR9 OS=Arabidopsis thaliana OX=3702 GN=ARR9 PE=1 SV=1	Response regulator receiver domain	K14492|ARR-A; two-component response regulator ARR	ko04075(Environmental Information Processing)
TRINITY_DN16453_c0_g1	384.86	884.83	-1.2009	4.0685e-07	1.0827e-05	two-component response regulator ARR5 [Sesamum indicum]	Two-component response regulator ARR15 OS=Arabidopsis thaliana OX=3702 GN=ARR15 PE=1 SV=1	Response regulator receiver domain	K14492|ARR-A; two-component response regulator ARR	ko04075(Environmental Information Processing)
TRINITY_DN185_c0_g1	2264.33	1073.1	1.0776	0.00042892	0.0051258	PREDICTED: gibberellin receptor GID1B-like [Nicotiana sylvestris]|XP_016489970.1 PREDICTED: gibberellin receptor GID1B-like [Nicotiana tabacum]	Gibberellin receptor GID1B OS=Arabidopsis thaliana OX=3702 GN=GID1B PE=1 SV=1	alpha/beta hydrolase fold;Carboxylesterase family	K14493|GID1; gibberellin receptor GID1 [EC:3.-.-.	ko04075(Environmental Information Processing)
TRINITY_DN109905_c0_g1	207.44	541.89	-1.3844	8.1051e-08	2.4762e-06	F-box protein GID2-like [Coffea arabica]|XP_027148586.1 F-box protein GID2 [Coffea eugenioides]	F-box protein GID2 OS=Arabidopsis thaliana OX=3702 GN=GID2 PE=1 SV=1	F-box domain;F-box-like	K14495|GID2, SLY1; F	ko04075(Environmental Information Processing)
TRINITY_DN1995_c0_g1	1795.68	4797.99	-1.4179	2.7853e-11	1.5587e-09	PREDICTED: transcription factor PIF4 [Capsicum annuum]|PHT75765.1 hypothetical protein T459_19287 [Capsicum annuum]	Transcription factor PIF4 OS=Arabidopsis thaliana OX=3702 GN=PIF4 PE=1 SV=1	Helix-loop-helix DNA-binding domain	K16189|PIF4; phytochrome	ko04075(Environmental Information Processing)
TRINITY_DN13365_c0_g1	23.9	62.24	-1.3719	0.0011512	0.01191	PREDICTED: abscisic acid receptor PYL2-like [Nicotiana tabacum]|XP_009614897.2 PREDICTED: abscisic acid receptor PYL2-like [Nicotiana tomentosiformis]	Abscisic acid receptor PYL2 OS=Arabidopsis thaliana OX=3702 GN=PYL2 PE=1 SV=1	Polyketide cyclase / dehydrase and lipid transport	K14496|PYL; abscisic acid receptor PYR/PYL family	ko04016(Environmental Information Processing);ko04075(Environmental Information Processing)
TRINITY_DN28466_c0_g1	174.1	1547.84	-3.1487	4.1415e-34	2.409e-31	abscisic acid receptor PYL11-like [Coffea eugenioides]	Abscisic acid receptor PYL11 OS=Arabidopsis thaliana OX=3702 GN=PYL11 PE=1 SV=1	Polyketide cyclase / dehydrase and lipid transport	K14496|PYL; abscisic acid receptor PYR/PYL family	ko04016(Environmental Information Processing);ko04075(Environmental Information Processing)
TRINITY_DN16101_c0_g1	3088.59	417.56	2.8863	3.3307e-32	1.71e-29	hypothetical protein F511_12463 [Dorcoceras hygrometricum]	Serine/threonine-protein kinase SAPK10 OS=Oryza sativa subsp. japonica OX=39947 GN=SAPK10 PE=1 SV=1	Protein kinase domain;Protein kinase domain;Protein tyrosine kinase	K14498|SNRK2; serine/threonine	ko04016(Environmental Information Processing);ko04075(Environmental Information Processing)
TRINITY_DN16101_c0_g2	89.69	267.1	-1.572	3.8263e-06	8.2073e-05	serine/threonine protein kinase [Solanum chacoense]	Serine/threonine-protein kinase SRK2A OS=Physcomitrella patens subsp. patens OX=3218 GN=SRK2A PE=1 SV=1	-	K14498|SNRK2; serine/threonine	ko04016(Environmental Information Processing);ko04075(Environmental Information Processing)
TRINITY_DN3644_c0_g3	174.17	632.97	-1.8588	9.8226e-14	7.7687e-12	PREDICTED: serine/threonine-protein kinase SAPK3-like [Nicotiana tomentosiformis]|XP_016481754.1 PREDICTED: serine/threonine-protein kinase SAPK3-like [Nicotiana tabacum]	Serine/threonine-protein kinase SAPK3 OS=Oryza sativa subsp. japonica OX=39947 GN=SAPK3 PE=1 SV=1	Protein kinase domain;Protein tyrosine kinase	K14498|SNRK2; serine/threonine	ko04016(Environmental Information Processing);ko04075(Environmental Information Processing)
TRINITY_DN2418_c0_g1	2272.58	5846.28	-1.363	2.5835e-05	0.00044969	ABSCISIC ACID-INSENSITIVE 5-like protein 5 isoform X1 [Olea europaea var. sylvestris]|XP_022898493.1 ABSCISIC ACID-INSENSITIVE 5-like protein 5 isoform X1 [Olea europaea var. sylvestris]	ABSCISIC ACID-INSENSITIVE 5-like protein 7 OS=Arabidopsis thaliana OX=3702 GN=ABF4 PE=1 SV=1	bZIP transcription factor;Basic region leucine zipper	K14432|ABF; ABA responsive element binding factor	ko04075(Environmental Information Processing)
TRINITY_DN585_c1_g1	765.52	94.39	3.023	1.2006e-25	3.4662e-23	ethylene receptor 2-like [Olea europaea var. sylvestris]	Ethylene receptor 2 OS=Arabidopsis thaliana OX=3702 GN=ETR2 PE=1 SV=2	GAF domain;Histidine kinase-, DNA gyrase B-, and HSP90-like ATPase;His Kinase A (phospho-acceptor) domain;Response regulator receiver domain	K14509|ETR, ERS; ethylene receptor [EC:2.7.13.	ko04016(Environmental Information Processing);ko04075(Environmental Information Processing)
TRINITY_DN6791_c0_g1	60.15	9.3	2.6946	9.1284e-05	0.0013548	Mitogen-activated protein kinase kinase (MAP2K) [Handroanthus impetiginosus]	Mitogen-activated protein kinase kinase 4 OS=Arabidopsis thaliana OX=3702 GN=MKK4 PE=1 SV=1	Protein kinase domain;Protein tyrosine kinase	K13413|MKK4_5; mitogen	ko04016(Environmental Information Processing);ko04075(Environmental Information Processing);ko04626(Organismal Systems)
TRINITY_DN15924_c0_g1	70.92	0.34	7.7136	6.0631e-05	0.00094852	ethylene-responsive transcription factor 1B-like [Quercus suber]	Ethylene-responsive transcription factor 1B OS=Arabidopsis thaliana OX=3702 GN=ERF1B PE=1 SV=2	AP2 domain	K14516|ERF1; ethylene	ko04016(Environmental Information Processing);ko04075(Environmental Information Processing)
TRINITY_DN25440_c0_g1	52.62	333.22	-2.656	4.9348e-10	2.286e-08	Ethylene-responsive transcription factor 1B like [Actinidia chinensis var. chinensis]	Ethylene-responsive transcription factor 1B OS=Arabidopsis thaliana OX=3702 GN=ERF1B PE=1 SV=2	AP2 domain	K14516|ERF1; ethylene	ko04016(Environmental Information Processing);ko04075(Environmental Information Processing)
TRINITY_DN4586_c1_g1	1.11	16.98	-4.0211	0.00039395	0.0047684	PREDICTED: BRI1 kinase inhibitor 1 [Vitis vinifera]	-	-	K14499|BKI1; BRI1 kinase inhibitor 1	ko04075(Environmental Information Processing)
TRINITY_DN12426_c0_g1	169.53	1259.63	-2.8988	3.1766e-15	2.9935e-13	BRI1 kinase inhibitor 1 [Prunus persica]|ONI33638.1 hypothetical protein PRUPE_1G437500 [Prunus persica]	BRI1 kinase inhibitor 1 OS=Arabidopsis thaliana OX=3702 GN=BKI1 PE=1 SV=1	-	K14499|BKI1; BRI1 kinase inhibitor 1	ko04075(Environmental Information Processing)
TRINITY_DN18322_c0_g1	18.3	3.61	2.3739	0.0043968	0.036477	hypothetical protein B456_010G241600 [Gossypium raimondii]	Shaggy-related protein kinase eta OS=Arabidopsis thaliana OX=3702 GN=ASK7 PE=1 SV=2	-	K14502|BIN2; protein brassinosteroid insensitive 2 [EC:2.7.11.1]	ko04075(Environmental Information Processing)
TRINITY_DN19878_c0_g1	7.11	0	5.3694	0.0038051	0.032406	putative xyloglucan endotransglucosylase/hydrolase protein 23 [Vitis vinifera]	Xyloglucan endotransglucosylase/hydrolase 2 OS=Glycine max OX=3847 PE=2 SV=1	-	K14504|TCH4; xyloglucan:xyloglucosyl transferase TCH4 [EC:2.4.1.207]	ko04075(Environmental Information Processing)
TRINITY_DN5909_c0_g1	5805.1	16703.5	-1.5249	6.7844e-09	2.5562e-07	hypothetical protein CDL12_00708 [Handroanthus impetiginosus]	Jasmonic acid-amido synthetase JAR1 OS=Oryza sativa subsp. japonica OX=39947 GN=GH3.5 PE=2 SV=1	Protein of unknown function (DUF3493);GH3 auxin-responsive promoter	K14506|JAR1_4_6; jasmonic acid	ko04075(Environmental Information Processing)
RINITY_DN194_c1_g1	5285.67	619.06	3.0938	2.1784e-43	2.5722e-40	protein TIFY 10A [Coffea eugenioides]	Protein TIFY 10A OS=Arabidopsis thaliana OX=3702 GN=TIFY10A PE=1 SV=1	Divergent CCT motif;tify domain	K13464|JAZ; jasmonate ZIM domain	ko04075(Environmental Information Processing)
TRINITY_DN194_c2_g2	2513.76	858.92	1.5495	1.8713e-09	7.869e-08	protein TIFY 10A [Coffea eugenioides]	Protein TIFY 11A OS=Arabidopsis thaliana OX=3702 GN=TIFY11A PE=1 SV=1	tify domain	K13464|JAZ; jasmonate ZIM domain	ko04075(Environmental Information Processing)
TRINITY_DN4960_c0_g1	1480.96	699.17	1.0832	0.00017395	0.0023572	salt responsive protein 1 [Dorcoceras hygrometricum]	Protein TIFY 10B OS=Arabidopsis thaliana OX=3702 GN=TIFY10B PE=1 SV=1	Divergent CCT motif;tify domain	K13464|JAZ; jasmonate ZIM domain	ko04075(Environmental Information Processing)
TRINITY_DN10401_c0_g1	92.45	9.1	3.3198	4.3653e-11	2.3645e-09	protein TIFY 10B-like [Olea europaea var. sylvestris]	Protein TIFY 10B OS=Arabidopsis thaliana OX=3702 GN=TIFY10B PE=1 SV=1	-	K13464|JAZ; jasmonate ZIM domain	ko04075(Environmental Information Processing)
TRINITY_DN7090_c0_g1	78.46	255.31	-1.7104	6.6993e-08	2.0823e-06	uncharacterized protein LOC113716628 [Coffea arabica]	Transcription factor HBP-1b(c38) OS=Triticum aestivum OX=4565 PE=2 SV=1	-	K14431|TGA; transcription factor TGA	ko04075(Environmental Information Processing)
TRINITY_DN302_c0_g2	89.97	189.73	-1.0817	0.0060639	0.047379	Transcription factor TGA7 [Capsicum annuum]	Transcription factor TGA1 OS=Arabidopsis thaliana OX=3702 GN=TGA1 PE=1 SV=2	Seed dormancy control	K14431|TGA; transcription factor TGA	ko04075(Environmental Information Processing)
