# Supplementary material for: Integrated physiological, transcriptomic, and metabolomic analyses of drought stress alleviation in Ehretia macrophylla Wall. seedlings by SiO2 NPs (silica nanoparticles)
Source: Front Plant Sci. 2024 Feb 2;15:1260140. doi: 10.3389/fpls.2024.1260140 (PMC10869631; doi:10.3389/fpls.2024.1260140)
Supplement: Supplementary file 18 [file Table_9.xlsx]

## Sheet:  SD_vs_CK
Table S7 DEGs in "MAPK signaling pathway-plant" pathway of SD_vs_CK
Gene id	SD_readcount	CK_readcount	log2FoldChange	pvalue	padj	NR_annotation	Swissprot_annotation	Pfam_annotation	KO_annotation	Pathway_annotation
TRINITY_DN9964_c0_g1	13.47	0.6	4.3918	0.0054425	0.046115	catalase isozyme B isoform X1 [Phoenix dactylifera]	Catalase-1/2 OS=Glycine max OX=3847 GN=CAT1 PE=2 SV=1	-	K03781|katE, CAT, catB, srpA; catalase [EC:1.11.1.6]	ko00380(Metabolism);ko00630(Metabolism);ko01100(Metabolism);ko01110(Metabolism);ko01200(Metabolism);ko04011(Environmental Information Processing);ko04016(Environmental Information Processing);ko04068(Environmental Information Processing);ko04146(Cellular Processes);ko04211(Organismal Systems);ko04212(Organismal Systems);ko04213(Organismal Systems)
TRINITY_DN38380_c0_g1	24.67	0.33	6.1092	0.00015822	0.0023118	unnamed protein product [Coffea canephora]	Probable WRKY transcription factor 29 OS=Arabidopsis thaliana OX=3702 GN=WRKY29 PE=2 SV=1	-	K13425|WRKY22; WRKY transcription factor 22	ko04016(Environmental Information Processing);ko04626(Organismal Systems)
TRINITY_DN3644_c0_g3	162.19	71.49	1.1791	0.0033053	0.030745	PREDICTED: serine/threonine-protein kinase SAPK3-like [Nicotiana tomentosiformis]|XP_016481754.1 PREDICTED: serine/threonine-protein kinase SAPK3-like [Nicotiana tabacum]	Serine/threonine-protein kinase SAPK3 OS=Oryza sativa subsp. japonica OX=39947 GN=SAPK3 PE=1 SV=1	Protein kinase domain;Protein tyrosine kinase	K14498|SNRK2; serine/threonine	ko04016(Environmental Information Processing);ko04075(Environmental Information Processing)
TRINITY_DN10929_c1_g1	607.12	182.37	1.7367	1.15e-10	5.53e-09	catalase isozyme 1 [Nelumbo nucifera]|ADY11209.1 catalase [Nelumbo nucifera]	Catalase OS=Vigna radiata var. radiata OX=3916 PE=2 SV=1	Catalase	K03781|katE, CAT, catB, srpA; catalase [EC:1.11.1.6]	ko00380(Metabolism);ko00630(Metabolism);ko01100(Metabolism);ko01110(Metabolism);ko01200(Metabolism);ko04011(Environmental Information Processing);ko04016(Environmental Information Processing);ko04068(Environmental Information Processing);ko04146(Cellular Processes);ko04211(Organismal Systems);ko04212(Organismal Systems);ko04213(Organismal Systems)
TRINITY_DN5492_c0_g1	1367.24	64.68	4.4	2.06e-07	5.76e-06	Serine/threonine protein phosphatase [Handroanthus impetiginosus]	Protein phosphatase 2C 51 OS=Oryza sativa subsp. japonica OX=39947 GN=PP2C51 PE=1 SV=1	Protein phosphatase 2C	K14497|PP2C; protein phosphatase 2C [EC:3.1.3.16]	ko04016(Environmental Information Processing);ko04075(Environmental Information Processing)
TRINITY_DN3725_c0_g1	1085.59	86.76	3.6502	1.14e-20	1.77e-18	PREDICTED: 5&apos	5&apos	XRN 5'-3' exonuclease N-terminus	K20553|XRN4; 5'-3' exoribonuclease 4 [EC:3.1.13.	ko04016(Environmental Information Processing)
TRINITY_DN65115_c0_g1	23.21	0	6.9763	2.31e-06	5.24e-05	endochitinase-like isoform X1 [Vigna radiata var. radiata]	Endochitinase OS=Phaseolus vulgaris OX=3885 PE=1 SV=1	-	K20547|CHIB; basic endochitinase B [EC:3.2.1.14]	ko00520(Metabolism);ko01100(Metabolism);ko04016(Environmental Information Processing)
TRINITY_DN16101_c0_g1	2877.01	180.81	3.9898	4.18e-33	1.79e-30	hypothetical protein F511_12463 [Dorcoceras hygrometricum]	Serine/threonine-protein kinase SAPK10 OS=Oryza sativa subsp. japonica OX=39947 GN=SAPK10 PE=1 SV=1	Protein kinase domain;Protein kinase domain;Protein tyrosine kinase	K14498|SNRK2; serine/threonine	ko04016(Environmental Information Processing);ko04075(Environmental Information Processing)
TRINITY_DN7316_c1_g1	29.76	3.45	3.0738	0.00083472	0.0097126	-	Probable protein phosphatase 2C 6 OS=Oryza sativa subsp. japonica OX=39947 GN=PP2C06 PE=1 SV=1	-	K14497|PP2C; protein phosphatase 2C [EC:3.1.3.16]	ko04016(Environmental Information Processing);ko04075(Environmental Information Processing)
TRINITY_DN13296_c0_g1	1819.37	308.4	2.5594	1.36e-07	3.96e-06	catalase-4-like isoform X2 [Abrus precatorius]	Catalase-1/2 OS=Glycine max OX=3847 GN=CAT1 PE=2 SV=1	-	K03781|katE, CAT, catB, srpA; catalase [EC:1.11.1.6]	ko00380(Metabolism);ko00630(Metabolism);ko01100(Metabolism);ko01110(Metabolism);ko01200(Metabolism);ko04011(Environmental Information Processing);ko04016(Environmental Information Processing);ko04068(Environmental Information Processing);ko04146(Cellular Processes);ko04211(Organismal Systems);ko04212(Organismal Systems);ko04213(Organismal Systems)
TRINITY_DN5869_c0_g1	8540.62	3729.96	1.1951	0.0002716	0.0037044	protein phosphatase 2C 37-like [Sesamum indicum]	Protein phosphatase 2C 37 OS=Arabidopsis thaliana OX=3702 GN=PP2CA PE=1 SV=1	Protein phosphatase 2C	K14497|PP2C; protein phosphatase 2C [EC:3.1.3.16]	ko04016(Environmental Information Processing);ko04075(Environmental Information Processing)
TRINITY_DN86431_c0_g1	64.05	6.48	3.2988	0.0029243	0.027699	hypothetical protein GOBAR_AA24738 [Gossypium barbadense]	Protein phosphatase 2C 51 OS=Oryza sativa subsp. japonica OX=39947 GN=PP2C51 PE=1 SV=1	-	K14497|PP2C; protein phosphatase 2C [EC:3.1.3.16]	ko04016(Environmental Information Processing);ko04075(Environmental Information Processing)
TRINITY_DN5497_c0_g1	109.55	37.1	1.5619	0.00059934	0.0073369	F1L3.7 [Arabidopsis thaliana]	Probable nucleoside diphosphate kinase 5 OS=Arabidopsis thaliana OX=3702 GN=At1g17410 PE=2 SV=1	-	K00940|ndk, NME; nucleoside	ko00230(Metabolism);ko00240(Metabolism);ko00983(Metabolism);ko01100(Metabolism);ko01110(Metabolism);ko04016(Environmental Information Processing)
TRINITY_DN4471_c0_g2	115.78	32.97	1.8076	0.00034102	0.0045112	PREDICTED: mitogen-activated protein kinase kinase kinase NPK1-like [Nicotiana attenuata]|OIT33186.1 mitogen-activated protein kinase kinase kinase npk1 [Nicotiana attenuata]	Mitogen-activated protein kinase kinase kinase NPK1 OS=Nicotiana tabacum OX=4097 GN=NPK1 PE=1 SV=1	Kinase-like;Protein kinase domain;Protein tyrosine kinase	K20606|ANP1; mitogen	ko04016(Environmental Information Processing)
TRINITY_DN585_c1_g1	711.48	48.43	3.8706	1.95e-20	2.92e-18	ethylene receptor 2-like [Olea europaea var. sylvestris]	Ethylene receptor 2 OS=Arabidopsis thaliana OX=3702 GN=ETR2 PE=1 SV=2	GAF domain;Histidine kinase-, DNA gyrase B-, and HSP90-like ATPase;His Kinase A (phospho-acceptor) domain;Response regulator receiver domain	K14509|ETR, ERS; ethylene receptor [EC:2.7.13.	ko04016(Environmental Information Processing);ko04075(Environmental Information Processing)
TRINITY_DN356_c0_g1	4863.97	1917.43	1.3427	1.74e-06	4.05e-05	PREDICTED: nucleoside diphosphate kinase 3-like [Nicotiana attenuata]|OIT38568.1 nucleoside diphosphate kinase 4, chloroplastic [Nicotiana attenuata]	Nucleoside diphosphate kinase 4, chloroplastic OS=Spinacia oleracea OX=3562 GN=NDK4 PE=1 SV=1	Nucleoside diphosphate kinase	K00940|ndk, NME; nucleoside	ko00230(Metabolism);ko00240(Metabolism);ko00983(Metabolism);ko01100(Metabolism);ko01110(Metabolism);ko04016(Environmental Information Processing)
TRINITY_DN12486_c0_g1	18	1.29	3.778	0.002514	0.024489	unnamed protein product [Brassica rapa]	Catalase isozyme 1 OS=Ricinus communis OX=3988 GN=CAT1 PE=2 SV=2	-	K03781|katE, CAT, catB, srpA; catalase [EC:1.11.1.6]	ko00380(Metabolism);ko00630(Metabolism);ko01100(Metabolism);ko01110(Metabolism);ko01200(Metabolism);ko04011(Environmental Information Processing);ko04016(Environmental Information Processing);ko04068(Environmental Information Processing);ko04146(Cellular Processes);ko04211(Organismal Systems);ko04212(Organismal Systems);ko04213(Organismal Systems)
TRINITY_DN8587_c0_g1	213.25	2662.65	-3.6418	7.05e-43	5.44e-40	catalase isozyme 1 [Camellia sinensis]	Catalase isozyme 2 OS=Gossypium hirsutum OX=3635 GN=CAT2 PE=2 SV=1	-	K03781|katE, CAT, catB, srpA; catalase [EC:1.11.1.6]	ko00380(Metabolism);ko00630(Metabolism);ko01100(Metabolism);ko01110(Metabolism);ko01200(Metabolism);ko04011(Environmental Information Processing);ko04016(Environmental Information Processing);ko04068(Environmental Information Processing);ko04146(Cellular Processes);ko04211(Organismal Systems);ko04212(Organismal Systems);ko04213(Organismal Systems)
TRINITY_DN3944_c0_g1	85.37	546.47	-2.6734	3.11e-20	4.53e-18	Serine/threonine protein kinase [Handroanthus impetiginosus]	Serine/threonine-protein kinase SRK2C OS=Arabidopsis thaliana OX=3702 GN=SRK2C PE=1 SV=1	Protein kinase domain	K14498|SNRK2; serine/threonine	ko04016(Environmental Information Processing);ko04075(Environmental Information Processing)
TRINITY_DN25440_c0_g1	48.6	263.82	-2.4335	1.05e-06	2.55e-05	Ethylene-responsive transcription factor 1B like [Actinidia chinensis var. chinensis]	Ethylene-responsive transcription factor 1B OS=Arabidopsis thaliana OX=3702 GN=ERF1B PE=1 SV=2	AP2 domain	K14516|ERF1; ethylene	ko04016(Environmental Information Processing);ko04075(Environmental Information Processing)
TRINITY_DN3644_c2_g1	12.14	47.74	-1.9919	0.00051654	0.0064571	serine/threonine-protein kinase SAPK3-like [Dendrobium catenatum]|PKU80471.1 Serine/threonine-protein kinase SAPK3 [Dendrobium catenatum]	Serine/threonine-protein kinase SAPK3 OS=Oryza sativa subsp. japonica OX=39947 GN=SAPK3 PE=1 SV=1	-	K14498|SNRK2; serine/threonine	ko04016(Environmental Information Processing);ko04075(Environmental Information Processing)
TRINITY_DN7012_c0_g1	11.53	72.35	-2.6452	0.005138	0.043997	PREDICTED: nucleoside diphosphate kinase 2, chloroplastic-like [Solanum tuberosum]	Nucleoside diphosphate kinase 2, chloroplastic OS=Nicotiana tabacum OX=4097 GN=NDPK2 PE=1 SV=1	-	K00940|ndk, NME; nucleoside	ko00230(Metabolism);ko00240(Metabolism);ko00983(Metabolism);ko01100(Metabolism);ko01110(Metabolism);ko04016(Environmental Information Processing)
TRINITY_DN5749_c0_g1	1564.8	10379.7	-2.7297	3.13e-15	2.74e-13	mitogen-activated protein kinase 9-like [Sesamum indicum]	Mitogen-activated protein kinase 12 OS=Oryza sativa subsp. japonica OX=39947 GN=MPK12 PE=1 SV=2	Protein kinase domain;Protein tyrosine kinase	K20538|MPK8; mitogen	ko04016(Environmental Information Processing)
TRINITY_DN22868_c0_g1	15.16	139.65	-3.2166	9.91e-15	8.2e-13	abscisic acid receptor PYR1 [Solanum lycopersicum]	Abscisic acid receptor PYL1 OS=Arabidopsis thaliana OX=3702 GN=PYL1 PE=1 SV=1	Polyketide cyclase / dehydrase and lipid transport;Polyketide cyclase / dehydrase and lipid transport	K14496|PYL; abscisic acid receptor PYR/PYL family	ko04016(Environmental Information Processing);ko04075(Environmental Information Processing)
TRINITY_DN944_c1_g1	3752.72	66329	-4.1438	1.4e-61	2.78e-58	hypothetical protein TanjilG_12324 [Lupinus angustifolius]	Catalase isozyme 1 OS=Gossypium hirsutum OX=3635 GN=CAT1 PE=2 SV=2	Catalase	K03781|katE, CAT, catB, srpA; catalase [EC:1.11.1.6]	ko00380(Metabolism);ko00630(Metabolism);ko01100(Metabolism);ko01110(Metabolism);ko01200(Metabolism);ko04011(Environmental Information Processing);ko04016(Environmental Information Processing);ko04068(Environmental Information Processing);ko04146(Cellular Processes);ko04211(Organismal Systems);ko04212(Organismal Systems);ko04213(Organismal Systems)
TRINITY_DN149_c0_g2	619.7	3287.96	-2.4085	1.94e-10	8.97e-09	pathogenesis-related protein PR-1 type-like [Cynara cardunculus var. scolymus]	Pathogenesis-related protein 1A OS=Nicotiana tabacum OX=4097 PE=1 SV=1	Cysteine-rich secretory protein family	K13449|PR1; pathogenesis	ko04016(Environmental Information Processing);ko04075(Environmental Information Processing);ko04626(Organismal Systems)
TRINITY_DN34725_c0_g1	7.07	58.58	-3.0806	8.57e-06	0.00017132	PREDICTED: LRR receptor-like serine/threonine-protein kinase EFR [Capsicum annuum]	-	Leucine Rich repeat;Leucine rich repeat	K13420|FLS2; LRR receptor-like serine/threonine	ko04016(Environmental Information Processing);ko04626(Organismal Systems)
TRINITY_DN11791_c0_g1	18.31	127.97	-2.7824	2.07e-07	5.79e-06	ethylene receptor 2-like [Olea europaea var. sylvestris]	Ethylene receptor 2 OS=Arabidopsis thaliana OX=3702 GN=ETR2 PE=1 SV=2	GAF domain;Histidine kinase-, DNA gyrase B-, and HSP90-like ATPase	K14509|ETR, ERS; ethylene receptor [EC:2.7.13.	ko04016(Environmental Information Processing);ko04075(Environmental Information Processing)
TRINITY_DN13365_c0_g1	22.26	76.27	-1.7711	0.00023317	0.0032481	PREDICTED: abscisic acid receptor PYL2-like [Nicotiana tabacum]|XP_009614897.2 PREDICTED: abscisic acid receptor PYL2-like [Nicotiana tomentosiformis]	Abscisic acid receptor PYL2 OS=Arabidopsis thaliana OX=3702 GN=PYL2 PE=1 SV=1	Polyketide cyclase / dehydrase and lipid transport	K14496|PYL; abscisic acid receptor PYR/PYL family	ko04016(Environmental Information Processing);ko04075(Environmental Information Processing)
TRINITY_DN18983_c1_g1	22.01	75.29	-1.7757	0.0053989	0.0458	abscisic acid receptor PYL4-like [Manihot esculenta]|OAY41546.1 hypothetical protein MANES_09G110800 [Manihot esculenta]	Abscisic acid receptor PYL4 OS=Arabidopsis thaliana OX=3702 GN=PYL4 PE=1 SV=1	Polyketide cyclase / dehydrase and lipid transport	K14496|PYL; abscisic acid receptor PYR/PYL family	ko04016(Environmental Information Processing);ko04075(Environmental Information Processing)
TRINITY_DN109781_c0_g1	76.82	331.63	-2.1104	8.9e-06	0.00017716	class Ib chitinase [Limonium bicolor]	Endochitinase OS=Pisum sativum OX=3888 PE=2 SV=1	Chitin recognition protein;Chitinase class I	K20547|CHIB; basic endochitinase B [EC:3.2.1.14]	ko00520(Metabolism);ko01100(Metabolism);ko04016(Environmental Information Processing)
TRINITY_DN28466_c0_g1	161.92	752.33	-2.2136	1.21e-13	8.69e-12	abscisic acid receptor PYL11-like [Coffea eugenioides]	Abscisic acid receptor PYL11 OS=Arabidopsis thaliana OX=3702 GN=PYL11 PE=1 SV=1	Polyketide cyclase / dehydrase and lipid transport	K14496|PYL; abscisic acid receptor PYR/PYL family	ko04016(Environmental Information Processing);ko04075(Environmental Information Processing)
TRINITY_DN17066_c1_g1	16.12	650.1	-5.3413	1.96e-22	3.56e-20	basic form of pathogenesis-related protein 1-like [Olea europaea var. sylvestris]	Basic form of pathogenesis-related protein 1 OS=Nicotiana tabacum OX=4097 PE=3 SV=1	Cysteine-rich secretory protein family	K13449|PR1; pathogenesis	ko04016(Environmental Information Processing);ko04075(Environmental Information Processing);ko04626(Organismal Systems)
TRINITY_DN2067_c0_g5	176.17	490.01	-1.4753	0.00088699	0.010222	mitogen-activated protein kinase kinase 5-like [Lactuca sativa]|PLY83263.1 hypothetical protein LSAT_4X89300 [Lactuca sativa]	Mitogen-activated protein kinase kinase 5 OS=Arabidopsis thaliana OX=3702 GN=MKK5 PE=1 SV=2	Protein kinase domain;Protein tyrosine kinase	K13413|MKK4_5; mitogen	ko04016(Environmental Information Processing);ko04075(Environmental Information Processing);ko04626(Organismal Systems)
TRINITY_DN1197_c0_g1	100.01	430.16	-2.1023	1.22e-12	7.69e-11	respiratory burst oxidase homolog protein A [Sesamum indicum]	Respiratory burst oxidase homolog protein A OS=Solanum tuberosum OX=4113 GN=RBOHA PE=1 SV=1	FAD-binding domain;Ferric reductase like transmembrane component;Respiratory burst NADPH oxidase;Ferric reductase NAD binding domain	K13447|RBOH; respiratory burst oxidase [EC:1.6.3.- 1.11.1.	ko04016(Environmental Information Processing);ko04626(Organismal Systems)
TRINITY_DN1197_c0_g2	297.68	738.88	-1.3098	0.0035769	0.032818	respiratory burst oxidase homolog protein A [Sesamum indicum]	Respiratory burst oxidase homolog protein A OS=Solanum tuberosum OX=4113 GN=RBOHA PE=1 SV=1	EF hand;EF-hand domain pair;FAD-binding domain;Ferric reductase like transmembrane component;Respiratory burst NADPH oxidase;Ferric reductase NAD binding domain	K13447|RBOH; respiratory burst oxidase [EC:1.6.3.- 1.11.1.	ko04016(Environmental Information Processing);ko04626(Organismal Systems)
TRINITY_DN8199_c0_g1	122.78	516.09	-2.0705	0.00076251	0.0089908	squidulin [Sesamum indicum]	Calcium-binding protein CP1 OS=Arabidopsis thaliana OX=3702 GN=CP1 PE=2 SV=1	EF hand;EF hand;EF-hand domain;EF-hand domain pair;EF-hand domain pair	K02183|CALM; calmodulin	ko04014(Environmental Information Processing);ko04015(Environmental Information Processing);ko04016(Environmental Information Processing);ko04020(Environmental Information Processing);ko04022(Environmental Information Processing);ko04024(Environmental Information Processing);ko04070(Environmental Information Processing);ko04114(Cellular Processes);ko04218(Cellular Processes);ko04261(Organismal Sy…
TRINITY_DN3545_c1_g1	341.77	1047.03	-1.6155	6.59e-08	2.02e-06	hypothetical protein CDL12_25742 [Handroanthus impetiginosus]	-	-	K00940|ndk, NME; nucleoside	ko00230(Metabolism);ko00240(Metabolism);ko00983(Metabolism);ko01100(Metabolism);ko01110(Metabolism);ko04016(Environmental Information Processing)
TRINITY_DN3635_c0_g1	925.99	1862.31	-1.0077	0.00084791	0.0098387	EIN3-binding F-box protein 1-like [Sesamum indicum]	EIN3-binding F-box protein 2 OS=Arabidopsis thaliana OX=3702 GN=EBF2 PE=1 SV=1	Leucine Rich repeats (2 copies);Leucine Rich repeat	K14515|EBF1_2; EIN3-binding F	ko04016(Environmental Information Processing);ko04075(Environmental Information Processing)

## Sheet: SD_vs_NPs-SD
Table S9 DEGs in "MAPK signaling pathway-plant" pathway of SD_vs_NPs-SD
Gene id	SD_readcount	NPs-SD_readcount	log2FoldChange	pvalue	padj	NR_annotation	Swissprot_annotation	Pfam_annotation	KO_annotation	Pathway_annotation
TRINITY_DN7700_c1_g1	816.44	353.99	1.2069	0.00017072	0.0023192	mitogen-activated protein kinase kinase 2-like [Coffea arabica]|XP_027068131.1 mitogen-activated protein kinase kinase 2-like [Coffea arabica]|CDP03128.1 unnamed protein product [Coffea canephora]	Mitogen-activated protein kinase kinase 2 OS=Arabidopsis thaliana OX=3702 GN=MKK2 PE=1 SV=2	Protein kinase domain;Protein tyrosine kinase	K20603|MKK2; mitogen	ko04016(Environmental Information Processing)
TRINITY_DN38380_c0_g1	26.89	0.93	4.8511	3.9278e-05	0.00064994	unnamed protein product [Coffea canephora]	Probable WRKY transcription factor 29 OS=Arabidopsis thaliana OX=3702 GN=WRKY29 PE=2 SV=1	-	K13425|WRKY22; WRKY transcription factor 22	ko04016(Environmental Information Processing);ko04626(Organismal Systems)
TRINITY_DN48781_c0_g1	36	5.39	2.7481	2.0638e-05	0.00036878	WRKY transcription factor 22-like [Solanum pennellii]	WRKY transcription factor 22 OS=Arabidopsis thaliana OX=3702 GN=WRKY22 PE=2 SV=1	-	K13425|WRKY22; WRKY transcription factor 22	ko04016(Environmental Information Processing);ko04626(Organismal Systems)
TRINITY_DN6979_c12_g1	2368.37	789.63	1.5841	6.8251e-12	4.1844e-10	mitogen-activated protein kinase kinase 9-like [Cucurbita maxima]	Mitogen-activated protein kinase kinase 9 OS=Arabidopsis thaliana OX=3702 GN=MKK9 PE=1 SV=1	Kinetochore Sim4 complex subunit FTA2;Protein kinase domain;Protein tyrosine kinase	K20604|MKK9; mitogen	ko04016(Environmental Information Processing)
RINITY_DN9806_c0_g1	117.7	14.95	2.9868	2.1643e-08	7.4183e-07	WRKY transcription factor 22-like [Solanum pennellii]	WRKY transcription factor 22 OS=Arabidopsis thaliana OX=3702 GN=WRKY22 PE=2 SV=1	WRKY DNA -binding domain	K13425|WRKY22; WRKY transcription factor 22	ko04016(Environmental Information Processing);ko04626(Organismal Systems)
TRINITY_DN3725_c0_g1	1162.29	161.97	2.8453	9.9528e-26	2.8947e-23	PREDICTED: 5&apos	5&apos	XRN 5'-3' exonuclease N-terminus	K20553|XRN4; 5'-3' exoribonuclease 4 [EC:3.1.13.	ko04016(Environmental Information Processing)
TRINITY_DN65115_c0_g1	24.86	1.96	3.6937	0.00015389	0.0021209	endochitinase-like isoform X1 [Vigna radiata var. radiata]	Endochitinase OS=Phaseolus vulgaris OX=3885 PE=1 SV=1	-	K20547|CHIB; basic endochitinase B [EC:3.2.1.14]	ko00520(Metabolism);ko01100(Metabolism);ko04016(Environmental Information Processing)
TRINITY_DN16101_c0_g1	3088.59	417.56	2.8863	3.3307e-32	1.71e-29	hypothetical protein F511_12463 [Dorcoceras hygrometricum]	Serine/threonine-protein kinase SAPK10 OS=Oryza sativa subsp. japonica OX=39947 GN=SAPK10 PE=1 SV=1	Protein kinase domain;Protein kinase domain;Protein tyrosine kinase	K14498|SNRK2; serine/threonine	ko04016(Environmental Information Processing);ko04075(Environmental Information Processing)
TRINITY_DN52497_c0_g1	23.4	4.93	2.2281	0.0051425	0.041362	chitinase C [Ananas comosus]	Endochitinase 4 (Fragment) OS=Solanum tuberosum OX=4113 GN=CHTB4 PE=2 SV=1	-	K20547|CHIB; basic endochitinase B [EC:3.2.1.14]	ko00520(Metabolism);ko01100(Metabolism);ko04016(Environmental Information Processing)
TRINITY_DN53977_c0_g1	15.16	2.22	2.7891	0.0043677	0.036269	probable calcium-binding protein CML45 [Coffea eugenioides]	Probable calcium-binding protein CML45 OS=Arabidopsis thaliana OX=3702 GN=CML45 PE=2 SV=1	EF hand;EF hand;EF-hand domain;EF-hand domain pair;EF-hand domain pair	K02183|CALM; calmodulin	ko04014(Environmental Information Processing);ko04015(Environmental Information Processing);ko04016(Environmental Information Processing);ko04020(Environmental Information Processing);ko04022(Environmental Information Processing);ko04024(Environmental Information Processing);ko04070(Environmental Information Processing);ko04114(Cellular Processes);ko04218(Cellular Processes);ko04261(Organismal Sy…
TRINITY_DN7255_c1_g1	37.38	7.26	2.3893	0.0007558	0.0083407	PREDICTED: endochitinase CH25-like [Raphanus sativus]	Endochitinase A OS=Nicotiana tabacum OX=4097 GN=CHN48 PE=1 SV=2	Chitin recognition protein	K20547|CHIB; basic endochitinase B [EC:3.2.1.14]	ko00520(Metabolism);ko01100(Metabolism);ko04016(Environmental Information Processing)
TRINITY_DN413_c1_g1	5910.69	638.08	3.2115	1.1999e-05	0.00022771	mitogen-activated protein kinase 3 [Rosa chinensis]|PRQ33782.1 putative mitogen-activated protein kinase CMGC-MAPK family [Rosa chinensis]	Mitogen-activated protein kinase 3 OS=Arabidopsis thaliana OX=3702 GN=MPK3 PE=1 SV=2	Protein kinase domain;Protein kinase domain;Protein tyrosine kinase	K20536|MPK3; mitogen	ko04016(Environmental Information Processing);ko04626(Organismal Systems)
TRINITY_DN15924_c0_g1	70.92	0.34	7.7136	6.0631e-05	0.00094852	ethylene-responsive transcription factor 1B-like [Quercus suber]	Ethylene-responsive transcription factor 1B OS=Arabidopsis thaliana OX=3702 GN=ERF1B PE=1 SV=2	AP2 domain	K14516|ERF1; ethylene	ko04016(Environmental Information Processing);ko04075(Environmental Information Processing)
TRINITY_DN4471_c0_g2	124.42	50.21	1.3182	0.0010894	0.01137	PREDICTED: mitogen-activated protein kinase kinase kinase NPK1-like [Nicotiana attenuata]|OIT33186.1 mitogen-activated protein kinase kinase kinase npk1 [Nicotiana attenuata]	Mitogen-activated protein kinase kinase kinase NPK1 OS=Nicotiana tabacum OX=4097 GN=NPK1 PE=1 SV=1	Kinase-like;Protein kinase domain;Protein tyrosine kinase	K20606|ANP1; mitogen	ko04016(Environmental Information Processing)
TRINITY_DN585_c1_g1	765.52	94.39	3.023	1.2006e-25	3.4662e-23	ethylene receptor 2-like [Olea europaea var. sylvestris]	Ethylene receptor 2 OS=Arabidopsis thaliana OX=3702 GN=ETR2 PE=1 SV=2	GAF domain;Histidine kinase-, DNA gyrase B-, and HSP90-like ATPase;His Kinase A (phospho-acceptor) domain;Response regulator receiver domain	K14509|ETR, ERS; ethylene receptor [EC:2.7.13.	ko04016(Environmental Information Processing);ko04075(Environmental Information Processing)
TRINITY_DN2513_c4_g1	1442.16	492.28	1.5499	2.2315e-11	1.2656e-09	Nucleoside diphosphate kinase [Actinidia chinensis var. chinensis]	Nucleoside diphosphate kinase 2, chloroplastic OS=Nicotiana tabacum OX=4097 GN=NDPK2 PE=1 SV=1	Nucleoside diphosphate kinase	K00940|ndk, NME; nucleoside	ko00230(Metabolism);ko00240(Metabolism);ko00983(Metabolism);ko01100(Metabolism);ko01110(Metabolism);ko04016(Environmental Information Processing)
TRINITY_DN356_c0_g1	5208.98	1485.07	1.8102	4.0524e-14	3.3698e-12	PREDICTED: nucleoside diphosphate kinase 3-like [Nicotiana attenuata]|OIT38568.1 nucleoside diphosphate kinase 4, chloroplastic [Nicotiana attenuata]	Nucleoside diphosphate kinase 4, chloroplastic OS=Spinacia oleracea OX=3562 GN=NDK4 PE=1 SV=1	Nucleoside diphosphate kinase	K00940|ndk, NME; nucleoside	ko00230(Metabolism);ko00240(Metabolism);ko00983(Metabolism);ko01100(Metabolism);ko01110(Metabolism);ko04016(Environmental Information Processing)
TRINITY_DN2086_c0_g1	7537.08	734.16	3.3601	5.1416e-14	4.2191e-12	WRKY transcription factor WRKY24-like [Coffea arabica]	WRKY transcription factor WRKY24 OS=Oryza sativa subsp. japonica OX=39947 GN=WRKY24 PE=2 SV=1	WRKY DNA -binding domain	K13424|WRKY33; WRKY transcription factor 33	ko04016(Environmental Information Processing);ko04626(Organismal Systems)
TRINITY_DN6791_c0_g1	60.15	9.3	2.6946	9.1284e-05	0.0013548	Mitogen-activated protein kinase kinase (MAP2K) [Handroanthus impetiginosus]	Mitogen-activated protein kinase kinase 4 OS=Arabidopsis thaliana OX=3702 GN=MKK4 PE=1 SV=1	Protein kinase domain;Protein tyrosine kinase	K13413|MKK4_5; mitogen	ko04016(Environmental Information Processing);ko04075(Environmental Information Processing);ko04626(Organismal Systems)
TRINITY_DN8059_c0_g1	37.98	4.33	3.1165	1.3611e-05	0.00025463	PREDICTED: nucleoside diphosphate kinase 2, chloroplastic [Eucalyptus grandis]|KCW49169.1 hypothetical protein EUGRSUZ_K02753 [Eucalyptus grandis]	Nucleoside diphosphate kinase 2, chloroplastic OS=Nicotiana tabacum OX=4097 GN=NDPK2 PE=1 SV=1	-	K00940|ndk, NME; nucleoside	ko00230(Metabolism);ko00240(Metabolism);ko00983(Metabolism);ko01100(Metabolism);ko01110(Metabolism);ko04016(Environmental Information Processing)
TRINITY_DN6346_c0_g1	829.58	140.8	2.5595	0.0038923	0.033022	Transcription factor VIP1 [Vitis vinifera]|RVW94456.1 Transcription factor VIP1 [Vitis vinifera]	Transcription factor VIP1 OS=Arabidopsis thaliana OX=3702 GN=VIP1 PE=1 SV=1	-	K20557|VIP1; transcription factor VIP1	ko04016(Environmental Information Processing)
TRINITY_DN3644_c0_g3	174.17	632.97	-1.8588	9.8226e-14	7.7687e-12	PREDICTED: serine/threonine-protein kinase SAPK3-like [Nicotiana tomentosiformis]|XP_016481754.1 PREDICTED: serine/threonine-protein kinase SAPK3-like [Nicotiana tabacum]	Serine/threonine-protein kinase SAPK3 OS=Oryza sativa subsp. japonica OX=39947 GN=SAPK3 PE=1 SV=1	Protein kinase domain;Protein tyrosine kinase	K14498|SNRK2; serine/threonine	ko04016(Environmental Information Processing);ko04075(Environmental Information Processing)
TRINITY_DN18489_c0_g1	83.21	211.11	-1.3397	2.5302e-06	5.6747e-05	hypothetical protein MIMGU_mgv1a026366mg [Erythranthe guttata]	Probable LRR receptor-like serine/threonine-protein kinase At3g47570 OS=Arabidopsis thaliana OX=3702 GN=At3g47570 PE=2 SV=1	Protein kinase domain;Protein tyrosine kinase	K13420|FLS2; LRR receptor-like serine/threonine	ko04016(Environmental Information Processing);ko04626(Organismal Systems)
TRINITY_DN8587_c0_g1	228.89	1487.95	-2.7001	1.2308e-26	3.8144e-24	catalase isozyme 1 [Camellia sinensis]	Catalase isozyme 2 OS=Gossypium hirsutum OX=3635 GN=CAT2 PE=2 SV=1	-	K03781|katE, CAT, catB, srpA; catalase [EC:1.11.1.6]	ko00380(Metabolism);ko00630(Metabolism);ko01100(Metabolism);ko01110(Metabolism);ko01200(Metabolism);ko04011(Environmental Information Processing);ko04016(Environmental Information Processing);ko04068(Environmental Information Processing);ko04146(Cellular Processes);ko04211(Organismal Systems);ko04212(Organismal Systems);ko04213(Organismal Systems)
TRINITY_DN24290_c0_g1	6.75	33.84	-2.3189	0.00082239	0.0089724	respiratory burst oxidase homolog protein C-like [Carica papaya]	Respiratory burst oxidase homolog protein C OS=Solanum tuberosum OX=4113 GN=RBOHC PE=1 SV=2	-	K13447|RBOH; respiratory burst oxidase [EC:1.6.3.- 1.11.1.	ko04016(Environmental Information Processing);ko04626(Organismal Systems)
TRINITY_DN25440_c0_g1	52.62	333.22	-2.656	4.9348e-10	2.286e-08	Ethylene-responsive transcription factor 1B like [Actinidia chinensis var. chinensis]	Ethylene-responsive transcription factor 1B OS=Arabidopsis thaliana OX=3702 GN=ERF1B PE=1 SV=2	AP2 domain	K14516|ERF1; ethylene	ko04016(Environmental Information Processing);ko04075(Environmental Information Processing)
TRINITY_DN16101_c0_g2	89.69	267.1	-1.572	3.8263e-06	8.2073e-05	serine/threonine protein kinase [Solanum chacoense]	Serine/threonine-protein kinase SRK2A OS=Physcomitrella patens subsp. patens OX=3218 GN=SRK2A PE=1 SV=1	-	K14498|SNRK2; serine/threonine	ko04016(Environmental Information Processing);ko04075(Environmental Information Processing)
TRINITY_DN5749_c0_g1	1677.6	6607.3	-1.9776	2.0958e-15	2.0152e-13	mitogen-activated protein kinase 9-like [Sesamum indicum]	Mitogen-activated protein kinase 12 OS=Oryza sativa subsp. japonica OX=39947 GN=MPK12 PE=1 SV=2	Protein kinase domain;Protein tyrosine kinase	K20538|MPK8; mitogen	ko04016(Environmental Information Processing)
TRINITY_DN15542_c1_g1	7.84	48.18	-2.6186	8.6594e-06	0.00017039	respiratory burst oxidase homolog protein E isoform X2 [Solanum lycopersicum]	Respiratory burst oxidase homolog protein E OS=Arabidopsis thaliana OX=3702 GN=RBOHE PE=2 SV=2	EF-hand domain pair;FAD-binding domain;Ferric reductase like transmembrane component;Respiratory burst NADPH oxidase;Ferric reductase NAD binding domain	K13447|RBOH; respiratory burst oxidase [EC:1.6.3.- 1.11.1.	ko04016(Environmental Information Processing);ko04626(Organismal Systems)
TRINITY_DN944_c1_g1	4013.51	37916.6	-3.24	4.8617e-37	3.4376e-34	hypothetical protein TanjilG_12324 [Lupinus angustifolius]	Catalase isozyme 1 OS=Gossypium hirsutum OX=3635 GN=CAT1 PE=2 SV=2	Catalase	K03781|katE, CAT, catB, srpA; catalase [EC:1.11.1.6]	ko00380(Metabolism);ko00630(Metabolism);ko01100(Metabolism);ko01110(Metabolism);ko01200(Metabolism);ko04011(Environmental Information Processing);ko04016(Environmental Information Processing);ko04068(Environmental Information Processing);ko04146(Cellular Processes);ko04211(Organismal Systems);ko04212(Organismal Systems);ko04213(Organismal Systems)
TRINITY_DN13365_c0_g1	23.9	62.24	-1.3719	0.0011512	0.01191	PREDICTED: abscisic acid receptor PYL2-like [Nicotiana tabacum]|XP_009614897.2 PREDICTED: abscisic acid receptor PYL2-like [Nicotiana tomentosiformis]	Abscisic acid receptor PYL2 OS=Arabidopsis thaliana OX=3702 GN=PYL2 PE=1 SV=1	Polyketide cyclase / dehydrase and lipid transport	K14496|PYL; abscisic acid receptor PYR/PYL family	ko04016(Environmental Information Processing);ko04075(Environmental Information Processing)
TRINITY_DN28466_c0_g1	174.1	1547.84	-3.1487	4.1415e-34	2.409e-31	abscisic acid receptor PYL11-like [Coffea eugenioides]	Abscisic acid receptor PYL11 OS=Arabidopsis thaliana OX=3702 GN=PYL11 PE=1 SV=1	Polyketide cyclase / dehydrase and lipid transport	K14496|PYL; abscisic acid receptor PYR/PYL family	ko04016(Environmental Information Processing);ko04075(Environmental Information Processing)
TRINITY_DN1197_c0_g1	107.53	303.57	-1.494	2.2546e-06	5.1149e-05	respiratory burst oxidase homolog protein A [Sesamum indicum]	Respiratory burst oxidase homolog protein A OS=Solanum tuberosum OX=4113 GN=RBOHA PE=1 SV=1	FAD-binding domain;Ferric reductase like transmembrane component;Respiratory burst NADPH oxidase;Ferric reductase NAD binding domain	K13447|RBOH; respiratory burst oxidase [EC:1.6.3.- 1.11.1.	ko04016(Environmental Information Processing);ko04626(Organismal Systems)
TRINITY_DN3545_c1_g1	366.61	913.22	-1.316	1.0916e-09	4.815e-08	hypothetical protein CDL12_25742 [Handroanthus impetiginosus]	-	-	K00940|ndk, NME; nucleoside	ko00230(Metabolism);ko00240(Metabolism);ko00983(Metabolism);ko01100(Metabolism);ko01110(Metabolism);ko04016(Environmental Information Processing)
