# Supplementary material for: Integrated physiological, transcriptomic, and metabolomic analyses of drought stress alleviation in Ehretia macrophylla Wall. seedlings by SiO2 NPs (silica nanoparticles)
Source: Front Plant Sci. 2024 Feb 2;15:1260140. doi: 10.3389/fpls.2024.1260140 (PMC10869631; doi:10.3389/fpls.2024.1260140)
Supplement: Supplementary file 19 [file Table_10.xlsx]

## Sheet: SD_vs_CK
Table S8 DEGs in "Fatty acid biosynthesis" pathway of SD_vs_CK
Gene id	SD_readcount	CK_readcount	log2FoldChange	pvalue	padj	NR_annotation	Swissprot_annotation	Pfam_annotation	KO_annotation	Pathway_annotation
TRINITY_DN1029_c0_g2	132.19	21.72	2.6081	1.12e-08	3.94e-07	2,3-dihydroxybenzoate-AMP ligase [Parasponia andersonii]	Long chain acyl-CoA synthetase 7, peroxisomal OS=Arabidopsis thaliana OX=3702 GN=LACS7 PE=1 SV=2	AMP-binding enzyme	K01897|ACSL, fadD; long-chain acyl	ko00061(Metabolism);ko00071(Metabolism);ko01100(Metabolism);ko01212(Metabolism);ko02024(Cellular Processes);ko03320(Organismal Systems);ko04146(Cellular Processes);ko04216(Cellular Processes);ko04714(Organismal Systems);ko04920(Organismal Systems)
TRINITY_DN14619_c0_g1	32.1	1.23	4.6249	7.49e-06	0.0001516	putative trans-2-enoyl-CoA reductase, mitochondrial [Triticum urartu]	Enoyl-[acyl-carrier-protein] reductase, mitochondrial OS=Arabidopsis thaliana OX=3702 GN=At3g45770 PE=1 SV=1	-	K07512|MECR, NRBF1; mitochondrial enoyl-[acyl-carrier protein] reductase / trans-2-enoyl-CoA reductase [EC:1.3.1.	ko00061(Metabolism);ko00062(Metabolism);ko01100(Metabolism);ko01212(Metabolism)
TRINITY_DN54153_c0_g1	42.78	3.45	3.593	3.61e-05	0.00062929	long chain acyl-CoA synthetase 6, peroxisomal isoform X1 [Ziziphus jujuba]	Long chain acyl-CoA synthetase 6, peroxisomal OS=Arabidopsis thaliana OX=3702 GN=LACS6 PE=1 SV=1	-	K01897|ACSL, fadD; long-chain acyl	ko00061(Metabolism);ko00071(Metabolism);ko01100(Metabolism);ko01212(Metabolism);ko02024(Cellular Processes);ko03320(Organismal Systems);ko04146(Cellular Processes);ko04216(Cellular Processes);ko04714(Organismal Systems);ko04920(Organismal Systems)
TRINITY_DN15528_c0_g1	56.37	8.16	2.7695	0.0012475	0.013648	unnamed protein product, partial [Vitis vinifera]	S-adenosylmethionine synthase 1 OS=Brassica juncea OX=3707 GN=SAMS1 PE=2 SV=1	-	K00789|metK; S	ko00270(Metabolism);ko01100(Metabolism);ko01110(Metabolism);ko01230(Metabolism)
TRINITY_DN30324_c0_g1	13.12	0	6.16	0.00075163	0.0088823	hypothetical protein DVH24_004715 [Malus domestica]	E3 ubiquitin-protein ligase RZFP34 OS=Arabidopsis thaliana OX=3702 GN=RZPF34 PE=1 SV=1	-	K10144|RCHY1, PIRH2; RING finger and CHY zinc finger domain	ko04115(Cellular Processes);ko04120(Genetic Information Processing)
TRINITY_DN5763_c0_g1	450.35	216.23	1.0581	8.25e-05	0.001301	hypothetical protein OsI_30268 [Oryza sativa Indica Group]	Dihydroxy-acid dehydratase, chloroplastic OS=Arabidopsis thaliana OX=3702 GN=DHAD PE=1 SV=1	-	K01687|ilvD; dihydroxy	ko00290(Metabolism);ko00770(Metabolism);ko01100(Metabolism);ko01110(Metabolism);ko01210(Metabolism);ko01230(Metabolism)
TRINITY_DN3153_c1_g1	6509.24	2342.48	1.4746	5.67e-09	2.09e-07	glyoxysomal fatty acid beta-oxidation multifunctional protein MFP-a [Coffea eugenioides]	Peroxisomal fatty acid beta-oxidation multifunctional protein MFP2 OS=Arabidopsis thaliana OX=3702 GN=MFP2 PE=1 SV=1	3-hydroxyacyl-CoA dehydrogenase, C-terminal domain;3-hydroxyacyl-CoA dehydrogenase, NAD binding domain;Enoyl-CoA hydratase/isomerase;Enoyl-CoA hydratase/isomerase	K10527|MFP2; enoyl-CoA hydratase/3-hydroxyacyl	ko00071(Metabolism);ko00592(Metabolism);ko01100(Metabolism);ko01110(Metabolism);ko01212(Metabolism)
TRINITY_DN25820_c0_g1	17.57	1.59	3.4342	0.0021909	0.021891	-	Peroxisomal fatty acid beta-oxidation multifunctional protein AIM1 OS=Arabidopsis thaliana OX=3702 GN=AIM1 PE=1 SV=1	-	K10527|MFP2; enoyl-CoA hydratase/3-hydroxyacyl	ko00071(Metabolism);ko00592(Metabolism);ko01100(Metabolism);ko01110(Metabolism);ko01212(Metabolism)
TRINITY_DN627_c1_g2	4491.49	1593.93	1.4945	2.18e-07	6.07e-06	3-ketoacyl-CoA thiolase 1 [Rehmannia glutinosa]	3-ketoacyl-CoA thiolase 2, peroxisomal OS=Arabidopsis thaliana OX=3702 GN=PED1 PE=1 SV=2	Thiolase, C-terminal domain;Thiolase, N-terminal domain	K07513|ACAA1; acetyl	ko00071(Metabolism);ko00280(Metabolism);ko00592(Metabolism);ko01040(Metabolism);ko01100(Metabolism);ko01110(Metabolism);ko01212(Metabolism);ko03320(Organismal Systems);ko04146(Cellular Processes)
TRINITY_DN6267_c0_g1	5878.55	268.43	4.4519	7.73e-34	3.44e-31	acyl-coenzyme A oxidase 2, peroxisomal [Sesamum indicum]	Acyl-coenzyme A oxidase, peroxisomal OS=Cucurbita maxima OX=3661 GN=Acx PE=1 SV=1	Acyl-CoA oxidase;Acyl-CoA dehydrogenase, C-terminal domain;Acyl-CoA dehydrogenase, middle domain;Protein of unknown function (DUF632);Protein of unknown function (DUF632)	K00232|E1.3.3.6, ACOX1, ACOX3; acyl	ko00071(Metabolism);ko00410(Metabolism);ko00592(Metabolism);ko00640(Metabolism);ko01040(Metabolism);ko01100(Metabolism);ko01110(Metabolism);ko01200(Metabolism);ko01212(Metabolism);ko03320(Organismal Systems);ko04024(Environmental Information Processing);ko04146(Cellular Processes)
TRINITY_DN6787_c0_g1	34.22	3.18	3.4022	0.00019389	0.0027661	PREDICTED: peroxisomal fatty acid beta-oxidation multifunctional protein AIM1-like isoform X1 [Pyrus x bretschneideri]	Peroxisomal fatty acid beta-oxidation multifunctional protein OS=Oryza sativa subsp. japonica OX=39947 GN=MFP PE=1 SV=2	-	K10527|MFP2; enoyl-CoA hydratase/3-hydroxyacyl	ko00071(Metabolism);ko00592(Metabolism);ko01100(Metabolism);ko01110(Metabolism);ko01212(Metabolism)
TRINITY_DN17116_c0_g1	50.04	2.85	4.1024	2.91e-06	6.44e-05	Acyl-CoA oxidase, partial [Handroanthus impetiginosus]	Acyl-coenzyme A oxidase, peroxisomal OS=Cucurbita maxima OX=3661 GN=Acx PE=1 SV=1	-	K00232|E1.3.3.6, ACOX1, ACOX3; acyl	ko00071(Metabolism);ko00410(Metabolism);ko00592(Metabolism);ko00640(Metabolism);ko01040(Metabolism);ko01100(Metabolism);ko01110(Metabolism);ko01200(Metabolism);ko01212(Metabolism);ko03320(Organismal Systems);ko04024(Environmental Information Processing);ko04146(Cellular Processes)
TRINITY_DN22054_c0_g1	630.7	34.13	4.2039	1.93e-24	4.09e-22	Peroxisomal 3-ketoacyl-CoA thiolase 3 isoform 3 [Theobroma cacao]	3-ketoacyl-CoA thiolase 1, peroxisomal OS=Arabidopsis thaliana OX=3702 GN=KAT1 PE=1 SV=2	-	K07513|ACAA1; acetyl	ko00071(Metabolism);ko00280(Metabolism);ko00592(Metabolism);ko01040(Metabolism);ko01100(Metabolism);ko01110(Metabolism);ko01212(Metabolism);ko03320(Organismal Systems);ko04146(Cellular Processes)
TRINITY_DN25383_c0_g1	117.12	243.94	-1.0565	0.0033768	0.031317	-	Long chain acyl-CoA synthetase 4 OS=Arabidopsis thaliana OX=3702 GN=LACS4 PE=2 SV=1	-	K01897|ACSL, fadD; long-chain acyl	ko00061(Metabolism);ko00071(Metabolism);ko01100(Metabolism);ko01212(Metabolism);ko02024(Cellular Processes);ko03320(Organismal Systems);ko04146(Cellular Processes);ko04216(Cellular Processes);ko04714(Organismal Systems);ko04920(Organismal Systems)
TRINITY_DN23687_c0_g1	28.23	110.01	-1.971	0.00028887	0.0039093	hypothetical protein B296_00036575 [Ensete ventricosum]	Oleoyl-acyl carrier protein thioesterase 2, chloroplastic OS=Arabidopsis thaliana OX=3702 GN=FATA2 PE=2 SV=1	-	K10782|FATA; fatty acyl	ko00061(Metabolism);ko01100(Metabolism)
TRINITY_DN8973_c0_g1	18.59	1545.78	-6.4033	6.7e-50	7.52e-47	long chain acyl-CoA synthetase 2 isoform X1 [Solanum pennellii]|XP_027775080.1 long chain acyl-CoA synthetase 2 isoform X1 [Solanum pennellii]|XP_027775082.1 long chain acyl-CoA synthetase 2 isoform X1 [Solanum pennellii]	Long chain acyl-CoA synthetase 2 OS=Arabidopsis thaliana OX=3702 GN=LACS2 PE=2 SV=1	AMP-binding enzyme;AMP-binding enzyme C-terminal domain	K01897|ACSL, fadD; long-chain acyl	ko00061(Metabolism);ko00071(Metabolism);ko01100(Metabolism);ko01212(Metabolism);ko02024(Cellular Processes);ko03320(Organismal Systems);ko04146(Cellular Processes);ko04216(Cellular Processes);ko04714(Organismal Systems);ko04920(Organismal Systems)
TRINITY_DN2073_c0_g1	1709.53	6646.16	-1.9591	1.12e-15	1.03e-13	stearoyl-[acyl-carrier-protein] 9-desaturase, chloroplastic [Herrania umbratica]	Stearoyl-[acyl-carrier-protein] 9-desaturase, chloroplastic OS=Ricinus communis OX=3988 PE=1 SV=1	Fatty acid desaturase	K03921|FAB2, SSI2, desA1; acyl-[acyl-carrier	ko00061(Metabolism);ko01040(Metabolism);ko01100(Metabolism);ko01212(Metabolism)
TRINITY_DN51080_c0_g1	2.44	42.51	-4.0895	1.91e-07	5.37e-06	3-oxoacyl-[acyl-carrier-protein] synthase 3 A, chloroplastic [Vitis vinifera]	3-oxoacyl-[acyl-carrier-protein] synthase 3 B, chloroplastic OS=Cuphea wrightii OX=35942 GN=KAS3B PE=2 SV=1	-	K00648|fabH; 3-oxoacyl-[acyl-carrier	ko00061(Metabolism);ko01100(Metabolism);ko01212(Metabolism)
TRINITY_DN4496_c0_g1	65.31	401.23	-2.6269	1.9e-11	1.02e-09	stearoyl-[acyl-carrier-protein] 9-desaturase 6, chloroplastic [Camellia sinensis]	Stearoyl-[acyl-carrier-protein] 9-desaturase 6, chloroplastic OS=Arabidopsis thaliana OX=3702 GN=S-ACP-DES6 PE=2 SV=2	Fatty acid desaturase	K03921|FAB2, SSI2, desA1; acyl-[acyl-carrier	ko00061(Metabolism);ko01040(Metabolism);ko01100(Metabolism);ko01212(Metabolism)
TRINITY_DN416_c0_g2	4849.57	10963.7	-1.1767	0.00034503	0.0045568	long chain acyl-CoA synthetase 4-like [Coffea arabica]	Long chain acyl-CoA synthetase 4 OS=Arabidopsis thaliana OX=3702 GN=LACS4 PE=2 SV=1	AMP-binding enzyme;AMP-binding enzyme;AMP-binding enzyme	K01897|ACSL, fadD; long-chain acyl	ko00061(Metabolism);ko00071(Metabolism);ko01100(Metabolism);ko01212(Metabolism);ko02024(Cellular Processes);ko03320(Organismal Systems);ko04146(Cellular Processes);ko04216(Cellular Processes);ko04714(Organismal Systems);ko04920(Organismal Systems)
TRINITY_DN3197_c1_g1	3707.68	9404.25	-1.3426	6.28e-06	0.0001295	acetyl-CoA carboxylase 1-like [Olea europaea var. sylvestris]|XP_022894484.1 acetyl-CoA carboxylase 1-like [Olea europaea var. sylvestris]	Acetyl-CoA carboxylase 1 OS=Arabidopsis thaliana OX=3702 GN=ACC1 PE=1 SV=1	Acetyl-CoA carboxylase, central region;Acetyl-CoA carboxylase, central region;ATP-grasp domain;ATP-grasp domain;ATP-grasp in the biosynthetic pathway with Ter operon;Biotin carboxylase C-terminal domain;Biotin carboxylase, N-terminal domain;Biotin-requiring enzyme;Carboxyl transferase domain;Carbamoyl-phosphate synthase L chain, ATP binding domain;D-ala D-ala ligase C-terminus	K11262|ACACA; acetyl	ko00061(Metabolism);ko00254(Metabolism);ko00620(Metabolism);ko00640(Metabolism);ko01100(Metabolism);ko01110(Metabolism);ko01120(Metabolism);ko01212(Metabolism);ko04152(Environmental Information Processing);ko04910(Organismal Systems);ko04922(Organismal Systems)
TRINITY_DN18076_c0_g2	7.69	30.09	-1.9946	0.0048781	0.042237	stearoyl-[acyl-carrier-protein] 9-desaturase 6, chloroplastic [Sesamum indicum]	Stearoyl-[acyl-carrier-protein] 9-desaturase 6, chloroplastic OS=Arabidopsis thaliana OX=3702 GN=S-ACP-DES6 PE=2 SV=2	Fatty acid desaturase	K03921|FAB2, SSI2, desA1; acyl-[acyl-carrier	ko00061(Metabolism);ko01040(Metabolism);ko01100(Metabolism);ko01212(Metabolism)
TRINITY_DN5982_c0_g1	254.73	1315.95	-2.3702	1.64e-14	1.33e-12	long chain acyl-CoA synthetase 1-like isoform X1 [Camellia sinensis]|XP_028057151.1 long chain acyl-CoA synthetase 1-like isoform X1 [Camellia sinensis]	Long chain acyl-CoA synthetase 1 OS=Arabidopsis thaliana OX=3702 GN=LACS1 PE=2 SV=1	AMP-binding enzyme;AMP-binding enzyme	K01897|ACSL, fadD; long-chain acyl	ko00061(Metabolism);ko00071(Metabolism);ko01100(Metabolism);ko01212(Metabolism);ko02024(Cellular Processes);ko03320(Organismal Systems);ko04146(Cellular Processes);ko04216(Cellular Processes);ko04714(Organismal Systems);ko04920(Organismal Systems)
TRINITY_DN493_c2_g1	388.72	1915.44	-2.3015	6.69e-10	2.84e-08	stearoyl-[acyl-carrier-protein] 9-desaturase 6, chloroplastic [Camellia sinensis]	Stearoyl-[acyl-carrier-protein] 9-desaturase 6, chloroplastic OS=Arabidopsis thaliana OX=3702 GN=S-ACP-DES6 PE=2 SV=2	Fatty acid desaturase	K03921|FAB2, SSI2, desA1; acyl-[acyl-carrier	ko00061(Metabolism);ko01040(Metabolism);ko01100(Metabolism);ko01212(Metabolism)
TRINITY_DN10927_c0_g1	197.26	1601.78	-3.0193	8.26e-14	6.11e-12	unnamed protein product [Coffea canephora]	Delta(12)-fatty-acid desaturase FAD2 OS=Vernicia fordii OX=73154 GN=FAD2 PE=1 SV=1	Domain of unknown function (DUF3474);Fatty acid desaturase	K10256|FAD2; omega-6 fatty acid desaturase / acyl-lipid omega-6 desaturase (Delta	ko01040(Metabolism);ko01100(Metabolism);ko01212(Metabolism)
TRINITY_DN945_c0_g1	490.74	2929.48	-2.5779	1.79e-20	2.7e-18	3-oxoacyl-[acyl-carrier-protein] synthase II, chloroplastic [Sesamum indicum]	3-oxoacyl-[acyl-carrier-protein] synthase II, chloroplastic OS=Arabidopsis thaliana OX=3702 GN=KAS2 PE=1 SV=1	Beta-ketoacyl synthase, N-terminal domain;Beta-ketoacyl synthase, C-terminal domain	K09458|fabF, OXSM, CEM1; 3-oxoacyl-[acyl-carrier	ko00061(Metabolism);ko00780(Metabolism);ko01100(Metabolism);ko01212(Metabolism)

## Sheet: SD_vs_NPs-SD
Table S10 DEGs in "Fatty acid biosynthesis" pathway of SD_vs_NPs-SD
Gene id	SD_readcount	NPs-SD_readcount	log2FoldChange	pvalue	padj	NR_annotation	Swissprot_annotation	Pfam_annotation	KO_annotation	Pathway_annotation
TRINITY_DN14619_c0_g1	34.37	7.89	2.102	0.00034475	0.0042617	putative trans-2-enoyl-CoA reductase, mitochondrial [Triticum urartu]	Enoyl-[acyl-carrier-protein] reductase, mitochondrial OS=Arabidopsis thaliana OX=3702 GN=At3g45770 PE=1 SV=1	-	K07512|MECR, NRBF1; mitochondrial enoyl-[acyl-carrier protein] reductase / trans-2-enoyl-CoA reductase [EC:1.3.1.	ko00061(Metabolism);ko00062(Metabolism);ko01100(Metabolism);ko01212(Metabolism)
TRINITY_DN58_c1_g1	741.18	368.67	1.0075	2.4268e-06	5.4595e-05	enoyl-[acyl-carrier-protein] reductase [NADH], chloroplastic-like [Sesamum indicum]	Enoyl-[acyl-carrier-protein] reductase [NADH], chloroplastic OS=Arabidopsis thaliana OX=3702 GN=MOD1 PE=1 SV=1	short chain dehydrogenase;Enoyl-(Acyl carrier protein) reductase	K00208|fabI; enoyl-[acyl	ko00061(Metabolism);ko00333(Metabolism);ko00780(Metabolism);ko01100(Metabolism);ko01110(Metabolism);ko01212(Metabolism)
TRINITY_DN19473_c1_g1	14.19	1.91	2.9014	0.0030001	0.026594	pyruvate carboxylase subunit A [Salvia splendens]	Biotin carboxylase 1, chloroplastic OS=Populus trichocarpa OX=3694 GN=POPTRDRAFT_831870 PE=2 SV=1	-	K01961|accC; acetyl	ko00061(Metabolism);ko00620(Metabolism);ko00640(Metabolism);ko00720(Metabolism);ko01100(Metabolism);ko01110(Metabolism);ko01120(Metabolism);ko01200(Metabolism);ko01212(Metabolism)
TRINITY_DN15528_c0_g1	60.44	10.46	2.5396	8.6357e-08	2.6241e-06	unnamed protein product, partial [Vitis vinifera]	S-adenosylmethionine synthase 1 OS=Brassica juncea OX=3707 GN=SAMS1 PE=2 SV=1	-	K00789|metK; S	ko00270(Metabolism);ko01100(Metabolism);ko01110(Metabolism);ko01230(Metabolism)
TRINITY_DN30324_c0_g1	14.29	0	6.3721	4.6723e-05	0.00075598	hypothetical protein DVH24_004715 [Malus domestica]	E3 ubiquitin-protein ligase RZFP34 OS=Arabidopsis thaliana OX=3702 GN=RZPF34 PE=1 SV=1	-	K10144|RCHY1, PIRH2; RING finger and CHY zinc finger domain	ko04115(Cellular Processes);ko04120(Genetic Information Processing)
TRINITY_DN5763_c0_g1	483.77	186.98	1.3714	6.2886e-09	2.3892e-07	hypothetical protein OsI_30268 [Oryza sativa Indica Group]	Dihydroxy-acid dehydratase, chloroplastic OS=Arabidopsis thaliana OX=3702 GN=DHAD PE=1 SV=1	-	K01687|ilvD; dihydroxy	ko00290(Metabolism);ko00770(Metabolism);ko01100(Metabolism);ko01110(Metabolism);ko01210(Metabolism);ko01230(Metabolism)
TRINITY_DN25820_c0_g1	18.92	3.53	2.4441	0.0020399	0.019296	-	Peroxisomal fatty acid beta-oxidation multifunctional protein AIM1 OS=Arabidopsis thaliana OX=3702 GN=AIM1 PE=1 SV=1	-	K10527|MFP2; enoyl-CoA hydratase/3-hydroxyacyl	ko00071(Metabolism);ko00592(Metabolism);ko01100(Metabolism);ko01110(Metabolism);ko01212(Metabolism)
TRINITY_DN6267_c0_g1	6316.94	705.08	3.1638	1.3565e-25	3.8689e-23	acyl-coenzyme A oxidase 2, peroxisomal [Sesamum indicum]	Acyl-coenzyme A oxidase, peroxisomal OS=Cucurbita maxima OX=3661 GN=Acx PE=1 SV=1	Acyl-CoA oxidase;Acyl-CoA dehydrogenase, C-terminal domain;Acyl-CoA dehydrogenase, middle domain;Protein of unknown function (DUF632);Protein of unknown function (DUF632)	K00232|E1.3.3.6, ACOX1, ACOX3; acyl	ko00071(Metabolism);ko00410(Metabolism);ko00592(Metabolism);ko00640(Metabolism);ko01040(Metabolism);ko01100(Metabolism);ko01110(Metabolism);ko01200(Metabolism);ko01212(Metabolism);ko03320(Organismal Systems);ko04024(Environmental Information Processing);ko04146(Cellular Processes)
TRINITY_DN22054_c0_g1	680.23	189.95	1.8412	2.254e-08	7.7036e-07	Peroxisomal 3-ketoacyl-CoA thiolase 3 isoform 3 [Theobroma cacao]	3-ketoacyl-CoA thiolase 1, peroxisomal OS=Arabidopsis thaliana OX=3702 GN=KAT1 PE=1 SV=2	-	K07513|ACAA1; acetyl	ko00071(Metabolism);ko00280(Metabolism);ko00592(Metabolism);ko01040(Metabolism);ko01100(Metabolism);ko01110(Metabolism);ko01212(Metabolism);ko03320(Organismal Systems);ko04146(Cellular Processes)
TRINITY_DN13361_c1_g1	2.67	20.68	-2.9382	0.00039512	0.0047794	-	Peroxisomal fatty acid beta-oxidation multifunctional protein AIM1 OS=Arabidopsis thaliana OX=3702 GN=AIM1 PE=1 SV=1	-	K10527|MFP2; enoyl-CoA hydratase/3-hydroxyacyl	ko00071(Metabolism);ko00592(Metabolism);ko01100(Metabolism);ko01110(Metabolism);ko01212(Metabolism)
TRINITY_DN8973_c0_g1	19.87	104.54	-2.4186	2.4035e-08	8.1602e-07	long chain acyl-CoA synthetase 2 isoform X1 [Solanum pennellii]|XP_027775080.1 long chain acyl-CoA synthetase 2 isoform X1 [Solanum pennellii]|XP_027775082.1 long chain acyl-CoA synthetase 2 isoform X1 [Solanum pennellii]	Long chain acyl-CoA synthetase 2 OS=Arabidopsis thaliana OX=3702 GN=LACS2 PE=2 SV=1	AMP-binding enzyme;AMP-binding enzyme C-terminal domain	K01897|ACSL, fadD; long-chain acyl	ko00061(Metabolism);ko00071(Metabolism);ko01100(Metabolism);ko01212(Metabolism);ko02024(Cellular Processes);ko03320(Organismal Systems);ko04146(Cellular Processes);ko04216(Cellular Processes);ko04714(Organismal Systems);ko04920(Organismal Systems)
TRINITY_DN4702_c0_g1	14.7	53.9	-1.8634	0.00098732	0.010456	hypothetical protein B296_00036575 [Ensete ventricosum]	Oleoyl-acyl carrier protein thioesterase 2, chloroplastic OS=Arabidopsis thaliana OX=3702 GN=FATA2 PE=2 SV=1	-	K10781|FATB; fatty acyl	ko00061(Metabolism);ko01100(Metabolism);ko01212(Metabolism)
TRINITY_DN4160_c3_g1	263.21	1688.11	-2.6847	1.0727e-14	9.5456e-13	long chain acyl-CoA synthetase 9, chloroplastic-like isoform X2 [Olea europaea var. sylvestris]	Long chain acyl-CoA synthetase 9, chloroplastic OS=Arabidopsis thaliana OX=3702 GN=LACS9 PE=1 SV=1	-	K01897|ACSL, fadD; long-chain acyl	ko00061(Metabolism);ko00071(Metabolism);ko01100(Metabolism);ko01212(Metabolism);ko02024(Cellular Processes);ko03320(Organismal Systems);ko04146(Cellular Processes);ko04216(Cellular Processes);ko04714(Organismal Systems);ko04920(Organismal Systems)
TRINITY_DN4496_c0_g1	69.61	207.16	-1.5793	8.8807e-05	0.0013244	stearoyl-[acyl-carrier-protein] 9-desaturase 6, chloroplastic [Camellia sinensis]	Stearoyl-[acyl-carrier-protein] 9-desaturase 6, chloroplastic OS=Arabidopsis thaliana OX=3702 GN=S-ACP-DES6 PE=2 SV=2	Fatty acid desaturase	K03921|FAB2, SSI2, desA1; acyl-[acyl-carrier	ko00061(Metabolism);ko01040(Metabolism);ko01100(Metabolism);ko01212(Metabolism)
TRINITY_DN416_c0_g2	5215.4	11317.6	-1.1175	8.4215e-06	0.00016629	long chain acyl-CoA synthetase 4-like [Coffea arabica]	Long chain acyl-CoA synthetase 4 OS=Arabidopsis thaliana OX=3702 GN=LACS4 PE=2 SV=1	AMP-binding enzyme;AMP-binding enzyme;AMP-binding enzyme	K01897|ACSL, fadD; long-chain acyl	ko00061(Metabolism);ko00071(Metabolism);ko01100(Metabolism);ko01212(Metabolism);ko02024(Cellular Processes);ko03320(Organismal Systems);ko04146(Cellular Processes);ko04216(Cellular Processes);ko04714(Organismal Systems);ko04920(Organismal Systems)
TRINITY_DN5982_c0_g1	273.13	588.27	-1.1079	2.6197e-05	0.00045505	long chain acyl-CoA synthetase 1-like isoform X1 [Camellia sinensis]|XP_028057151.1 long chain acyl-CoA synthetase 1-like isoform X1 [Camellia sinensis]	Long chain acyl-CoA synthetase 1 OS=Arabidopsis thaliana OX=3702 GN=LACS1 PE=2 SV=1	AMP-binding enzyme;AMP-binding enzyme	K01897|ACSL, fadD; long-chain acyl	ko00061(Metabolism);ko00071(Metabolism);ko01100(Metabolism);ko01212(Metabolism);ko02024(Cellular Processes);ko03320(Organismal Systems);ko04146(Cellular Processes);ko04216(Cellular Processes);ko04714(Organismal Systems);ko04920(Organismal Systems)
TRINITY_DN39569_c0_g2	51.65	142.1	-1.4493	0.00057833	0.0066391	long chain acyl-CoA synthetase 4-like [Coffea arabica]	Long chain acyl-CoA synthetase 4 OS=Arabidopsis thaliana OX=3702 GN=LACS4 PE=2 SV=1	AMP-binding enzyme	K01897|ACSL, fadD; long-chain acyl	ko00061(Metabolism);ko00071(Metabolism);ko01100(Metabolism);ko01212(Metabolism);ko02024(Cellular Processes);ko03320(Organismal Systems);ko04146(Cellular Processes);ko04216(Cellular Processes);ko04714(Organismal Systems);ko04920(Organismal Systems)
TRINITY_DN493_c2_g1	414.8	996.87	-1.2658	1.0715e-05	0.00020644	stearoyl-[acyl-carrier-protein] 9-desaturase 6, chloroplastic [Camellia sinensis]	Stearoyl-[acyl-carrier-protein] 9-desaturase 6, chloroplastic OS=Arabidopsis thaliana OX=3702 GN=S-ACP-DES6 PE=2 SV=2	Fatty acid desaturase	K03921|FAB2, SSI2, desA1; acyl-[acyl-carrier	ko00061(Metabolism);ko01040(Metabolism);ko01100(Metabolism);ko01212(Metabolism)
TRINITY_DN23525_c0_g1	2.54	36.13	-3.7675	6.0408e-06	0.00012377	stearoyl-[acyl-carrier-protein] 9-desaturase 6, chloroplastic [Camellia sinensis]	-	-	K03921|FAB2, SSI2, desA1; acyl-[acyl-carrier	ko00061(Metabolism);ko01040(Metabolism);ko01100(Metabolism);ko01212(Metabolism)
TRINITY_DN18923_c0_g1	60.99	132.16	-1.115	0.0020508	0.019371	Long-chain acyl-CoA synthetases (AMP-forming) [Handroanthus impetiginosus]	Long chain acyl-CoA synthetase 4 OS=Arabidopsis thaliana OX=3702 GN=LACS4 PE=2 SV=1	AMP-binding enzyme	K01897|ACSL, fadD; long-chain acyl	ko00061(Metabolism);ko00071(Metabolism);ko01100(Metabolism);ko01212(Metabolism);ko02024(Cellular Processes);ko03320(Organismal Systems);ko04146(Cellular Processes);ko04216(Cellular Processes);ko04714(Organismal Systems);ko04920(Organismal Systems)
TRINITY_DN945_c0_g1	525.81	1972.7	-1.9077	1.1757e-16	1.3247e-14	3-oxoacyl-[acyl-carrier-protein] synthase II, chloroplastic [Sesamum indicum]	3-oxoacyl-[acyl-carrier-protein] synthase II, chloroplastic OS=Arabidopsis thaliana OX=3702 GN=KAS2 PE=1 SV=1	Beta-ketoacyl synthase, N-terminal domain;Beta-ketoacyl synthase, C-terminal domain	K09458|fabF, OXSM, CEM1; 3-oxoacyl-[acyl-carrier	ko00061(Metabolism);ko00780(Metabolism);ko01100(Metabolism);ko01212(Metabolism)
